# Supplementary material for: Proteomic Analysis Infers Optimized ATP‐Production in Guard Cell Mitochondria
Source: Physiol Plant. 2025 Sep 26;177(5):e70529. doi: 10.1111/ppl.70529 (PMC12464808; doi:10.1111/ppl.70529)
Supplement: Supplementary file 3 — Table S1: All mitochondrial protein groups identified in this study. [file PPL-177-e70529-s003.xlsx]

## Sheet: Tabelle1
Supporting Table 1. Entirety of mitochondrial protein groups identified in this study. AGIs of LC-MS/MS-identified protein groups assigned to the mitochondrial compartment by the SUBAcon algorithm (Hooper et al, 2014) entering the statistical analysis in Perseus. Note that several gene models with differing predicted subcellular localization exist for some AGIs. Protein groups with dual-localized…
AT1G01170	AT1G25380	AT1G67350	AT2G27490	AT3G02510	AT3G25430	AT4G01990	AT4G32060	AT5G15640	AT5G51150
AT1G01290	AT1G25420	AT1G68680	AT2G27730	AT3G02650	AT3G25470	AT4G02580	AT4G32360	AT5G15910	AT5G51220
AT1G02020	AT1G26190	AT1G68990	AT2G28430	AT3G02780	AT3G27080	AT4G02820	AT4G32400	AT5G15980	AT5G51440
AT1G02160	AT1G26460	AT1G69210	AT2G29080	AT3G03060	AT3G27240	AT4G02930	AT4G32470	AT5G16060	AT5G51540
AT1G02270	AT1G26550	AT1G69380	AT2G29530	AT3G03100	AT3G27280	AT4G03115	AT4G32605	AT5G16150	AT5G51690
AT1G02370	AT1G26750	AT1G69750	AT2G29720	AT3G03150	AT3G27340	AT4G03200	AT4G33010	AT5G16870	AT5G51740
AT1G02410	AT1G27000	AT1G70190	AT2G29990	AT3G03420	AT3G27380	AT4G03240	AT4G33140	AT5G16930	AT5G51960
AT1G03090	AT1G27390	AT1G71240	AT2G30320	AT3G03590	AT3G27570	AT4G04180	AT4G33650	AT5G16950	AT5G52370
AT1G03860	AT1G27435	AT1G71260	AT2G30720	AT3G03600	AT3G27890	AT4G04870	AT4G34030	AT5G17790	AT5G52840
AT1G04280	AT1G28210	AT1G71310	AT2G30780	AT3G04950	AT3G27930	AT4G05020	AT4G34310	AT5G18170	AT5G53070
AT1G04590	AT1G28510	AT1G71730	AT2G30920	AT3G05810	AT3G28700	AT4G05400	AT4G34570	AT5G18250	AT5G53140
AT1G04640	AT1G28540	AT1G72170	AT2G30970	AT3G06040	AT3G29010	AT4G05590	AT4G34660	AT5G18380	AT5G53170
AT1G04900	AT1G28960	AT1G72330	AT2G31060	AT3G06050	AT3G30775	AT4G08280	AT4G34700	AT5G18420	AT5G53350
AT1G04985	AT1G29810	AT1G72750	AT2G31140	AT3G06200	AT3G44370	AT4G08870	AT4G35260	AT5G18790	AT5G53650
AT1G05060	AT1G30680	AT1G72820	AT2G31240	AT3G06483	AT3G45300	AT4G08900	AT4G35460	AT5G18800	AT5G54100
AT1G05205	AT1G30890	AT1G73940	AT2G31340	AT3G06790	AT3G45740	AT4G09750	AT4G35490	AT5G19760	AT5G54540
AT1G05270	AT1G30960	AT1G73970	AT2G31490	AT3G06850	AT3G45770	AT4G10040	AT4G35830	AT5G20080	AT5G54580
AT1G05430	AT1G31010	AT1G73980	AT2G31725	AT3G06920	AT3G46100	AT4G10620	AT4G35850	AT5G20090	AT5G55070
AT1G05540	AT1G31020	AT1G74260	AT2G31955	AT3G07060	AT3G46560	AT4G11010	AT4G35905	AT5G22350	AT5G55125
AT1G06010	AT1G31160	AT1G75200	AT2G32415	AT3G07480	AT3G46870	AT4G11060	AT4G36400	AT5G23070	AT5G55140
AT1G06130	AT1G31817	AT1G75210	AT2G33040	AT3G07568	AT3G47450	AT4G11120	AT4G36580	AT5G23140	AT5G55200
AT1G06200	AT1G32260	AT1G75380	AT2G33210	AT3G07770	AT3G47630	AT4G11600	AT4G36680	AT5G23200	AT5G55610
AT1G06530	AT1G32350	AT1G76060	AT2G33220	AT3G08510	AT3G47833	AT4G12130	AT4G36720	AT5G23250	AT5G56090
AT1G07030	AT1G32470	AT1G76140	AT2G33255	AT3G08580	AT3G47930	AT4G12340	AT4G37660	AT5G23300	AT5G56730
AT1G07180	AT1G32580	AT1G76200	AT2G33585	AT3G08860	AT3G48000	AT4G13360	AT4G37830	AT5G23395	AT5G56940
AT1G07210	AT1G33270	AT1G76280	AT2G33600	AT3G08950	AT3G48030	AT4G13850	AT4G37910	AT5G23535	AT5G57230
AT1G07510	AT1G33360	AT1G77670	AT2G33820	AT3G08980	AT3G48250	AT4G14145	AT4G37930	AT5G24165	AT5G57300
AT1G07615	AT1G34360	AT1G77750	AT2G34050	AT3G09440	AT3G48380	AT4G14790	AT4G38150	AT5G24970	AT5G57490
AT1G07830	AT1G45170	AT1G77930	AT2G34630	AT3G09810	AT3G48540	AT4G15010	AT4G39370	AT5G25450	AT5G57590
AT1G07910	AT1G47260	AT1G78010	AT2G35010	AT3G10160	AT3G48680	AT4G15640	AT4G39660	AT5G25940	AT5G58210
AT1G08130	AT1G47420	AT1G78510	AT2G35120	AT3G10270	AT3G48850	AT4G15940	AT4G39690	AT5G26780	AT5G58270
AT1G08220	AT1G48030	AT1G78690	AT2G35370	AT3G10370	AT3G49080	AT4G16450	AT4G39740	AT5G26830	AT5G58920
AT1G08480	AT1G48200	AT1G79010	AT2G35605	AT3G10920	AT3G49240	AT4G16580	AT4G39880	AT5G26860	AT5G59613
AT1G09300	AT1G48570	AT1G79230	AT2G35720	AT3G11070	AT3G49720	AT4G16700	AT5G01340	AT5G26880	AT5G60730
AT1G10060	AT1G48650	AT1G79440	AT2G35736	AT3G12260	AT3G49725	AT4G16800	AT5G01350	AT5G27395	AT5G60870
AT1G10150	AT1G49140	AT1G80230	AT2G35790	AT3G12370	AT3G50910	AT4G17010	AT5G02050	AT5G27540	AT5G60960
AT1G10270	AT1G49410	AT1G80270	AT2G35795	AT3G12650	AT3G50930	AT4G17085	AT5G02130	AT5G27760	AT5G61030
AT1G10310	AT1G49630	AT1G80720	AT2G36070	AT3G13110	AT3G51090	AT4G17140	AT5G02740	AT5G27820	AT5G61220
AT1G11390	AT1G49650	AT2G01440	AT2G36500	AT3G13150	AT3G51100	AT4G17360	AT5G03030	AT5G28460	AT5G61810
AT1G11860	AT1G50140	AT2G01460	AT2G37020	AT3G13160	AT3G51790	AT4G17650	AT5G03290	AT5G32470	AT5G61990
AT1G11870	AT1G50200	AT2G02050	AT2G37230	AT3G13490	AT3G52050	AT4G19540	AT5G03370	AT5G36950	AT5G62050
AT1G12770	AT1G50460	AT2G02510	AT2G37410	AT3G13845	AT3G52200	AT4G20020	AT5G03455	AT5G37510	AT5G62270
AT1G12775	AT1G50940	AT2G03670	AT2G38400	AT3G13860	AT3G52300	AT4G20150	AT5G03560	AT5G37530	AT5G62530
AT1G14060	AT1G51390	AT2G03690	AT2G38660	AT3G13930	AT3G52570	AT4G20760	AT5G03905	AT5G37590	AT5G63000
AT1G14140	AT1G51610	AT2G04340	AT2G38670	AT3G15000	AT3G52730	AT4G20930	AT5G04130	AT5G39600	AT5G63040
AT1G14310	AT1G51650	AT2G04540	AT2G38810	AT3G15020	AT3G52950	AT4G21090	AT5G04750	AT5G39740	AT5G63400
AT1G14450	AT1G51980	AT2G04842	AT2G39270	AT3G15090	AT3G53970	AT4G21105	AT5G05000	AT5G39800	AT5G63510
AT1G14610	AT1G53000	AT2G04940	AT2G39290	AT3G15590	AT3G54110	AT4G21470	AT5G05520	AT5G39900	AT5G63620
AT1G14910	AT1G53120	AT2G05710	AT2G40090	AT3G15640	AT3G54826	AT4G22000	AT5G05990	AT5G40610	AT5G64050
AT1G14980	AT1G53240	AT2G13560	AT2G40240	AT3G15660	AT3G54980	AT4G22220	AT5G06210	AT5G40650	AT5G64400
AT1G14990	AT1G53430	AT2G14170	AT2G40600	AT3G16170	AT3G55410	AT4G22310	AT5G06410	AT5G40660	AT5G64650
AT1G15120	AT1G53460	AT2G15690	AT2G40765	AT3G16230	AT3G55605	AT4G22840	AT5G06580	AT5G40770	AT5G64670
AT1G15220	AT1G53530	AT2G16460	AT2G40800	AT3G16480	AT3G55640	AT4G23620	AT5G07320	AT5G40810	AT5G64970
AT1G15390	AT1G53580	AT2G16710	AT2G41250	AT3G16620	AT3G56070	AT4G23885	AT5G07440	AT5G40930	AT5G65720
AT1G15480	AT1G53645	AT2G16880	AT2G41600	AT3G16700	AT3G56210	AT4G24160	AT5G07900	AT5G41480	AT5G65750
AT1G15810	AT1G53760	AT2G17130	AT2G41945	AT3G17240	AT3G56430	AT4G24570	AT5G08040	AT5G41670	AT5G65880
AT1G16000	AT1G54150	AT2G17650	AT2G42210	AT3G17300	AT3G56840	AT4G25280	AT5G08060	AT5G41685	AT5G66510
AT1G16700	AT1G54220	AT2G18245	AT2G42450	AT3G17465	AT3G57090	AT4G25450	AT5G08270	AT5G41940	AT5G66720
AT1G16740	AT1G55160	AT2G18330	AT2G42710	AT3G17910	AT3G57785	AT4G26180	AT5G08300	AT5G41970	AT5G66760
AT1G16870	AT1G55510	AT2G18400	AT2G43360	AT3G18240	AT3G59280	AT4G26210	AT5G08530	AT5G42150	AT5G66860
AT1G17290	AT1G55805	AT2G19080	AT2G43400	AT3G18410	AT3G59650	AT4G26310	AT5G08690	AT5G43140	AT5G67490
AT1G17350	AT1G55860	AT2G19490	AT2G44065	AT3G18510	AT3G59760	AT4G26410	AT5G08740	AT5G43430	AT5G67500
AT1G17530	AT1G55890	AT2G19790	AT2G44350	AT3G18580	AT3G59820	AT4G26780	AT5G09230	AT5G43970	AT5G67590
AT1G18480	AT1G55900	AT2G19860	AT2G44525	AT3G18760	AT3G60150	AT4G26810	AT5G09300	AT5G44710	ATMG00070
AT1G18490	AT1G56000	AT2G19940	AT2G44620	AT3G19170	AT3G60480	AT4G26860	AT5G09420	AT5G44730	ATMG00080
AT1G18630	AT1G56350	AT2G20060	AT2G45030	AT3G19280	AT3G60510	AT4G26910	AT5G09450	AT5G44780	ATMG00090
AT1G19140	AT1G56560	AT2G20360	AT2G45060	AT3G19440	AT3G60820	AT4G26965	AT5G09590	AT5G46160	ATMG00160
AT1G19240	AT1G57610	AT2G20390	AT2G45330	AT3G19508	AT3G60960	AT4G26970	AT5G09840	AT5G46180	ATMG00210
AT1G19520	AT1G58180	AT2G20420	AT2G45790	AT3G19740	AT3G60980	AT4G27585	AT5G10730	AT5G46800	ATMG00220
AT1G19580	AT1G59900	AT2G20530	AT2G46110	AT3G20000	AT3G61440	AT4G27740	AT5G10860	AT5G47030	ATMG00290
AT1G19800	AT1G60770	AT2G20710	AT2G46320	AT3G20040	AT3G61520	AT4G28070	AT5G11350	AT5G47320	ATMG00480
AT1G20430	AT1G61570	AT2G20820	AT2G46470	AT3G20970	AT3G61530	AT4G28220	AT5G11770	AT5G47435	ATMG00510
AT1G20510	AT1G61640	AT2G20830	AT2G46505	AT3G21300	AT3G62290	AT4G28360	AT5G12100	AT5G47890	ATMG00513
AT1G21400	AT1G61870	AT2G20860	AT2G46540	AT3G21390	AT3G62530	AT4G28390	AT5G12290	AT5G48030	ATMG00560
AT1G22450	AT1G61980	AT2G20940	AT2G47020	AT3G21400	AT3G62790	AT4G28510	AT5G13430	AT5G48970	ATMG00580
AT1G22520	AT1G61990	AT2G21640	AT2G47380	AT3G21650	AT3G62810	AT4G28630	AT5G13450	AT5G49030	ATMG00640
AT1G22800	AT1G62085	AT2G21870	AT2G47490	AT3G22200	AT3G62920	AT4G29120	AT5G13490	AT5G49210	ATMG00830
AT1G22840	AT1G62730	AT2G22500	AT2G47510	AT3G22300	AT3G63150	AT4G29130	AT5G13610	AT5G49555	ATMG01170
AT1G23100	AT1G62850	AT2G22870	AT2G47830	AT3G22310	AT3G66654	AT4G29480	AT5G14040	AT5G49840	ATMG01190
AT1G23800	AT1G63250	AT2G23370	AT3G01130	AT3G22330	AT4G00026	AT4G29810	AT5G14220	AT5G49970	ATMG01270
AT1G24180	AT1G63270	AT2G23890	AT3G01280	AT3G22370	AT4G00290	AT4G30000	AT5G14580	AT5G50340	ATMG01275
AT1G24240	AT1G63940	AT2G25140	AT3G01740	AT3G23830	AT4G00355	AT4G30010	AT5G14590	AT5G50370	ATMG01320
AT1G24267	AT1G64880	AT2G25530	AT3G01790	AT3G23990	AT4G00570	AT4G30490	AT5G14780	AT5G50810	ATMG01360
AT1G24340	AT1G65032	AT2G25570	AT3G01800	AT3G24200	AT4G00585	AT4G30930	AT5G15090	AT5G50850
AT1G24610	AT1G65290	AT2G26080	AT3G01820	AT3G24570	AT4G00860	AT4G31460	AT5G15220	AT5G50950
AT1G25145	AT1G65540	AT2G26140	AT3G02090	AT3G25120	AT4G01100	AT4G31810	AT5G15230	AT5G51050
AT1G25375	AT1G66520	AT2G26800	AT3G02490	AT3G25140	AT4G01660	AT4G31930	AT5G15320	AT5G51080
