# Supplementary material for: Proteomic Analysis Infers Optimized ATP‐Production in Guard Cell Mitochondria
Source: Physiol Plant. 2025 Sep 26;177(5):e70529. doi: 10.1111/ppl.70529 (PMC12464808; doi:10.1111/ppl.70529)
Supplement: Supplementary file 4 — Table S2: Commonly and uniquely detected protein groups in GDM, MDM, and TLM. [file PPL-177-e70529-s002.xlsx]

## Sheet: venn_result1742477626538886876
Supplemental Table 2. VENN analysis output. Names, column containing the names of mitochondrial lines in which the given protein groups were identified; total, column containing the number of identified protein groups in the given mitochondrial fractions; elements, column containing the AGIs of the identified protein groups. GDM, guard cell derived mitochondria; MDM, mesophyll derived mitochondri…
Names	total	elements
GDM MDM TLM	802	AT3G27930	AT1G20430	AT3G56210	AT5G40930	AT4G01100	AT5G41670	AT1G27435	AT1G32470	AT2G29530	AT3G01280
		AT2G31240	AT3G22200	AT1G73940	AT4G26210	AT3G18510	AT1G14910	AT1G55160	AT1G24267	AT2G37410	AT4G35460
		AT1G14990	AT5G07440	AT1G55890	AT2G43400	AT4G26965	AT2G45030	AT4G00860	AT5G47320	AT3G47450	AT1G48200
		AT1G19240	AT2G18330	AT4G37930	AT1G73970	AT4G15940	AT2G42450	AT4G39660	AT1G53460	AT2G40765	AT2G20420
		AT5G63400	AT2G29720	AT3G55605	AT3G22300	AT1G71730	AT4G04870	AT1G02270	AT1G48030	ATMG00560	AT3G13490
		AT3G02510	AT5G65880	AT2G47510	AT3G04950	AT4G05590	AT2G19080	AT1G28960	AT1G08480	AT1G16000	AT3G24570
		AT5G41480	AT3G46870	AT5G27820	AT1G28510	AT4G29130	AT4G32060	AT5G67490	AT5G51050	AT5G06580	AT4G31460
		AT4G33140	AT4G26410	AT4G35490	AT4G27585	AT2G35720	AT4G21105	AT3G27570	ATMG00210	AT2G38660	AT2G31140
		AT5G24970	AT3G56070	AT4G17360	AT1G31010	AT5G06410	AT1G80230	AT1G31020	AT5G57490	AT4G36720	AT3G48250
		AT2G30920	AT2G39270	AT4G02580	AT5G06210	AT5G53070	AT4G19540	AT2G36070	AT5G18250	AT3G53970	AT3G11070
		AT4G00290	AT1G33360	AT5G46160	AT3G16480	AT3G48680	AT3G16700	AT1G47260	AT1G18480	AT1G68990	AT1G32580
		AT1G80270	AT1G05430	AT4G26910	AT3G01740	AT3G06200	AT5G12100	AT2G28430	AT3G20000	AT1G29810	AT2G19860
		AT1G63940	AT4G29810	AT1G68680	AT1G07510	AT2G04842	AT4G00026	AT1G25380	AT3G19280	ATMG00070	AT5G23535
		AT4G14145	AT3G02780	AT1G07910	AT2G23370	AT2G40800	AT1G75210	AT3G09440	AT3G56840	AT4G30010	AT5G57590
		AT3G60960	AT2G31725	AT1G48650	AT4G13850	AT4G08280	AT2G35790	AT2G04940	AT5G04750	AT3G12650	AT3G62810
		AT2G01440	AT1G55900	AT2G46540	AT2G05710	AT4G34310	AT1G53580	AT3G27890	AT5G09590	AT2G47380	AT2G33820
		AT5G18170	AT4G02820	AT5G26860	AT5G53650	AT1G51980	AT2G41600	AT3G06920	AT4G01990	AT4G36680	AT3G01790
		AT1G69750	AT1G16700	AT1G07030	AT1G64880	AT1G65290	AT5G66760	AT4G20150	AT3G60980	AT5G32470	AT5G37510
		AT2G25530	AT5G01340	AT1G02410	AT4G21090	AT5G49030	AT2G44620	AT3G21390	AT1G06530	AT1G62730	AT2G33220
		AT5G05000	AT1G22520	AT3G16230	AT3G13930	AT2G20530	AT5G23395	AT5G36950	AT3G01130	AT4G34660	AT5G15910
		AT5G27540	AT1G75200	AT5G08040	AT5G63040	AT5G18790	AT4G35905	AT5G63510	AT3G06850	AT1G69210	AT4G23620
		AT3G46560	AT5G15220	AT4G04180	AT4G16580	AT5G62050	ATMG00090	AT2G19490	AT3G15020	AT5G51960	AT5G62530
		AT1G06130	AT3G02650	AT5G60870	AT1G11860	AT1G53645	AT1G28210	AT2G22500	AT1G10270	AT5G63620	AT1G51390
		AT3G08980	AT4G15640	AT2G13560	AT4G32470	AT1G17290	AT3G15660	AT5G51220	AT4G28220	AT3G47833	AT5G26780
		AT5G03290	AT5G49210	AT5G14040	ATMG01320	AT3G59820	AT1G18490	AT1G51610	AT3G61530	AT4G08900	AT5G51690
		AT4G11010	AT1G17350	AT1G50140	AT3G57090	AT4G17085	AT4G12130	AT3G08950	AT5G47030	AT5G01350	AT4G26780
		AT5G56940	AT1G55510	AT2G16460	AT3G48850	AT5G49970	AT5G16950	AT1G69380	AT2G43360	ATMG01360	AT2G42710
		AT1G14060	AT4G30930	AT1G77750	AT5G03905	AT5G41685	AT1G58180	AT5G19760	AT1G53000	AT5G52370	AT3G27340
		AT3G08580	AT2G01460	AT2G35370	AT4G34030	AT1G11870	AT1G12770	AT3G18240	AT1G04640	AT4G30000	AT4G28360
		AT2G21640	AT5G04130	ATMG00510	AT4G17140	AT4G26810	AT3G61520	AT3G59760	AT5G58270	AT1G15390	AT5G67590
		AT3G49240	AT4G05400	AT5G39740	AT4G28390	AT4G33010	AT3G13860	AT4G13360	AT4G38150	AT1G59900	AT3G10270
		AT1G45170	AT3G28700	AT1G07830	AT1G79230	AT2G25570	AT1G34360	AT1G05060	AT1G27390	AT5G10860	AT2G32415
		AT5G47435	AT2G31060	AT5G66510	AT2G46320	AT5G66860	AT4G17650	AT4G01660	AT1G61640	AT4G35260	AT3G23990
		AT5G49555	AT5G08530	AT5G13450	AT1G51650	AT4G28510	AT2G40600	AT4G22310	AT2G04540	AT5G13490	AT4G29480
		ATMG00290	AT2G17130	AT3G51100	AT5G05520	AT1G04900	AT3G45740	AT3G45300	AT1G71240	AT1G65540	AT1G66520
		AT3G50930	AT1G22840	AT3G02090	AT5G13430	AT3G66654	AT4G16800	AT5G50810	AT5G08060	AT1G63270	AT1G50940
		AT1G18630	ATMG00220	AT5G53170	AT5G46180	AT1G72330	AT5G61220	AT1G76200	AT4G20760	AT3G16170	AT4G00355
		ATMG01170	AT1G27000	ATMG00480	AT3G10920	AT2G30320	AT5G54100	AT4G15010	AT1G14450	AT1G78690	AT5G58210
		AT1G09300	AT5G16060	AT2G36500	AT3G48380	ATMG00580	AT4G28070	AT1G10060	AT3G52730	AT3G19508	AT4G00570
		AT2G16880	AT1G60770	AT1G55860	AT2G41945	AT3G46100	AT1G07180	AT3G48000	AT5G09450	AT1G31817	AT3G19440
		AT4G16450	AT3G27080	AT1G06010	AT2G03690	AT5G40770	AT4G35830	AT1G24610	AT3G59280	AT5G11350	AT1G11390
		AT3G21400	AT1G75380	AT1G26460	AT1G76140	AT1G79010	AT3G22310	AT5G63000	ATMG00513	AT4G39690	AT1G22450
		AT4G25450	AT4G33650	AT5G50950	AT3G60150	AT1G53530	AT5G24165	AT4G24570	AT1G71260	AT5G27395	AT1G25375
		AT3G18410	AT2G30720	AT3G06040	AT5G39600	AT1G61870	AT5G28460	AT2G21870	AT1G26550	AT5G09230	AT5G15090
		AT1G76280	AT1G65032	AT3G21650	AT1G78010	AT3G49720	AT1G31160	ATMG01190	AT4G36400	AT4G00585	AT2G47830
		AT2G31955	AT5G10730	AT3G29010	AT5G39900	AT1G02370	AT3G06483	AT2G26800	AT3G13160	AT2G26140	AT3G45770
		AT3G44370	ATMG00160	AT5G22350	AT2G39290	AT1G08130	AT5G23140	AT5G16930	AT1G67350	AT2G30780	AT3G54980
		AT5G08270	AT4G11600	AT5G64650	AT4G26860	AT5G54540	AT1G10310	AT3G07480	AT3G23830	AT5G49840	AT5G14220
		AT4G05020	AT3G62790	AT1G14980	AT3G13110	AT1G30960	AT5G55070	AT2G44350	AT3G49080	AT4G10620	AT1G72170
		AT1G79440	AT5G65750	AT1G80720	AT3G27380	AT3G25470	AT5G51540	AT4G20020	AT5G47890	AT2G33040	AT5G43970
		AT5G53140	AT3G47630	AT3G51790	AT5G60960	AT4G26310	AT1G01170	AT5G15320	AT4G11120	AT3G10160	AT1G06200
		AT5G20090	ATMG01275	AT3G52950	AT5G44730	AT1G61990	AT2G38400	AT3G18580	AT1G57610	AT4G10040	AT2G44065
		AT5G50370	AT1G14140	AT5G26830	AT3G03590	AT3G20040	AT2G38670	AT3G24200	AT5G02130	ATMG00830	AT5G65720
		AT4G22220	AT2G45790	AT1G56560	AT5G55610	AT5G02740	AT3G03420	AT5G13610	AT2G31490	AT2G19940	AT5G39800
		AT2G45060	AT3G15090	AT5G61990	AT3G60820	AT1G02160	AT5G09840	AT4G02930	AT3G57785	AT3G60510	AT2G20860
		AT5G62270	AT3G06050	AT3G27240	AT1G05205	AT3G22370	AT4G03200	AT5G40650	AT4G39880	AT4G31810	AT3G25140
		AT5G50850	AT3G05810	AT1G49650	AT5G56090	AT1G23800	AT3G62530	AT1G14610	AT5G46800	AT2G27730	AT2G26080
		AT2G02510	AT5G66720	AT3G03600	AT3G48030	AT3G59650	AT4G16700	AT4G03240	AT1G50460	AT5G53350	AT3G49725
		AT4G30490	AT1G55805	AT5G11770	AT2G47490	AT5G37530	AT4G17010	AT4G39740	AT1G25420	AT3G02490	AT3G01800
		AT2G47020	AT1G03860	AT5G07320	AT5G12290	AT2G20830	AT1G73980	AT4G37910	AT3G21300	AT3G56430	AT4G31930
		AT4G32605	AT5G17790	AT5G05990	AT3G61440	AT2G16710	AT3G47930	AT3G12260	AT1G26750	AT3G63150	AT3G50910
		AT3G08510	AT5G16150	AT5G03030	AT3G09810	AT1G07210	AT2G33210	AT1G10150	AT3G30775	AT1G53760	AT2G40240
		AT5G23300	AT5G08740	AT2G34050	AT1G70190	AT2G23890	AT5G41970	AT1G49410	AT5G14580	AT1G53240	AT1G72820
		AT1G54150	AT3G19740	AT5G57230	AT5G61810	AT2G29080	AT1G28540	AT3G17910	AT3G54110	AT2G15690	ATMG00080
		AT4G25280	AT2G37230	AT3G17300	AT3G15000	ATMG00640	AT5G61030	AT5G64400	AT4G09750	AT4G11060	AT3G15640
		AT3G07770	AT2G33600	AT2G17650	AT2G41250	AT1G15480	AT4G03115	AT3G03060	AT2G18245	AT5G50340	AT1G21400
		AT4G34700	AT4G28630	AT2G31340	AT5G26880	AT1G19520	AT5G57300	AT5G67500	AT1G07615	AT1G53430	AT5G60730
		AT4G26970	AT2G03670	AT3G18760	AT1G72750	AT1G26190	AT4G37660	AT3G54826	AT5G18800	AT1G24340	AT2G35010
		AT1G49140	AT4G34570	AT1G15220	AT1G04280	AT5G43140	AT4G22000	AT3G17465	AT1G01290	AT3G19170	AT5G02050
		AT2G38810	AT5G43430	AT1G23100	AT2G35120	AT5G55200	AT5G52840	AT3G22330	AT3G10370	AT2G46110	AT4G35850
		AT2G46470	AT5G14780	AT5G48970	AT5G58920	AT3G13845	AT1G47420	AT1G24180	AT2G34630	AT5G55140	AT2G20360
		AT2G33255	AT3G17240	AT5G15640	AT5G08300	AT5G08690	AT2G46505	AT3G13150	AT2G40090	AT1G71310	AT1G77930
		AT1G20510	AT3G03100	AT3G62290	AT2G20940	AT3G15590	AT5G27760	AT5G51080	AT4G24160	AT1G30680	AT1G16870
		AT5G40610	AT3G07060	AT1G19140	AT2G30970	AT2G04340	AT4G37830	AT5G23250	AT2G44525	AT5G18380	AT1G54220
		AT4G32360	AT3G03150	AT4G29120	AT5G48030	AT4G20930	AT2G02050	AT4G27740	AT5G51740	AT1G22800	AT2G27490
		AT5G40810	AT5G41940	AT5G64050	AT4G39370	AT4G08870	AT1G05270	AT5G14590	AT1G50200	AT1G08220	AT2G37020
		AT5G25450	AT3G52300	AT1G61570	AT5G03370	AT1G15120	AT5G42150	AT1G19580	AT5G16870	AT5G56730	AT5G59613
		AT2G25140	AT2G22870	AT5G40660	AT1G12775	AT2G35795	AT2G20390	AT5G23200	AT5G09420	AT5G03455	AT3G20970
		AT2G18400	AT5G37590	AT3G55410	ATMG01270	AT2G14170	AT1G14310	AT5G18420	AT2G29990	AT3G27280	AT1G19800
		AT3G52200	AT2G42210	AT1G15810	AT5G23070	AT2G33585	AT1G03090	AT5G20080	AT5G55125	AT5G15980	AT3G52570
		AT2G35605	AT2G20060
MDM TLM	43	AT1G04590	AT1G56350	AT3G12370	AT4G26180	AT5G54580
		AT1G04985	AT1G62085	AT3G16620	AT4G32400	AT5G64670
		AT1G05540	AT1G63250	AT3G25120	AT4G36580	AT5G64970
		AT1G17530	AT1G78510	AT3G55640	AT5G07900
		AT1G24240	AT2G20710	AT3G60480	AT5G09300
		AT1G30890	AT2G20820	AT3G62920	AT5G25940
		AT1G32260	AT3G01820	AT4G12340	AT5G44710
		AT1G32350	AT3G06790	AT4G21470	AT5G44780
		AT1G49630	AT3G07568	AT4G22840	AT5G51150
		AT1G56000	AT3G08860	AT4G23885	AT5G51440
GDM TLM	8	AT1G62850
		AT3G52050
		AT1G61980
		AT1G53120
		AT4G14790
		AT1G77670
		AT1G33270
		AT5G15230
GDM MDM	5	AT2G19790
		AT1G25145
		AT3G48540
		AT2G35736
		AT1G76060
TLM	3	AT5G03560
		AT1G74260
		AT1G48570
MDM	3	AT3G51090
		AT3G25430
		AT1G02020
GDM	2	AT2G45330
		AT1G16740
