# Supplementary material for: Proteomic Analysis Infers Optimized ATP‐Production in Guard Cell Mitochondria
Source: Physiol Plant. 2025 Sep 26;177(5):e70529. doi: 10.1111/ppl.70529 (PMC12464808; doi:10.1111/ppl.70529)
Supplement: Supplementary file 5 — Table S3: Protein abundance differences between guard cell derived mitochondria (GDM) and mesophyll derived mitochondria (MDM). [file PPL-177-e70529-s004.xlsx]

## Sheet: CuratedMapManAnnotation
Supplemental Table 3: Results from the statistical analysis testing protein abundance differences between guard cell derived mitochondria (GDM) and mesophyll derived mitochondria (MDM). Mito-AP was done using H972 and H973 plants, as well as H500 plants for the total leaf mitochondria (TLM) control. Following shotgun LC-MS/MS analysis, acquired spectra were queried against a Tair10 database using…
Significant	−Log(p-Value)	Difference	Majority protein IDs	Fasta headers	Lvl1	Lvl2	Lvl3	Peptides	Unique peptides	Sequence coverage [%]	normalized Log2 LFQ 500_I	normalized Log2 LFQ 500_II	normalized Log2 LFQ 500_III	normalized Log2 LFQ 500_IV	normalized Log2 LFQ 972_I	normalized Log2 LFQ 972_II	normalized Log2 LFQ 972_III	normalized Log2 LFQ 972_IV	normalized Log2 LFQ 973_I	normalized Log2 LFQ 973_II	normalized Log2 LFQ 973_III	normalized Log2 LFQ 973_IV
+	1.81385	0.649918	AT3G01280	AT3G01280.1 Voltage-dependent anion channel 1 (VDAC1)	Transport	porins	VDAC voltage-gated anion channel	16	13	63.8	5.86641	5.501	5.62199	5.96726	4.74896	5.63694	5.12554	4.95876	5.73496	5.6701	5.8527	5.81211
	0.722732	0.250853	AT5G15090	AT5G15090.2 Voltage-dependent anion channel 3 (VDAC3);AT5G15090.1 Voltage-dependent anion channel 3 (VDAC3)	Transport	porins	VDAC voltage-gated anion channel	15	12	64.2	5.81933	5.29167	5.68391	5.75011	5.10696	5.85964	5.43086	5.29264	5.74724	5.51162	5.68869	5.74596
	0.830954	0.599203	AT5G57490	AT5G57490.1 Voltage-dependent anion channel 4 (VDAC4)	Transport	porins	VDAC voltage-gated anion channel	11	11	49.6	3.46608	3.19906	3.27991	3.29199	1.95167	3.52247	2.96292	2.25386	3.20927	3.10487	3.38885	3.38475
	1.52643	0.387712	AT5G67500	AT5G67500.1 Voltage-dependent anion channel 2 (VDAC2);AT5G67500.2 VDAC2 voltage dependent anion channel 2	Transport	porins	VDAC voltage-gated anion channel	19	19	80.8	5.23565	4.74176	4.98573	5.07026	4.36722	4.8279	4.80497	4.52803	5.09337	4.80042	5.0182	5.16697
+	2.1464	-0.923067	AT1G02270	AT1G02270.1 Calcium-binding endonuclease/exonuclease/phosphatase family	Signalling	calcium signalling	unknown	4	4	13.2	-3.54652	-3.16085	-3.0313	-3.18765	-2.56368	-2.40554	-2.21992	-2.24804	-3.34923	-3.13577	-2.80505	-3.8394
	0.912785	-0.865959	AT1G14310	AT1G14310.1 Haloacid dehalogenase-like hydrolase (HAD) superfamily protein	Cell	not assigned	unknown	4	4	20.5	-2.84494	-3.06434	-2.0666	-3.11482	-2.51319	-2.67748	-1.81174	-3.02494	-3.04311	-2.54109	-4.46682	-3.44016
+	1.42601	-2.55251	AT1G25420	AT1G25420.1 Regulator of Vps4 activity in the MVB pathway protein	Vesicle trafficking	cell vesicle transport	unknown	3	3	11.1	-3.64371	-4.21964	-5.57351	-4.75311	-2.69298	-1.4626	-2.14886	-4.38491	-4.36379	-5.40948	-3.92446	-7.20168
+	1.48321	-1.60804	AT1G26550	AT1G26550.1 FKBP-like peptidyl-prolyl cis-trans isomerase family protein	DNA	not assigned	unknown	6	6	56.3	-0.980173	-1.02757	-1.58715	-1.13246	1.30945	-0.0715236	-0.245126	-1.17136	-1.78967	-2.00026	-0.830106	-1.99067
	0.0804073	0.169864	AT1G58180	AT1G58180.4 BCA6 beta carbonic anhydrase 6;AT1G58180.2 ATBCA6, BCA6 beta carbonic anhydrase 6;AT1G58180.3 ATBCA6, BCA6 beta carbonic anhydrase 6;AT1G58180.1 ATBCA6, BCA6 beta carbonic anhydrase 6	Carbohydrate metabolism	C1-metabolism	unknown	5	5	22.1	-2.85332	-2.62692	-2.79268	-3.23622	-1.557	-2.05808	-1.94225	-4.67263	-2.21192	-2.57135	-1.75136	-3.01587
	0.110229	0.0257555	AT1G65540	AT1G65540.1 Leucine zipper-EF-hand-containing transmembrane protein 2 (LETM2)	Signalling	calcium signalling	unknown	25	23	40.8	2.35571	2.17279	2.2845	2.35499	2.39602	2.14637	2.4363	2.32737	2.46372	2.23759	2.43988	2.2679
+	1.97372	0.768206	AT1G75200	AT1G75200.1 S-adenosyl-L-methionine-dependent tRNA 4-demethylwyosine synthase (TYW1)	Protein metabolism	protein synthesis	aminoacyl-tRNA synthetase activities	18	18	34.6	0.345149	0.348917	0.0595734	0.401566	-0.146457	-0.703685	-0.639422	-0.294382	-0.127581	0.305784	0.585896	0.524776
	0.887066	-1.21513	AT1G78010	AT1G78010.1 tRNA modification GTPase, putative	Signalling	G-proteins	unknown	7	7	17	-1.38527	-1.66726	-2.41338	-1.9371	0.21787	-0.632631	-0.86606	-2.74377	-2.06781	-1.94772	-1.7703	-3.0993
	1.46995	0.260775	AT2G18330	AT2G18330.1 AAA-type ATPase family protein	DNA	DNA synthesis/chromatin structure	unknown	21	17	46.5	0.552766	0.722715	0.485086	0.734307	0.51865	0.276385	0.443023	0.640819	0.583963	0.709115	0.854325	0.774573
+	2.01591	-2.39472	AT2G22870	AT2G22870.1 EMB2001 P-loop containing nucleoside triphosphate hydrolases superfamily protein	Cell	not assigned	unknown	4	4	15.7	-1.56595	-3.21909	-4.2006	-2.69601	-0.517367	-1.22538	-1.70353	-2.9424	-3.62671	-3.75689	-3.44638	-5.13758
	1.61908	-0.4725	AT2G31340	AT2G31340.1 emb1381 embryo defective 1381	Cell	not assigned	unknown	8	8	17.9	-1.80706	-1.33783	-1.6309	-1.74225	-1.03801	-1.096	-1.15383	-1.30497	-1.58529	-2.045	-1.39895	-1.45357
+	1.3178	1.47267	AT2G33820	AT2G33820.1 Mitochondrial ornithine transporter (MBAC1)	Transport	amino acid transporter	unknown	4	4	15.1	-0.0726362	-0.590243	-1.4621	-0.633224	-0.989448	-3.18913	-1.90622	-0.819676	0.141007	-0.801101	-0.525314	0.1716
	0.428878	0.721183	AT2G41250	AT2G41250.1 Haloacid dehalogenase-like hydrolase (HAD) superfamily protein	Cell	not assigned	unknown	4	4	18.6	-1.07175	-1.06705	-0.384628	-1.32608	-3.75832	-1.06096	-0.433774	-0.982743	-0.842334	-0.829079	-0.980276	-0.699375
+	3.16056	-0.603354	AT3G07060	AT3G07060.1 emb1974 NHL domain-containing protein	Cell	not assigned	unknown	16	16	26.7	-1.4812	-1.30523	-1.47206	-1.36613	-0.829996	-0.991282	-0.792706	-0.629858	-1.45304	-1.56233	-1.31363	-1.32827
	0.131009	0.0467348	AT3G15660	AT3G15660.2 Glutaredoxin 4 (GRX4);AT3G15660.1 Glutaredoxin 4 (GRX4)	Redox	glutaredoxins	unknown	8	8	55	1.75318	1.48987	1.9456	1.6536	1.78033	1.76665	1.88721	1.83285	1.9372	2.03065	1.47404	2.01208
+	4.52286	0.576505	AT3G63150	AT3G63150.1 Calcium binding GTPase	Signalling	G-proteins	unknown	15	15	28.6	1.34519	1.3069	1.20576	1.6528	0.834377	0.667102	0.715938	0.700892	1.32172	1.23828	1.26286	1.40147
+	1.45137	0.758723	AT4G17360	AT4G17360.1 Formyl transferase	Photosynthesis	photorespiration	unknown	8	6	35.4	-0.330567	-1.05464	-0.0742805	-0.93191	-0.60108	-1.48859	-1.109	-1.07063	0.0483839	-0.196967	-0.929065	-0.156764
	0.278376	0.529883	AT5G06210	AT5G06210.1 RNA binding (RRM/RBD/RNP motifs) family protein	RNA	RNA RNA binding	unknown	4	4	36.3	-1.7479	-1.53708	-1.45274	-1.81439	-3.11706	-1.87491	-3.02366	-1.71407	-3.95609	-0.869903	-1.48687	-1.2973
+	2.56783	1.05164	AT5G46800	AT5G46800.1 A bout de souffle (BOU)	Transport	amino acid transporter	unknown	12	12	50.3	4.89136	4.66116	5.23536	4.83929	4.02451	4.42052	4.30367	3.53061	5.23041	5.16315	4.87758	5.21474
+	1.88128	-1.68413	AT5G50340	AT5G50340.1 DNA repair protein	DNA	DNA repair	unknown	5	5	12.9	-2.37354	-3.58813	-3.61724	-2.29965	-1.21047	-0.996684	-1.61802	-2.19745	-3.22996	-3.33784	-2.11285	-4.07852
	0.778663	-0.300783	AT4G26965	AT4G26965.1 NADH:ubiquinone oxidoreductase, 17.2kDa subunit;AT4G26965.2 NADH:ubiquinone oxidoreductase, 17.2kDa subunit	Cellular respiration	OXPHOS	unknown	8	8	41.3	-0.7632	-0.523485	-0.421411	-0.180778	-0.213054	-0.579666	-0.254559	-0.504339	-0.660009	-0.360038	-1.15601	-0.578694
	0.527227	-0.399721	AT5G40660	AT5G40660.1 ATP12 protein-related	Cellular respiration	OXPHOS	unknown	6	6	24.9	-1.85521	-0.800803	-0.898025	-1.11816	-0.785473	-1.08273	-1.28076	-1.11919	-1.15021	-1.0925	-2.46929	-1.15505
+	2.9601	-0.932395	AT5G51220	AT5G51220.1 Ubiquinol:cytochrome c oxidoreductase assembly protein	Not assigned	not assigned	not assigned	8	8	34.9	-0.200106	0.25812	-0.0587637	-0.115441	1.1049	1.24298	0.614941	1.23713	0.106922	0.097812	0.272104	-0.0064642
	1.82605	0.2692	AT1G50140	AT1G50140.2 P-loop containing nucleoside triphosphate hydrolases superfamily protein;AT1G50140.1 P-loop containing nucleoside triphosphate hydrolases superfamily	Protein metabolism	protein degradation	ubiquitin	23	14	27.4	0.715428	0.652781	0.758193	0.53604	0.220649	0.387764	0.509775	0.38183	0.488533	0.670567	0.728867	0.688851
	0.165623	-0.247527	AT1G55860	AT1G55860.2 UPL1 ubiquitin-protein ligase 1;AT1G55860.1 UPL1 ubiquitin-protein ligase 1	Protein metabolism	protein degradation	ubiquitin	22	4	7.9	-3.4879	-2.67473	-4.8503	-4.03158	-2.5449	-3.12426	-4.50047	-3.71002	-3.48625	-3.50558	-3.01579	-4.86213
	0.947974	0.273341	AT2G30920	AT2G30920.1 Coenzyme Q3 (COQ3)	Coenzyme metabolism	phylloquinone	ubiquinone synthesis	8	8	38.2	0.336273	0.524881	0.155035	0.308254	0.268381	0.172359	0.116711	-0.290978	0.372042	0.403731	0.476553	0.107512
	0.285494	0.0544818	AT3G24200	AT3G24200.1 Ubiquinone biosynthesis hydroxylase (COQ6);AT3G24200.2 FAD/NAD(P)-binding oxidoreductase family protein	Coenzyme metabolism	phylloquinone	ubiquinone synthesis	15	15	41.2	0.349016	0.31178	0.023959	0.0639527	0.113166	-0.020573	0.238908	-0.00316617	0.241055	-0.00671171	0.162319	0.1496
+	1.83009	-0.445674	AT5G57300	AT5G57300.3 S-adenosyl-L-methionine-dependent methyltransferases superfamily protein;AT5G57300.2 S-adenosyl-L-methionine-dependent methyltransferases superfamily protein;AT5G57300.1 S-adenosyl-L-methionine-dependent methyltransferases superfamily protein	Coenzyme metabolism	phylloquinone	ubiquinone synthesis	7	7	36.5	0.129086	-0.869651	0.0616877	0.0341103	0.804696	0.469832	0.388993	0.380196	0.16928	0.207276	-0.17386	0.0583251
	0.733265	1.69999	AT4G15940	AT4G15940.1 Fumarylacetoacetate hydrolase family protein	Amino acid metabolism	amino acid degradation	Trp/Phe/Tyr	3	2	18.5	1.79818	1.86416	2.11702	1.30804	-3.44734	1.09985	1.02969	0.815958	1.96537	1.97916	1.3599	0.993689
+	2.4017	-0.6611	AT5G02130	AT5G02130.1 NDP1 Tetratricopeptide repeat (TPR)-like superfamily protein	Hormone metabolism	auxin	transport	9	9	29.5	-0.646211	-0.696705	-0.584328	-1.18178	0.0238626	-0.52213	-0.101265	-0.123974	-0.598474	-0.949759	-0.849629	-0.970046
+	1.57854	0.606774	AT3G62530	AT3G62530.1 ANTIDOTE OF POLLEN KILLER ON CHROMOSOME 3;APOK3	Protein metabolism	protein synthesis	translation elongation	10	10	52.5	3.20889	2.86607	3.4057	2.96998	2.56007	2.78931	2.97359	2.52328	2.94871	3.63647	3.07628	3.61189
+	2.6397	-0.67577	AT3G19170	AT3G19170.1 Presequence protease 1 (PREP1);AT3G19170.2 PREP1 presequence protease 1	Protein metabolism	protein translocation	transit peptide degradation	25	18	31.8	0.0962563	0.131354	-0.111719	-0.305354	0.98147	0.390228	0.661586	0.580193	0.0171107	-0.152126	0.0881983	-0.0427852
	0.438928	0.59768	AT5G23070	AT5G23070.1 Thymidine kinase	Nucleotide metabolism	deoxynucleotide metabolism	thymidine kinase	5	5	24.1	-1.59199	-3.10595	-1.55279	-3.59784	-1.60198	-2.97202	-2.59186	-2.91532	-2.81841	-0.568988	-2.64963	-1.65343
	1.15925	1.11845	AT2G38660	AT2G38660.4 Amino acid dehydrogenase family protein;AT2G38660.3 Amino acid dehydrogenase family protein;AT2G38660.1 Amino acid dehydrogenase family protein	Coenzyme metabolism	tetrahydrofolate	tetrahydrofolate (THF) interconversions	7	7	27.1	-0.461195	-0.601107	-0.465636	-1.51989	-0.972823	-0.976438	-1.50401	-2.97139	-0.314616	-0.245951	-1.03552	-0.35479
	0.470755	-0.205702	AT5G47435	AT5G47435.2 formyltetrahydrofolate deformylase, putative;AT5G47435.1 formyltetrahydrofolate deformylase, putative	Coenzyme metabolism	tetrahydrofolate	tetrahydrofolate (THF) interconversions	7	5	25.1	-1.10458	-1.40632	-0.759635	-1.38829	-0.557594	-0.855238	-0.912572	-1.13631	-0.627438	-1.36818	-1.10717	-1.18173
	2.07053	-0.297112	AT1G62730	AT1G62730.1 Terpenoid synthases superfamily protein	Secondary metabolism	terpenoids	terpenoid synthesis	9	9	45.7	-0.521955	0.116777	-0.345684	-0.218619	0.152744	-0.0636472	-0.089023	0.209432	-0.281724	-0.225153	-0.208445	-0.26362
	1.05009	-0.333116	AT1G14980	AT1G14980.1 Chaperonin 10 (CPN10)	Stress	abiotic stress	temperature	4	4	48	3.55535	3.3076	3.95337	3.52137	3.93184	4.2169	4.32733	4.20392	4.00758	3.99669	3.41652	3.92674
	0.55371	1.71317	AT1G23100	AT1G23100.1 Heat shock protein 10 (HSP10)	Stress	abiotic stress	temperature	2	2	26.8	0.715831	0.158024	1.36456	1.30854	-3.56941	-2.96922	1.78825	1.59109	0.623983	1.09277	0.942178	1.03445
+	1.26681	1.0794	AT2G25140	AT2G25140.1 Caseinolytic protease B4 (CLPB4)	Stress	abiotic stress	temperature	18	16	26.1	-2.49474	-0.656238	-0.942956	-0.523946	-2.92962	-2.97661	-1.47971	-2.82611	-2.07909	-1.34046	-1.68799	-0.786893
	0.00327989	-0.000872791	AT2G33210	AT2G33210.2 Heat shock protein 60-2 (HSP60-2);AT2G33210.1 Heat shock protein 60-2 (HSP60-2)	Stress	abiotic stress	temperature	24	15	52.9	3.46404	3.2156	3.29909	3.331	3.12116	3.28089	3.52302	3.38749	3.37229	3.25513	3.3259	3.35574
	0.893568	-0.164726	AT3G07770	AT3G07770.1 Heat shock protein 89.1 (HSP89.1)	Stress	abiotic stress	temperature	29	24	48.1	1.66748	1.38017	1.44374	1.42224	1.78887	1.45189	1.65838	1.57087	1.27426	1.52913	1.52401	1.48371
+	1.52207	-1.1408	AT3G09440	AT3G09440.2 Heat shock protein 70 (Hsp 70) family protein;AT3G09440.1 Heat shock protein 70 (Hsp 70) family protein	Stress	abiotic stress	temperature	20	8	42.1	-0.0383395	0.155368	-0.512961	0.0106925	1.86673	1.2441	0.684825	0.333065	0.24551	-0.319402	0.279316	-0.639912
	0.512804	0.0695017	AT3G13860	AT3G13860.1 Heat shock protein 60-3A (HSP60-3A)	Stress	abiotic stress	temperature	25	25	59.1	2.63041	2.51576	2.66475	2.47209	2.39082	2.31152	2.57371	2.52224	2.535	2.50834	2.47813	2.55484
	2.16263	0.209388	AT3G23990	AT3G23990.1 Chaperonin HSP60-3B (HSP60-3B)	Stress	abiotic stress	temperature	29	20	60.5	4.2712	4.00648	4.25261	4.12514	3.7958	3.91437	3.99515	3.99995	4.16199	4.14967	4.07463	4.15654
	0.198988	0.300918	AT1G20510	AT1G20510.2 OPCL1 OPC-8:0 CoA ligase1;AT1G20510.1 OPC-8:0 CoA ligase1 (OPCL1)	Hormone metabolism	jasmonate	synthesis	9	9	28.8	-1.17098	-1.17542	-1.94948	-0.362296	-1.67991	-2.49211	-3.00314	-2.36577	-3.18241	-2.42653	-0.64596	-2.08235
	0.467322	0.183631	AT3G10920	AT3G10920.1 Manganese superoxide dismutase 1 (MSD1);AT3G10920.2 Manganese superoxide dismutase 1 (MSD1)	Redox	enzymatic reactive oxygen species scavengers	superoxide dismutase activities	12	12	66.7	4.4344	3.89312	4.6121	4.1215	4.02551	4.05956	4.62868	4.2062	4.3496	4.4535	4.15922	4.69215
	0.578425	-0.230362	AT1G50460	AT1G50460.1 Hexokinase-like (HKL1)	Carbohydrate metabolism	carbohydrate degradation	sucrose	13	11	37.3	-1.22892	-0.90819	-1.17202	-0.87075	-0.408341	-0.977198	-0.9397	-1.23553	-0.946081	-1.2059	-1.07488	-1.25536
	0.123183	-0.0464087	AT1G56560	AT1G56560.1 Alkaline/neutral invertase A (INVA)	Carbohydrate metabolism	carbohydrate degradation	sucrose	21	19	40.6	-0.201324	-0.126738	-0.0606062	-0.163876	-0.223121	-0.423575	0.0689469	0.192817	-0.141554	-0.181257	-0.154632	-0.0931243
+	5.62166	0.9638	AT2G19860	AT2G19860.1 Hexokinase 2 (HXK2);AT2G19860.2 Hexokinase 2 (HXK2)	Carbohydrate metabolism	carbohydrate degradation	sucrose	18	14	54.2	2.29302	1.95411	2.72494	2.39855	1.33397	1.31894	1.45037	1.2861	2.4261	2.22294	2.28132	2.31423
+	1.40716	-1.82086	AT2G45790	AT2G45790.1 ATPMM, PMM phosphomannomutase	Carbohydrate metabolism	carbohydrate synthesis	sucrose	3	3	16.7	-3.82281	-4.01833	-2.95217	-3.26956	-0.497459	-2.09234	-2.58804	-3.29404	-3.58645	-3.71152	-3.4587	-4.99867
+	2.4417	0.508984	AT4G29130	AT4G29130.1 Hexokinase 1 (HXK1)	Carbohydrate metabolism	carbohydrate degradation	sucrose	22	18	70.4	3.75719	3.6881	3.77062	3.75643	3.09844	3.56586	3.23092	3.19932	3.8994	3.69762	3.74598	3.78748
	1.21009	-0.255378	AT2G20420	AT2G20420.1 ATP citrate lyase (ACL) family protein (Succinate-CoA ligase activity)	Cellular respiration	TCA cycle	succinyl-CoA ligase	22	22	55.1	4.37569	4.09092	4.50848	4.2097	4.51113	4.64066	4.91231	4.62183	4.56632	4.47698	4.22962	4.3915
	0.916467	-0.239983	AT5G08300	AT5G08300.1 Succinyl-CoA ligase subunit (SCL alpha)	Cellular respiration	TCA cycle	succinyl-CoA ligase	10	4	31.1	3.46116	3.14068	3.63679	3.12077	3.76072	3.33715	3.90246	3.7817	3.59534	3.42081	3.3639	3.44205
+	2.4324	0.842175	AT5G23250	AT5G23250.1 Succinyl-CoA ligase subunit (SCL alpha);AT5G23250.2 Succinyl-CoA ligase, alpha subunit	Cellular respiration	TCA cycle	succinyl-CoA ligase	10	4	31.7	1.25551	0.830019	1.22675	0.0134713	0.557198	0.534816	0.319267	0.228371	0.887332	1.60982	1.07834	1.43286
	0.925115	-0.480597	AT1G10310	AT1G10310.1 NAD(P)-binding Rossmann-fold superfamily protein	Not assigned	not assigned	short chain dehydrogenase/reductase (SDR)	6	6	34.7	-0.593429	-1.08003	-0.733275	-0.630909	0.430017	-0.219323	-0.327469	-0.746591	-0.68822	-0.985946	-0.516272	-0.595314
	0.395061	0.375415	AT1G06200	AT1G06200.1 Peptidase S24/S26A/S26B/S26C family protein	Protein metabolism	protein degradation	serine protease	6	5	45.1	0.220545	0.0804999	-0.38751	-0.0975967	-1.17032	-1.37523	-0.939434	-0.4389	-1.66043	-0.392808	0.0243379	-0.393328
	0.195339	-0.0448308	AT2G31140	AT2G31140.1 Peptidase S24/S26A/S26B/S26C family protein (IMP2)	Protein metabolism	protein degradation	serine protease	9	8	50.2	1.03967	0.953149	0.797235	0.782505	0.965553	0.900521	1.05937	0.79485	0.779737	0.749768	1.04119	0.970269
	0.532903	0.269058	AT5G23140	AT5G23140.1 Caseinolytic protease P7 (CLPP7)	Protein metabolism	protein degradation	serine protease	7	7	41.1	1.89315	1.22473	2.12461	1.90817	1.74541	1.09304	1.89935	1.97049	2.12396	1.8499	1.65123	2.15943
	0.476592	-1.04931	AT5G51690	AT5G51690.1 ACS12 1-amino-cyclopropane-1-carboxylate synthase 12	Hormone metabolism	ethylene	SAM to ethylene (MTA cycle)	5	5	15.2	-2.92768	-4.2598	-2.87401	-4.86362	-2.03555	-3.64035	-3.44828	-5.32312	-4.96331	-4.81422	-2.65832	-6.20867
+	1.28545	1.15905	AT2G33255	AT2G33255.1 Haloacid dehalogenase-like hydrolase (HAD) superfamily protein	Coenzyme metabolism	pyridoxalphosphate	salvage biosynthetic pathway	7	7	38	-1.00215	-1.55267	0.0438824	-1.68691	-1.24752	-1.57718	-2.72782	-2.94838	-0.491574	-1.36076	-1.3639	-0.648488
	0.156299	0.203024	AT2G30320	AT2G30320.1 Pseudouridine synthase family protein	RNA	RNA processing	RNA modification	2	2	5.3	-4.10333	-4.11872	-3.51358	-4.75125	-2.83534	-3.90932	-3.973	-5.18236	-4.13883	-3.79037	-3.64276	-3.51597
	0.147054	0.100774	AT2G32415	AT2G32415.2 Polynucleotidyl transferase, ribonuclease H fold protein with HRDC domain;AT2G32415.1 Polynucleotidyl transferase, ribonuclease H fold protein with HRDC domain	RNA	RNA processing	RNA decay	11	11	15.5	-1.9431	-1.81243	-1.74643	-1.59903	-1.97694	-2.19904	-2.45515	-1.32089	-1.6227	-2.04047	-1.87205	-2.01371
+	1.46163	-2.3662	AT5G18420	AT5G18420.3 NOT11, CCR4-NOT transcription complex subunit	Not assigned	not assigned	not assigned	7	7	25.7	-1.86892	-2.61431	-4.49609	-2.76213	-0.298298	-0.54494	-2.53664	-1.78222	-3.23374	-4.06554	-2.0228	-5.30482
	1.15527	-0.582106	AT3G18240	AT3G18240.1 Ribosomal protein S24/S35 family;AT3G18240.2 Ribosomal protein S24/S35 family;AT4G21460.1 Ribosomal protein S24/S35, mitochondrial	Protein metabolism	protein synthesis	ribosomal protein	12	12	33.7	-0.01257	-0.224559	-0.654343	-1.20921	-0.364817	-0.270564	-0.667032	0.113952	-0.761271	-0.398553	-0.950916	-1.40614
+	1.94111	-0.597369	AT4G15640	AT4G15640.1 MITOCHONDRIAL TRANSLATION FACTOR 1;MS83;MTRAN1;RIBOSOMAL PROTEIN MS83	Protein metabolism	protein synthesis	ribosomal protein	5	5	18.5	0.724223	0.528471	0.473395	0.0370648	1.31001	1.31228	1.37021	0.888053	0.704752	0.499426	0.925768	0.361129
	0.354577	-0.954632	AT4G22000	AT4G22000.1 unknown protein;Has 30201 Blast hits to 17322 proteins in 780 species: Archae - 12;Bacteria - 1396;Metazoa - 17338;Fungi - 3422;Plants - 5037;Viruses - 0;Other Eukaryotes - 2996 (source: NCBI BLink).	Protein metabolism	protein synthesis	ribosomal protein	3	3	26.2	-0.589076	-0.726837	-1.53323	-0.690077	-0.10856	-3.68945	-2.37647	-0.384534	-0.595192	-4.17777	-3.47031	-2.13426
	2.01952	-0.378458	AT4G23620	AT4G23620.1 Ribosomal protein L25/Gln-tRNA synthetase, anti-codon-binding domain;AT4G23620.2 Ribosomal protein L25/Gln-tRNA synthetase, anti-codon-binding domain	Protein metabolism	protein synthesis	ribosomal protein	8	8	32.2	0.154171	0.344731	0.322369	0.110681	0.586903	0.437333	0.347718	0.576957	-0.133836	0.166184	0.160884	0.241849
	0.991004	0.450108	AT5G02740	AT5G02740.1 Ribosomal protein S24 (RPS24E);AT5G02740.2 Ribosomal protein S24e family protein	Protein metabolism	protein synthesis	ribosomal protein	5	5	36.4	1.4227	1.16246	1.05356	0.809696	0.415019	1.02517	1.05774	0.115364	1.15455	1.09123	1.11819	1.04976
	0.466715	1.42851	AT5G39800	AT5G39800.1 Mitochondrial ribosomal protein L27	Protein metabolism	protein synthesis	ribosomal protein	3	1	35.1	0.568455	-1.20004	0.25736	0.290275	-2.84217	0.782487	0.760665	-4.5166	0.189452	0.425695	-1.15271	0.435983
	0.0684771	0.167911	AT5G46160	AT5G46160.2 Ribosomal protein L14p/L23e family protein;AT5G46160.1 Ribosomal protein L14p/L23e family protein	Protein metabolism	protein synthesis	ribosomal protein	3	3	18.6	-3.9209	-0.155191	-0.891223	-0.969076	-2.81647	-0.288129	-2.469	-0.0425588	-1.03719	-0.552861	-2.69235	-0.662107
	0.00782374	0.0256916	AT5G49210	AT5G49210.2 unknown protein;Has 30201 Blast hits to 17322 proteins in 780 species: Archae - 12;Bacteria - 1396;Metazoa - 17338;Fungi - 3422;Plants - 5037;Viruses - 0;Other Eukaryotes - 2996 (source: NCBI BLink).;AT5G49210.1 unknown protein;Has 3675	Protein metabolism	protein synthesis	ribosomal protein	4	4	20.5	-2.11049	-1.00698	-0.993987	-0.748514	-0.84015	-3.8456	-0.359115	0.263453	-0.692023	-0.639573	-3.00822	-0.338828
	0.317484	-0.61241	AT5G55125	AT5G55125.2 Ribosomal protein L31;AT5G55125.1 Ribosomal protein L31	Protein metabolism	protein synthesis	ribosomal protein	4	4	63.2	-1.31787	-1.16625	-1.75021	-1.06372	-1.601	-2.11869	-1.24365	-1.11746	-1.45349	-1.14565	-4.47669	-1.45459
	1.00033	-0.331811	AT5G62270	AT5G62270.1 BEST Arabidopsis thaliana protein match is: mucin-related (TAIR:AT2G02880.1);Has 35333 Blast hits to 34131 proteins in 2444 species: Archae - 798;Bacteria - 22429;Metazoa - 974;Fungi - 991;Plants - 531;Viruses - 0;Other Eukaryotes - 9610	Protein metabolism	protein synthesis	ribosomal protein	12	12	37.3	-0.489878	-0.582534	-0.218293	-0.655466	-0.557812	-0.265849	-0.423293	0.126933	-0.746188	-0.639598	-0.366094	-0.695383
	0.660136	-0.135116	AT5G66860	AT5G66860.1 Ribosomal protein L25/GLN-tRNA synthetase	Protein metabolism	protein synthesis	ribosomal protein	11	11	50.6	0.738105	0.71833	0.660809	0.273602	0.530978	0.819438	0.745905	0.810352	0.381519	0.668872	0.696347	0.619471
	0.325086	-0.219023	AT4G25280	AT4G25280.1 P-loop containing nucleoside triphosphate hydrolases superfamily protein	Nucleotide metabolism	nucleotide phosphotransfer	pyrimidines	4	4	26.9	0.558743	0.204642	-1.76882	0.136087	0.381673	0.775677	0.450688	-0.501763	0.259931	-0.0230034	0.12209	-0.128836
+	2.38605	0.464031	AT5G23300	AT5G23300.1 Pyrimidine D (PYRD)	Nucleotide metabolism	nucleotide synthesis	pyrimidines	15	15	48.9	1.86113	1.73485	1.64448	1.79939	1.09069	1.20474	1.20845	1.51898	1.64719	1.67757	1.69746	1.85677
	0.210003	-0.0746767	AT1G60770	AT1G60770.1 Pentatricopeptide repeat (PPR)-like superfamily protein	RNA	RNA regulation of transcription	putative transcription regulator	17	17	38.9	0.176805	0.157335	0.284235	-0.138393	0.00425954	0.559901	0.214503	0.141222	-0.0757601	0.234115	0.255252	0.207572
	0.804972	-0.367587	AT5G09450	AT5G09450.1 Tetratricopeptide repeat (TPR)-like superfamily protein	RNA	RNA regulation of transcription	putative transcription regulator	10	10	30.6	-1.36223	-1.34377	-1.24571	-1.32497	-0.550504	-0.986846	-0.869336	-1.55889	-1.36305	-1.32265	-1.5822	-1.16801
+	1.76376	-2.06532	AT1G75210	AT1G75210.1 HAD-superfamily hydrolase, subfamily IG, 5-nucleotidase	Nucleotide metabolism	nucleotide degradation	purines	8	8	11.8	-2.41192	-3.5036	-1.93487	-2.76328	-0.625238	-0.819094	-0.248895	-0.463828	-1.43058	-2.52481	-4.34216	-2.12079
+	2.4616	-0.387025	AT2G23890	AT2G23890.1 HAD-superfamily hydrolase, subfamily IG, 5-nucleotidase	Nucleotide metabolism	nucleotide degradation	purines	8	8	18.3	0.155445	0.079076	-0.232064	-0.194332	0.391725	0.375485	0.312337	0.1004	0.0224379	-0.130469	-0.055324	-0.204797
	0.381398	-0.0928191	AT2G39270	AT2G39270.1 P-loop containing nucleoside triphosphate hydrolases superfamily protein	Nucleotide metabolism	nucleotide phosphotransfer	purines	10	10	45.8	0.0281738	0.194745	0.0478863	-0.0532024	0.440791	-0.00432556	0.237045	0.131676	0.142679	0.233219	0.0359814	0.0220309
	0.919634	-0.203464	AT5G50370	AT5G50370.1 Adenylate kinase family protein	Nucleotide metabolism	nucleotide phosphotransfer	purines	9	8	39.1	2.28289	2.23896	2.10216	2.16141	2.25356	2.48169	2.00856	2.21606	1.88913	2.16633	2.03467	2.0559
	0.605123	-0.0956578	AT5G63400	AT5G63400.1 Adenylate kinase (ADK1)	Nucleotide metabolism	nucleotide phosphotransfer	purines	13	12	63.4	4.30802	4.06147	4.36544	4.17778	4.20548	4.47828	4.44664	4.33157	4.37979	4.20336	4.20541	4.29078
	1.04246	1.19013	AT5G14220	AT5G14220.1 Protoporphyrinogen oxidase (PPO2);AT5G14220.2 HEMG2, MEE61, PPO2 Flavin containing amine oxidoreductase family	Coenzyme metabolism	tetrapyrrole	protoporphyrin IX formation	15	15	40.6	1.52832	1.08101	0.233738	1.32264	0.266744	0.130376	-1.76957	-1.18889	0.382664	0.0741585	1.47861	0.263753
	1.37488	0.72704	AT3G24570	AT3G24570.2 Peroxisomal membrane 22 kDa (Mpv17/PMP22) family protein;AT3G24570.1 Peroxisomal membrane 22 kDa (Mpv17/PMP22) family protein	Protein metabolism	protein translocation	protein targeting	4	4	27	-0.31487	-0.702725	-0.6136	-0.973041	-1.49963	-1.2013	-1.17576	-0.719738	-1.05937	-0.161066	-0.00742872	-0.460406
	0.512372	-1.29267	AT5G43140	AT5G43140.1 Peroxisomal membrane 22 kDa (Mpv17/PMP22) family protein	Protein metabolism	protein translocation	protein targeting	2	2	7.1	-3.09372	-3.77507	-3.92216	-3.08141	-1.55397	-2.81967	-0.578954	-1.2416	-0.974308	-4.71419	-4.63731	-1.03907
	0.474847	1.0209	AT1G31160	AT1G31160.1 HINT 2 HISTIDINE TRIAD NUCLEOTIDE-BINDING 2	Protein metabolism	protein handling	protein postranslational modification	4	4	32.6	-0.490192	-1.52106	-0.328611	-1.1491	-1.03456	-1.01585	0.252558	-4.23252	0.0330693	-0.82039	-0.622001	-0.537443
	0.52511	0.217647	AT3G56070	AT3G56070.2 Rotamase cyclophilin 2 (ROC2);AT3G56070.1 ROC2 rotamase cyclophilin 2	Protein metabolism	protein modification	protein folding and quality control	9	8	65.3	0.937227	0.861149	1.02077	0.509059	1.03563	0.424396	0.923138	0.823287	1.06617	1.32151	0.654909	1.03445
	0.138053	0.296274	AT3G66654	AT3G66654.3 Cyclophilin-like peptidyl-prolyl cis-trans isomerase family protein;AT3G66654.2 Cyclophilin-like peptidyl-prolyl cis-trans isomerase family protein;AT3G66654.1 Cyclophilin-like peptidyl-prolyl cis-trans isomerase family protein	Protein metabolism	protein modification	protein folding and quality control	5	5	30.9	-1.30279	-1.18719	-1.72815	-1.20035	-0.221093	-0.381881	-3.69844	-1.61171	-0.945021	-1.39944	-0.995625	-1.38793
	0.405413	0.0732056	AT4G26780	AT4G26780.1 AR192 Co-chaperone GrpE family protein	Protein metabolism	protein handling	protein folding	15	15	45.3	1.65114	1.57137	1.74167	1.68582	1.57534	1.53378	1.81269	1.81486	1.76749	1.80187	1.68322	1.77691
	0.114866	-0.202266	AT4G10620	AT4G10620.1 P-loop containing nucleoside triphosphate hydrolases superfamily protein	Protein metabolism	protein handling	protein assembly and cofactor ligation	4	4	9.4	-4.60463	-3.59463	-4.31387	-3.26117	-3.13497	-3.83524	-5.0893	-5.26119	-5.13913	-4.64924	-4.99952	-3.34187
	0.257124	0.611977	AT1G01290	AT1G01290.2 Cofactor of nitrate reductase and xanthine dehydrogenase 3 (CNX3);AT1G01290.1 Cofactor of nitrate reductase and xanthine dehydrogenase 3 (CNX3)	Coenzyme metabolism	molybdenum cofactor	precursor Z synthesis	3	3	15.6	-2.15761	-1.40686	-0.98064	-2.14481	-2.39157	-2.62452	-3.88302	-2.46484	-1.34908	-2.1354	-4.7973	-0.634259
	0.198495	0.146647	AT2G31955	AT2G31955.3 Cofactor of nitrate reductase and xanthine dehydrogenase 2 (CNX2);AT2G31955.2 Cofactor of nitrate reductase and xanthine dehydrogenase 2 (CNX2);AT2G31955.1 Cofactor of nitrate reductase and xanthine dehydrogenase 2 (CNX2)	Coenzyme metabolism	molybdenum cofactor	precursor Z synthesis	7	7	23.6	-1.89317	-1.76237	-1.11319	-1.81087	-0.876022	-1.24831	-2.18106	-1.33812	-0.997085	-1.30852	-1.45446	-1.29686
	0.00560483	0.00727217	AT1G19520	AT1G19520.1 Nuclear fusion defective 5 (NFD5);AT1G19520.2 Nuclear fusion defective 5 (NFD5)	RNA	RNA processing	PPR	18	18	26.2	-0.801033	-0.780312	-0.87019	-1.34833	-2.26015	-0.786191	-0.414047	-0.473409	-1.00632	-0.899689	-1.00943	-0.989276
	0.305137	0.643008	AT1G61870	AT1G61870.1 Pentatricopeptide repeat (PPR) superfamily protein (PPR336)	RNA	RNA processing	PPR	6	6	20.1	0.852717	0.191701	0.595722	0.403075	-2.96376	0.539195	0.60003	0.472299	0.156868	0.00263541	0.571928	0.488362
	0.543168	-0.181461	AT1G80270	AT1G80270.3 Pentatricopeptide repeat (PPR) superfamily protein (PPR596);AT1G80270.2 Pentatricopeptide repeat (PPR) superfamily protein (PPR596);AT1G80270.1 Pentatricopeptide repeat (PPR) superfamily protein (PPR596)	RNA	RNA processing	PPR	21	20	39.1	0.579099	0.422399	0.0363758	0.314645	0.496458	0.105642	0.462203	0.58252	-0.0980323	0.271209	0.425231	0.322571
+	2.54463	-0.537567	AT2G16880	AT2G16880.1 Pentatricopeptide repeat (PPR) superfamily protein (PPR SFP)	Not assigned	not assigned	not assigned	6	6	10.1	-0.358369	-0.588303	0.281172	-2.31566	-0.0896341	-0.300485	-0.115564	-0.370198	-0.723153	-0.999098	-0.717891	-0.586005
	0.0327929	-0.0354364	AT3G02490	AT3G02490.1 Pentatricopeptide repeat (PPR) superfamily protein	RNA	RNA processing	PPR	9	9	18.6	-1.29099	-2.43832	-1.79427	-2.36273	-1.50486	-2.59613	-2.02536	-1.47748	-1.31592	-2.32827	-2.41385	-1.68754
	0.278636	-0.373077	AT3G48250	AT3G48250.1 Buthionine sulfoximine-insensitive roots 6 (BIR6)	RNA	RNA processing	PPR	5	5	10.6	-4.70611	-4.34479	-3.19494	-3.05955	-2.69572	-3.73525	-3.40127	-3.15403	-4.78365	-4.16748	-2.78661	-2.74084
+	1.70784	-0.514411	AT3G49240	AT3G49240.1 Pentatricopeptide repeat (PPR) superfamily protein (NUWA)	RNA	RNA processing	PPR	17	17	33.4	0.0180482	-0.144208	-0.162043	-0.217118	0.577057	0.0294401	0.253663	0.378486	-0.507324	-0.16716	0.0547858	-0.199299
	0.574509	0.472591	AT3G54980	AT3G54980.1 Pentatricopeptide repeat (PPR) superfamily protein	RNA	RNA processing	PPR	8	8	10.5	-2.63546	-2.22743	-2.69631	-2.5929	-3.3472	-3.47329	-2.01833	-2.26396	-2.53877	-2.32752	-2.02073	-2.32541
	0.509855	0.834613	AT3G61520	AT3G61520.1 Pentatricopeptide repeat (PPR) superfamily protein	RNA	RNA processing	PPR	9	3	14	-1.93121	-3.85094	-3.6398	-2.49678	-2.96423	-2.99617	-3.81061	-5.79539	-3.37668	-3.69533	-3.08385	-2.07209
	0.744724	-0.21661	AT4G35850	AT4G35850.1 Pentatricopeptide repeat (PPR) superfamily protein	RNA	RNA processing	PPR	15	15	48.6	0.939637	0.837088	0.818492	0.711119	1.00994	0.704015	1.10264	1.32933	0.675486	0.905789	0.767625	0.930581
	1.12121	1.69727	AT4G38150	AT4G38150.2 Pentatricopeptide repeat (PPR) superfamily protein;AT4G38150.1 Pentatricopeptide repeat (PPR) superfamily protein	RNA	RNA processing	PPR	4	4	19.9	0.858303	0.123179	-0.194701	0.109769	-0.357949	-3.54141	-0.977952	-2.47116	-0.927108	-0.425077	0.449489	0.343286
	0.0947351	0.0414481	AT5G15980	AT5G15980.1 Pentatricopeptide repeat (PPR) superfamily protein	RNA	RNA processing	PPR	15	15	27.7	-0.165185	-0.131289	0.032877	-0.475213	-0.279422	0.0212581	-0.528686	-0.0949927	-0.454897	-0.0934573	0.043118	-0.210815
	0.308992	-0.36252	AT5G28460	AT5G28460.1 Pentatricopeptide repeat (PPR) superfamily protein;AT5G28370.1 Pentatricopeptide repeat (PPR) superfamily protein	RNA	RNA processing	PPR	9	3	13.6	-0.676007	-1.77146	-1.90379	-1.01477	-1.59172	-2.75211	-1.37898	-1.26295	-2.97172	-2.38969	-1.69577	-1.37866
	0.333352	0.178359	AT5G60960	AT5G60960.1 Pentatricopeptide repeat (PPR) superfamily protein (PNM1)	RNA	RNA processing	PPR	9	9	16.9	0.0562509	0.807383	0.424229	0.115887	-0.257959	0.0592503	-0.505699	0.364507	-0.0560834	0.444129	-0.12855	0.114039
	0.13732	0.135264	AT5G61990	AT5G61990.1 Pentatricopeptide repeat (PPR) superfamily protein	RNA	RNA processing	PPR	5	5	6.3	-2.57259	-3.82081	-2.87179	-3.09188	-2.27133	-2.81471	-2.8898	-3.99334	-2.99957	-2.9184	-2.58815	-2.92201
	0.646515	0.72238	AT2G34630	AT2G34630.1 GPPS, GPS1 geranyl diphosphate synthase 1;AT2G34630.2 GPPS, GPS1 geranyl diphosphate synthase 1	Coenzyme metabolism	phylloquinone	plastoquinone synthesis	13	13	54.5	0.245744	-0.112777	0.439276	-0.183807	-1.86038	0.0760154	0.414636	-0.857274	0.0726544	0.514733	-0.225296	0.300432
+	2.79401	-2.73512	AT4G29810	AT4G29810.2 ATMKK2, MKK2, MK1 MAP kinase kinase 2;AT4G29810.1 ATMKK2, MKK2, MK1 MAP kinase kinase 2;AT4G29810.3 ATMKK2, MKK2, MK1 MAP kinase kinase 2	Protein metabolism	protein modification	phosphorylation	7	7	21.5	0.0647615	-0.933898	-1.92723	0.402423	2.38175	1.63623	1.1749	1.03187	-0.971315	-1.65967	-0.143197	-1.94156
+	1.94891	-1.05842	AT1G11390	AT1G11390.1 Protein kinase superfamily protein (ABC1K10A)	Protein metabolism	protein modification	phosphorylation	8	7	17.8	-2.97195	-1.44349	-1.76336	-1.85863	-0.773098	-1.34701	-1.0095	-1.9749	-2.70453	-2.35797	-2.14005	-2.13564
	0.775858	-0.918103	AT1G53430	AT1G53430.2 Leucine-rich repeat transmembrane protein kinase;AT1G53430.1 Leucine-rich repeat transmembrane protein kinase	Protein metabolism	protein modification	phosphorylation	10	5	10.8	-2.16154	-1.07977	-3.58242	-3.01727	-0.970878	-0.647466	-2.18116	-1.93301	-1.47436	-2.57696	-1.83027	-3.52333
	0.0703733	0.0181242	AT2G40090	AT2G40090.1 ABC-2 homolog 9 (ATH9)	Protein metabolism	protein modification	phosphorylation	14	14	34	-0.837113	-0.980662	-0.339333	-0.931636	-0.610534	-0.658218	-0.712063	-0.483628	-0.628594	-0.725955	-0.665712	-0.371685
+	1.63274	1.60749	AT2G04940	AT2G04940.1 Scramblase-related	Lipid metabolism	lipid transport	phospholipid transverse translocation	8	8	29.1	0.369085	0.166766	0.121458	-0.483604	-1.02808	-0.920793	-1.48842	-3.20841	-0.0454635	-0.166793	-0.0267347	0.0232557
	0.317876	0.509255	AT2G39290	AT2G39290.1 Phosphatidylglycerolphosphate synthase 1 (PGP1)	Lipid metabolism	lipid synthesis	Phospholipid synthesis	3	3	13.2	-0.814271	-1.53213	-2.00216	-4.59944	-1.07689	-3.74192	-2.67549	-1.8946	-1.97612	-2.2503	-0.7554	-2.37005
	0.293028	-0.341452	AT3G08510	AT3G08510.3 phospholipase C 2;AT3G08510.2 ATPLC2, PLC2 phospholipase C 2;AT3G08510.1 ATPLC2, PLC2 phospholipase C 2	Lipid metabolism	lipid degradation	phospholipase activities	10	10	20.5	-1.32343	-2.07106	-2.41184	-1.41681	-0.316782	-0.490887	-2.18358	-1.35391	-1.05218	-1.42425	-1.16549	-2.06905
	0.486737	0.205605	AT3G06050	AT3G06050.1 Peroxiredoxin 2F (PRX2F)	Redox	hydrogen peroxide removal	peroxiredoxin activities	8	8	50.7	3.95733	4.02828	4.38071	3.68367	3.80884	4.2767	4.09532	4.07404	4.42573	4.60755	3.83359	4.21045
	0.207946	0.203226	AT1G54150	AT1G54150.1 E3 Ubiquitin ligase family protein	Protein metabolism	protein degradation	peptide tagging	8	8	29.5	-2.17057	-1.96543	-1.64707	-1.61446	-2.54084	-2.06125	-1.61707	-1.32699	-1.79058	-2.4169	-1.08643	-1.43934
	0.777305	-0.310053	AT1G09300	AT1G09300.2 Metallopeptidase M24 family protein;AT1G09300.1 Protease ICP55A	Protein metabolism	protein modification	peptide maturation	9	9	29.4	-1.43615	-1.90897	-1.68045	-1.0473	-0.883635	-1.72795	-1.05606	-1.01625	-1.57396	-1.57486	-1.41891	-1.35638
	0.208926	0.330545	AT1G53530	AT1G53530.1 Peptidase S24/S26A/S26B/S26C family protein;AT1G53530.2 Peptidase S24/S26A/S26B/S26C family protein	Protein metabolism	protein modification	peptide maturation	5	5	40.5	-1.02205	-2.62302	-1.62142	-1.55986	-0.986608	-1.26196	-2.00217	-3.65373	-1.16638	-2.08461	-1.7695	-1.56179
	0.221131	0.407035	AT3G03420	AT3G03420.1 Ku70-binding family protein	Protein metabolism	protein modification	peptide maturation	5	5	27.8	-2.03283	-2.38401	-2.39489	-2.65418	-0.974303	-4.19445	-3.16725	-1.60436	-2.06028	-2.10832	-2.27413	-1.86949
	1.72205	-0.409078	AT1G07510	AT1G07510.1 FTSH protease 10 (FTSH10)	Protein metabolism	protein degradation	peptidase families	23	16	37	-0.59373	-0.373821	-0.778558	-0.494039	-0.315902	-0.298898	-0.373462	-0.147674	-0.628509	-0.942601	-0.392445	-0.808696
	0.47484	-0.344345	AT1G33360	AT1G33360.1 ATP-dependent Clp protease	Protein metabolism	protein degradation	peptidase families	13	10	24.8	-1.86467	-1.3965	-1.17702	-1.31517	-1.9213	-1.25566	-1.13737	-1.17285	-1.57651	-1.37564	-1.39259	-2.51982
	1.86893	0.362752	AT2G26140	AT2G26140.1 FTSH protease 4 (FTSH4)	Protein metabolism	protein degradation	peptidase families	27	26	52.4	1.82772	1.51309	1.77242	1.79667	1.18802	1.24871	1.41323	1.31157	1.48711	1.5097	1.74314	1.87259
	0.0553017	0.0219931	AT2G29080	AT2G29080.1 FTSH protease 3 (FTSH3)	Protein metabolism	protein degradation	peptidase families	26	19	40.5	1.4894	1.48364	1.4066	1.5911	1.21971	1.10339	1.53489	1.49799	1.19871	1.20901	1.47665	1.55958
+	2.59447	0.74922	AT3G08980	AT3G08980.1 Peptidase S24/S26A/S26B/S26C family protein	Protein metabolism	protein degradation	peptidase families	7	7	58.4	-0.630564	-0.683374	-0.819986	-1.20548	-1.60145	-1.49342	-1.05337	-1.67295	-0.762853	-0.539845	-0.810126	-0.711482
	0.299436	-0.452856	AT3G48380	AT3G48380.2 Peptidase C78, ubiquitin fold modifier-specific peptidase 1/ 2;AT3G48380.1 Peptidase C78, ubiquitin fold modifier-specific peptidase 1/ 2;AT3G48380.3 Peptidase C78, ubiquitin fold modifier-specific peptidase 1/ 2	Protein metabolism	protein degradation	peptidase families	4	4	7.5	-3.66505	-3.15286	-3.81131	-3.48965	-1.96466	-3.65473	-3.33842	-3.66714	-3.38559	-4.66203	-2.37058	-4.01818
	0.750136	0.384026	AT4G39370	AT4G39370.3 UBP27 ubiquitin-specific protease 27;AT4G39370.1 Ubiquitin-specific protease (UBP27)	Protein metabolism	protein degradation	peptidase families	9	9	17.6	-2.06953	-2.22394	-1.99159	-1.42544	-2.24087	-2.68064	-1.68889	-2.1364	-1.5	-2.05187	-2.06095	-1.59789
+	2.95007	-0.336196	AT5G26860	AT5G26860.1 Lon protease 1 (LON1)	Protein metabolism	protein degradation	peptidase families	34	31	45	0.678206	0.635446	0.671003	0.584171	1.06958	0.919374	1.02126	1.0347	0.72635	0.531853	0.726894	0.715034
	0.150906	-0.306634	AT5G36950	AT5G36950.1 DEGP protease 10 (DEGP10)	Protein metabolism	protein degradation	peptidase families	10	10	24.4	-1.9742	-1.66339	-2.25275	-2.89221	-1.74218	0.688441	-1.87221	-2.83367	-1.5625	-1.27058	-2.09716	-2.05592
	1.63509	0.381806	AT5G49840	AT5G49840.1 ATP-dependent Clp protease	Protein metabolism	protein degradation	peptidase families	9	7	19.1	-1.04334	-1.14317	-0.704186	-1.02287	-1.38397	-0.94672	-0.950845	-1.21426	-0.79447	-0.586408	-0.897188	-0.690504
	0.291775	0.313429	AT5G51540	AT5G51540.1 Mitochondrial ATP-independend protease (OCT1)	Protein metabolism	protein degradation	peptidase families	6	6	11.2	-1.99137	-1.53434	-0.769018	-0.980481	-0.960509	-1.16255	-1.14733	-2.81181	-1.24698	-0.965373	-1.10269	-1.51344
	1.55897	-0.328135	AT5G51740	AT5G51740.1 Mitochondrial ATP-independend protease (OMA1)	Protein metabolism	protein degradation	peptidase families	10	10	30.5	-0.0559447	0.0552137	-0.11447	-0.0359493	0.454927	0.275535	0.247495	0.270625	0.175909	-0.233779	0.142253	-0.148342
	0.790128	0.252328	AT5G53350	AT5G53350.1 Caseinolytic protease X (CLPX)	Protein metabolism	protein degradation	peptidase families	14	11	29	0.874576	0.790249	1.09584	0.970746	0.886295	0.348956	1.01729	0.946419	1.1506	1.01052	0.959343	1.08781
	0.127179	0.0927612	AT5G56730	AT5G56730.1 Insulinase (Peptidase family M16) protein	Protein metabolism	protein degradation	peptidase families	18	18	25	-0.208994	-0.272796	-0.792596	-0.126992	-0.996182	-0.43149	-0.805702	-0.566771	-0.626366	-0.957754	0.0864933	-0.931472
	0.585431	0.172724	AT1G53000	AT1G53000.1 CMP-KDO (3-deoxy-D-manno-octulosonate) synthetase (CKS)	Cell	cell wall	pectin	11	11	64.1	2.42607	2.13418	2.51034	2.14461	2.01115	2.25101	1.96824	1.92293	2.28369	1.90855	2.17804	2.47395
	0.810403	0.987343	AT3G25140	AT3G25140.1 GAUT8, QUA1 Nucleotide-diphospho-sugar transferases superfamily protein	Cell	cell wall	pectin	11	8	23.3	-0.919435	-0.971749	-1.17174	-1.38845	-1.42744	-0.867271	-3.66699	-2.16508	-1.02218	-1.01816	-1.08736	-1.04971
	0.0550939	0.0592602	AT3G49720	AT3G49720.2 Cotton Golgi-related 2 (CGR2);AT3G49720.1 Cotton Golgi-related 2 (CGR2)	Cell	cell wall	pectin	8	8	45.2	1.52256	1.2283	1.1179	1.18582	1.87558	1.79466	0.348558	0.819353	1.31745	1.10205	1.38468	1.271
	0.639688	0.17075	AT1G59900	AT1G59900.1 Pyruvate dehydrogenase subunit (PDCE1 alpha)	Cellular respiration	TCA cycle	PDH complex	19	14	51.4	3.2613	3.15365	3.57204	3.36144	3.17426	2.98265	3.49855	3.36128	3.57704	3.40495	3.28224	3.43552
	0.697389	-0.278192	AT3G06483	AT3G06483.1 PDK, ATPDHK pyruvate dehydrogenase kinase	Cellular respiration	TCA cycle	PDH complex	9	9	32.5	0.827559	0.395078	1.10475	0.662843	1.31782	0.97855	1.27881	1.15905	1.0547	0.978484	0.389428	1.19884
	1.56791	-0.167236	AT3G13930	AT3G13930.1 Dihydrolipoamide acetyltransferase (PDCE2-2)	Cellular respiration	TCA cycle	PDH complex	27	20	59.9	4.05513	3.80525	4.00919	3.9483	3.99197	4.18042	4.20998	4.12385	4.05174	3.93186	3.93897	3.91471
	0.843556	-0.192703	AT3G52200	AT3G52200.1 Dihydrolipoamide acetyltransferase (PDCE2-1);AT3G52200.2 LTA3 Dihydrolipoamide acetyltransferase, long form protein	Cellular respiration	TCA cycle	PDH complex	24	24	46.9	2.77533	2.70994	2.79798	2.76415	2.73207	2.65531	2.96337	3.12018	2.67409	2.55727	2.73637	2.73238
	0.21703	0.0659623	AT5G50850	AT5G50850.1 Pyruvate dehydrogenase subunit (PDCE1 beta)	Cellular respiration	TCA cycle	PDH complex	9	9	41.9	5.05311	4.66386	5.06297	4.77353	4.81792	5.14357	5.03557	4.70899	5.12777	5.03171	5.01451	4.79592
	0.301598	-0.611758	AT3G50910	AT3G50910.1 unknown protein;BEST Arabidopsis thaliana protein match is: unknown protein (TAIR:AT5G66480.1);Has 76 Blast hits to 75 proteins in 28 species: Archae - 0;Bacteria - 10;Metazoa - 7;Fungi - 2;Plants - 49;Viruses - 0;Other Eukaryotes - 8 (	Stress	biotic stress	pathogen effector	4	4	11.2	-2.20624	-2.8173	-1.80324	-2.72684	-1.87019	-2.6848	-2.70781	-1.87366	-2.73341	-5.25541	-1.73669	-1.85798
+	2.06809	1.39453	AT2G46110	AT2G46110.1 Ketopentoate hydroxymethyltransferase 1 (KPHMT1)	Coenzyme metabolism	coenzyme A	pantothenate synthesis	5	5	22.8	0.902479	0.737789	0.710233	0.291751	-1.56503	-0.126542	-0.19722	-0.154919	0.882983	1.11866	0.679738	0.85302
+	1.48081	2.35999	AT3G61530	AT3G61530.2 Ketopentoate hydroxymethyltransferase 2 (KPHMT2);AT3G61530.1 Ketopentoate hydroxymethyltransferase 2 (KPHMT2)	Coenzyme metabolism	coenzyme A	pantothenate synthesis	5	5	21.2	-0.306482	-0.343514	-0.719442	-0.76357	-0.772902	-3.79843	-1.87451	-4.25416	-0.388618	0.125527	0.0119663	-1.00892
	0.077556	0.119864	AT5G03455	AT5G03455.1 CDC25, ARATH;CDC25, ACR2 Rhodanese/Cell cycle control phosphatase superfamily protein	Not assigned	not assigned	oxidoreductase acting on phosphorus or arsenic in donor	2	2	24	-2.99982	-2.70844	-3.20155	-1.80329	-4.16859	-1.91129	-2.25944	-2.57139	-3.21172	-2.80411	-2.2081	-2.20732
	0.0906552	-0.042609	AT3G45770	AT3G45770.1 Enoyl-CoA reductase;AT3G45770.2 Enoyl-CoA reductase	Not assigned	not assigned	oxidoreductase acting on CH-CH group of donor	7	7	23.2	-0.152573	0.0452323	0.288872	-0.291982	-0.0361735	0.500159	0.154168	-0.146003	0.260569	-0.105977	-0.0733123	0.220434
+	4.22354	-1.62932	AT1G24340	AT1G24340.1 EMB260, EMB2421 FAD/NAD(P)-binding oxidoreductase family protein	Not assigned	not assigned	oxidases - copper, flavone etc	19	19	37	-1.28238	-1.15021	-0.9769	-1.75027	0.701309	0.674215	0.617136	0.491679	-0.593236	-0.942691	-1.29371	-1.2033
	0.220477	-0.107092	AT1G31020	AT1G31020.1 Thioredoxin O2 (TO2)	Redox	cytosol/mitochondrion/nucleus redox homeostasis	O-type thioredoxin	6	6	38.4	-1.30456	-1.06722	-1.45822	-1.26365	-1.62216	-0.922029	-0.769295	-1.02773	-1.14849	-1.05883	-1.26268	-1.29957
	0.375257	-0.137291	AT2G35010	AT2G35010.2 Thioredoxin O1 (TO1);AT2G35010.1 Thioredoxin O1 (TO1)	Redox	cytosol/mitochondrion/nucleus redox homeostasis	O-type thioredoxin	7	7	39.7	1.50747	1.5393	1.75388	1.16088	2.03232	1.61757	1.97175	1.78401	1.75222	2.03717	1.41853	1.64856
	0.508201	1.11051	AT1G05205	AT1G05205.1 unknown protein;Has 44 Blast hits to 44 proteins in 16 species: Archae - 0;Bacteria - 0;Metazoa - 0;Fungi - 0;Plants - 44;Viruses - 0;Other Eukaryotes - 0 (source: NCBI BLink).	Carbohydrate metabolism	minor CHO metabolism	others	3	3	41.8	-1.73035	1.3352	-3.07319	0.506885	-0.695083	-0.597838	-1.07861	-3.20984	-2.55569	0.853254	-0.188993	0.752085
	0.347709	0.421761	AT3G20040	AT3G20040.1 ATHXK4, HKL2 Hexokinase	Carbohydrate metabolism	minor CHO metabolism	others	7	5	18.1	-2.82744	-2.40555	-2.03734	-2.02135	-1.89262	-4.02395	-2.01683	-2.07136	-1.75156	-2.1717	-2.153	-2.24146
	1.79328	-0.38318	AT3G27930	AT3G27930.2 unknown protein;FUNCTIONS IN: molecular_function unknown;LOCATED IN: cellular_component unknown;EXPRESSED IN: 23 plant structures;EXPRESSED DURING: 14 growth stages.;AT3G27930.1 Outer membrane 47 (OM47)	Transport	porins	others	14	14	50.7	-0.139941	-0.0658059	-0.232113	0.0645581	0.299871	0.123929	0.246102	0.417368	0.0103784	-0.375287	0.0626953	-0.143238
	0.00316634	-0.00188605	AT1G07210	AT1G07210.1 Ribosomal protein S18	Protein metabolism	protein synthesis	organelle translation machineries	7	7	39.8	-0.920764	-0.525372	-0.601865	-1.10237	-0.941486	-0.330839	-0.491244	-0.986372	-0.963808	-0.427323	-0.611274	-0.75508
+	1.74959	0.774056	AT1G07830	AT1G07830.1 RIBOSOMAL PROTEIN UL29M;UL29M	Protein metabolism	protein synthesis	organelle translation machineries	5	5	43.1	0.441955	0.408497	0.330622	0.192727	-0.534374	-0.108926	-0.0408376	-1.05179	0.271805	0.358179	0.485198	0.245116
	0.879552	0.640478	AT1G15390	AT1G15390.1 PDF1A, ATDEF1 peptide deformylase 1A	Protein metabolism	protein synthesis	organelle translation machineries	7	7	36.8	0.156463	-0.112937	-0.0108707	-0.615335	-0.434389	-0.962567	0.227774	-0.91882	0.404239	0.394508	-0.600161	0.275324
+	1.9819	-0.780593	AT1G15810	AT1G15810.1 RIBOSOMAL PROTEIN US15MZ;US15MZ	Protein metabolism	protein synthesis	organelle translation machineries	8	8	26.5	-0.983763	-1.24972	-1.43531	-1.18288	-0.427095	-1.02257	-0.319124	-0.51012	-1.63132	-1.4428	-0.947744	-1.37942
	0.848527	-0.234477	AT1G26750	AT1G26750.1 unknown protein;Has 44 Blast hits to 44 proteins in 16 species: Archae - 0;Bacteria - 0;Metazoa - 0;Fungi - 0;Plants - 44;Viruses - 0;Other Eukaryotes - 0 (source: NCBI BLink).	Protein metabolism	protein synthesis	organelle translation machineries	5	5	33.8	-0.707157	-0.615292	-0.739499	-0.791066	-0.586123	-0.453895	-0.189803	-0.0143496	-0.699035	-0.507984	-0.495985	-0.479074
	0.394577	0.256119	AT1G27435	AT1G27435.1 unknown protein;Has 16 Blast hits to 16 proteins in 8 species: Archae - 0;Bacteria - 0;Metazoa - 0;Fungi - 0;Plants - 16;Viruses - 0;Other Eukaryotes - 0 (source: NCBI BLink).	Protein metabolism	protein synthesis	organelle translation machineries	4	4	44.4	-1.30846	-0.691981	-1.3558	-0.708521	-1.45651	-1.20137	-0.606713	-0.381854	-0.321265	-0.561655	-0.926851	-0.812202
+	3.28407	-0.634628	AT1G31817	AT1G31817.1 NFD3 Ribosomal L18p/L5e family protein	Protein metabolism	protein synthesis	organelle translation machineries	10	10	36.3	-0.443432	-0.342024	-0.425666	-0.684776	0.183845	-0.0697134	0.149733	0.245579	-0.517716	-0.460937	-0.371899	-0.678516
+	2.48237	-0.670724	AT1G34360	AT1G34360.1 translation initiation factor 3 (IF-3) family protein	Protein metabolism	protein synthesis	organelle translation machineries	7	7	18.1	-1.68312	-1.81124	-1.95001	-1.99179	-0.979773	-1.49048	-1.34606	-1.15508	-1.96329	-1.75169	-1.79713	-2.14219
+	3.0382	-0.731824	AT1G53645	AT1G53645.1 MS85;RIBOSOMAL PROTEIN MS85	Protein metabolism	protein synthesis	organelle translation machineries	11	11	27.7	-0.548653	-0.176923	-0.559291	-0.876808	-0.034311	0.0235838	0.0846078	0.0541739	-1.01324	-0.661213	-0.440311	-0.684476
	0.239563	-0.242047	AT1G64880	AT1G64880.1 Ribosomal protein S5 family	Protein metabolism	protein synthesis	organelle translation machineries	10	10	20	0.0966045	0.317463	0.416697	-0.0979597	-0.895004	0.91705	0.571167	0.610384	0.117503	-0.0735711	0.165366	0.0261091
	0.328474	0.326705	AT1G66520	AT1G66520.1 pde194 formyltransferase, putative	Protein metabolism	protein synthesis	organelle translation machineries	7	7	26.2	-1.45573	-2.13842	-1.81622	-3.78319	-1.75295	-1.77033	-2.47975	-2.18629	-1.47838	-1.14363	-2.85545	-1.40504
	0.0239273	-0.0213186	AT1G70190	AT1G70190.2 Ribosomal protein L7/L12, oligomerisation;Ribosomal protein L7/L12, C-terminal/adaptor protein ClpS-like;AT1G70190.1 Ribosomal protein L7/L12, oligomerisation;Ribosomal protein L7/L12, C-terminal/adaptor protein ClpS-like	Protein metabolism	protein synthesis	organelle translation machineries	2	2	13.9	0.133389	0.351847	0.226091	-0.0470917	-0.772052	0.0231131	0.0252292	0.166621	-0.671655	0.362391	-0.284475	-0.0486239
+	1.55288	0.767377	AT1G73940	AT1G73940.1 ML106;RIBOSOMAL PROTEIN ML106	Protein metabolism	protein synthesis	organelle translation machineries	5	5	43.7	-0.186277	-0.130988	-0.557525	-0.737832	-1.05879	-1.14209	-1.26126	-0.167119	-0.399626	-0.0786398	0.0258577	-0.107344
	0.280429	0.155254	AT1G77750	AT1G77750.1 Ribosomal protein S13 (RPS13)	Protein metabolism	protein synthesis	organelle translation machineries	3	3	24	-0.55701	-1.12936	-1.06311	-1.5115	-0.681823	-1.62884	-1.0085	-0.924884	-0.863788	-0.61503	-1.02727	-1.11695
	0.309917	0.723299	ATMG01270	ATMG01270.1 Ribosomal protein S7 (RPS7);AT2G07696.1 Ribosomal protein S7p/S5e family protein	Protein metabolism	protein synthesis	organelle translation machineries	3	3	24.3	-4.52923	0.765675	0.0221942	-0.735731	0.397394	-3.48171	0.258322	0.599583	0.180471	0.464831	-0.0424035	0.0638878
+	1.64389	0.665171	ATMG00290	ATMG00290.1 Ribosomal protein S4 (RPS4);AT2G07734.1 Alpha-L RNA-binding motif/Ribosomal protein S4 family protein	Protein metabolism	protein synthesis	organelle translation machineries	6	1	18.5	-1.42813	-2.43116	-1.91001	-2.40997	-2.89784	-3.16359	-2.6255	-3.39658	-2.56082	-2.55079	-2.35568	-1.95554
	0.331822	0.510205	AT2G18400	AT2G18400.1 ribosomal protein L6 family protein	Protein metabolism	protein synthesis	organelle translation machineries	3	3	29.4	-3.92983	-2.09184	-3.25669	-1.94996	-1.91131	-3.68525	-1.30331	-3.14022	-1.97377	-1.68764	-3.00675	-1.33111
	0.271317	0.111065	AT2G20060	AT2G20060.1 Ribosomal protein L4 family	Protein metabolism	protein synthesis	organelle translation machineries	7	7	25	-0.0705402	0.0110672	-0.286155	-0.598469	-0.273934	-0.643673	-0.0657756	-0.0864375	-0.221224	-0.0885019	0.0858326	-0.401669
	1.02262	-0.206445	AT2G42710	AT2G42710.1 Ribosomal protein L1p/L10e family	Protein metabolism	protein synthesis	organelle translation machineries	16	16	47	0.288823	0.357446	0.37749	0.166095	0.16417	0.536897	0.532317	0.588057	0.178629	0.206625	0.271151	0.339255
	0.80429	-0.72133	AT2G44065	AT2G44065.2 Ribosomal protein L2 family;AT2G44065.1 Ribosomal protein L2 family	Protein metabolism	protein synthesis	organelle translation machineries	3	3	22.4	-0.111898	-0.922682	-0.430889	0.089917	-0.157454	-0.627664	0.119673	1.00971	-0.053965	-0.988744	-1.23661	-0.261735
	0.648726	0.267399	AT2G45030	AT2G45030.1 Translation elongation factor EFG/EF2 protein	Protein metabolism	protein synthesis	organelle translation machineries	19	3	33.7	0.322214	0.0669963	0.383216	0.462715	-0.100134	-0.0334678	0.245854	-0.173269	-0.155081	0.117642	0.387502	0.658516
	0.441978	-0.493567	AT2G47020	AT2G47020.2 Peptide chain release factor 1;AT2G47020.1 Peptide chain release factor 1	Protein metabolism	protein synthesis	organelle translation machineries	2	2	10.5	-3.71792	-3.40437	-4.34782	-5.06562	-2.79323	-3.52411	-4.68928	-4.05918	-3.56815	-4.96756	-4.06013	-4.44423
	0.0843409	0.0386721	AT3G01790	AT3G01790.2 Ribosomal protein L13 family protein;AT3G01790.1 Ribosomal protein L13 family protein	Protein metabolism	protein synthesis	organelle translation machineries	7	7	27.3	-0.623913	-0.314919	-0.556784	-1.0374	-0.293668	-0.442664	-0.967975	-0.501319	-0.677311	-0.305022	-0.483992	-0.584613
	0.588465	0.164433	AT3G01800	AT3G01800.1 Ribosome recycling factor	Protein metabolism	protein synthesis	organelle translation machineries	8	8	39.3	-0.209541	-0.148764	0.137967	-0.244147	-0.296003	-0.162838	0.0837818	-0.0701533	-0.138147	0.281757	-0.109908	0.178818
+	1.79659	-0.608751	AT3G03600	AT3G03600.1 Ribosomal protein S2 (RPS2)	Protein metabolism	protein synthesis	organelle translation machineries	7	7	35.2	1.03205	0.759043	0.987077	1.10409	1.21293	1.23485	1.64511	1.92329	0.981635	0.714054	0.890826	0.994658
	0.0914698	0.188778	AT3G06040	AT3G06040.3 Ribosomal protein L12/ ATP-dependent Clp protease adaptor protein ClpS family protein;AT3G06040.2 Ribosomal protein L12/ ATP-dependent Clp protease adaptor protein ClpS family protein;AT3G06040.1 Ribosomal protein L12/ ATP-dependent Clp proteas	Protein metabolism	protein synthesis	organelle translation machineries	5	5	29	-0.487311	-0.902608	-1.19428	-1.03953	-3.40702	-1.29317	-0.470705	-0.737575	-0.938461	-2.31693	-0.788742	-1.10923
	0.243807	0.225876	AT3G17465	AT3G17465.1 Ribosomal protein L3 family	Protein metabolism	protein synthesis	organelle translation machineries	5	5	24.7	0.648711	0.707683	0.744227	0.168577	0.671366	0.229367	-0.90863	0.631744	0.19555	0.323783	0.475494	0.532521
	1.15307	0.727148	AT3G18760	AT3G18760.2 Translation elongation factor EF1B/ribosomal protein S6 family protein;AT3G18760.1 Translation elongation factor EF1B/ribosomal protein S6 family protein	Protein metabolism	protein synthesis	organelle translation machineries	5	5	33.6	-1.7038	-1.09951	-0.73593	-1.78308	-2.21354	-2.59369	-1.94719	-1.04164	-1.27027	-1.17664	-1.21756	-1.22299
	0.0656812	0.125591	AT3G22300	AT3G22300.1 Ribosomal protein S10 (RPS10)	Protein metabolism	protein synthesis	organelle translation machineries	2	2	12.9	-3.93182	-3.70252	-3.54045	-3.38374	-2.32739	-2.90536	-4.73545	-3.22113	-2.23875	-3.71526	-2.60957	-4.12339
	1.31803	-0.378586	AT3G49080	AT3G49080.1 Ribosomal protein S5 family	Protein metabolism	protein synthesis	organelle translation machineries	13	13	41.2	-0.252084	-0.133327	-0.0337823	-0.617309	-0.183171	0.132013	0.249324	0.277425	-0.533501	-0.238424	0.00752307	-0.274351
	0.232282	-0.0628674	AT4G02930	AT4G02930.1 GTP binding Elongation factor Tu family protein	Protein metabolism	protein synthesis	organelle translation machineries	20	19	47.8	2.50053	2.52218	2.73445	2.36657	2.69668	2.57967	2.7051	2.59509	2.49284	2.78355	2.33088	2.7178
	0.741767	0.279779	AT4G11120	AT4G11120.1 translation elongation factor Ts (EF-Ts), putative	Protein metabolism	protein synthesis	organelle translation machineries	15	15	54.9	0.308051	0.0118359	0.345146	0.0173339	-0.0922047	-0.381393	0.278607	0.132278	0.202449	0.419758	-0.0380455	0.472241
	0.0694093	0.136729	AT4G26310	AT4G26310.1 elongation factor P (EF-P) family protein	Protein metabolism	protein synthesis	organelle translation machineries	3	3	15.9	-2.11976	-1.79526	-4.21677	-1.99856	-1.79197	-3.36401	-1.61853	-1.71937	-1.39605	-1.35595	-3.68785	-1.5071
+	2.51685	0.941731	AT4G28360	AT4G28360.1 RIBOSOMAL PROTEIN UL22MY;UL22MY	Protein metabolism	protein synthesis	organelle translation machineries	6	2	25.1	-0.550771	-0.395248	-0.805009	-1.0256	-1.41452	-1.18148	-1.91799	-1.09184	-0.623945	-0.375226	-0.509194	-0.330539
	0.491759	0.15328	AT4G30930	AT4G30930.1 Ribosomal protein L21 family	Protein metabolism	protein synthesis	organelle translation machineries	7	7	32.6	0.590497	0.546161	0.498348	-0.0154307	-0.0494039	-0.00257526	0.339995	0.204906	-0.00849412	0.516833	0.259102	0.338599
	0.378502	0.270925	AT4G31460	AT4G31460.1 Ribosomal L28 family	Protein metabolism	protein synthesis	organelle translation machineries	7	7	33.5	-1.85758	-0.572078	-0.548408	-0.91845	-0.533629	-0.965353	-1.77013	-0.437258	-0.717702	-0.717978	-0.742357	-0.444637
	0.541779	-0.477758	AT4G35490	AT4G35490.1 MRPL11 mitochondrial ribosomal protein L11	Protein metabolism	protein synthesis	organelle translation machineries	7	7	49	-0.205556	-0.00534772	0.26289	-0.514349	0.345212	0.221406	-0.39413	0.320619	-0.0973955	-0.267532	-1.39552	0.342524
	0.186803	-0.71452	AT4G37660	AT4G37660.1 Ribosomal protein L12/ ATP-dependent Clp protease adaptor protein ClpS family protein	Protein metabolism	protein synthesis	organelle translation machineries	2	2	20.4	0.202021	0.276086	0.0993627	0.103417	-1.72382	-0.374999	-3.66621	-0.00883568	-4.53634	-4.09672	0.0476286	-0.0465243
	1.1549	-0.311305	AT4G39880	AT4G39880.1 Ribosomal protein L23/L15e family protein	Protein metabolism	protein synthesis	organelle translation machineries	4	4	24.7	-0.570958	-0.19788	-0.305483	-0.943595	-0.207872	-0.0454118	-0.613744	-0.272934	-0.769576	-0.414104	-0.54968	-0.65182
	0.440084	0.642446	AT5G15220	AT5G15220.1 Ribosomal protein L27 family protein;AT2G16930.3 Ribosomal protein L27 family protein;AT2G16930.2 Ribosomal protein L27 family protein;AT2G16930.1 Ribosomal protein L27 family protein	Protein metabolism	protein synthesis	organelle translation machineries	3	3	27.9	0.292593	0.170891	0.153919	-0.179555	-2.42438	-0.125922	-0.124325	0.49223	-0.185456	0.0831111	0.364378	0.125358
+	1.95755	1.66893	AT5G23535	AT5G23535.1 RIBOSOMAL PROTEIN UL24M;UL24M	Protein metabolism	protein synthesis	organelle translation machineries	4	4	45.3	-1.26281	-1.13263	-1.02851	-1.5184	-2.68652	-3.91372	-2.8043	-2.05353	-1.6451	-1.57363	-0.605896	-0.95771
	0.408234	-0.738878	AT5G27820	AT5G27820.1 Ribosomal L18p/L5e family protein	Protein metabolism	protein synthesis	organelle translation machineries	3	3	38.6	-0.952638	-2.68351	-1.90538	-1.44058	-2.38301	-1.16457	-1.54509	-0.852508	-4.34766	-1.50239	-1.93536	-1.11528
	0.325823	-0.463186	AT5G47320	AT5G47320.1 Ribosomal protein S19 (RPS19)	Protein metabolism	protein synthesis	organelle translation machineries	5	5	33.5	0.22612	-1.06996	-0.261478	-0.431076	-0.96205	-0.458809	0.526934	1.13606	-0.108983	0.486845	-0.758793	-1.22968
	1.29082	0.345427	AT5G53070	AT5G53070.1 Ribosomal protein L9/RNase H1	Protein metabolism	protein synthesis	organelle translation machineries	6	6	22.6	-0.10358	-0.471238	-0.0998243	-0.887815	-0.886955	-0.31727	-0.701534	-0.54416	-0.283289	-0.0608506	-0.304374	-0.419695
	0.54561	-0.401577	AT5G55140	AT5G55140.1 ribosomal protein L30 family protein	Protein metabolism	protein synthesis	organelle translation machineries	3	3	41.3	-0.604638	-1.39353	-0.736702	-1.37179	-0.175196	-1.20505	-0.530807	-0.0668238	-1.06602	-1.45339	-0.46985	-0.594926
	0.203058	0.370296	AT5G56940	AT5G56940.1 Ribosomal protein S16 family protein	Protein metabolism	protein synthesis	organelle translation machineries	4	4	42.2	-3.9999	-0.416452	-0.233902	-0.0440996	-2.47432	0.362255	-0.597044	0.693145	0.170837	-0.366014	-0.307237	-0.0323608
	1.18555	0.876955	AT5G64650	AT5G64650.1 Ribosomal protein L17 family protein	Protein metabolism	protein synthesis	organelle translation machineries	5	2	33.1	-1.93403	-0.596136	-1.17064	-1.46208	-2.29648	-1.31739	-2.59146	-2.77004	-1.97973	-1.04246	-1.08502	-1.36035
	0.0949969	0.17824	ATMG00090	ATMG00090.E RNA Edit ribosomal protein S3 family;ATMG00090.1 ribosomal protein S3 family	Protein metabolism	protein synthesis	organelle translation machineries	8	8	15.6	-1.16064	-2.11069	-1.70071	-1.92671	-1.1204	-1.87468	-3.65149	-3.02118	-1.568	-1.93236	-3.34075	-2.11368
	0.812942	-0.802218	ATMG00210	ATMG00210.E RNA Edit RPL5 ribosomal protein L5	Protein metabolism	protein synthesis	organelle translation machineries	4	4	27.6	-1.59671	-1.34172	-1.81806	-1.68386	-2.20534	-1.61222	-0.5811	-1.40188	-1.33226	-2.3285	-3.0851	-2.26355
+	2.49099	1.09427	ATMG00560	ATMG00560.1 Ribosomal protein L2 (RPL2);AT2G07715.1 Nucleic acid-binding, OB-fold-like protein	Protein metabolism	protein synthesis	organelle translation machineries	4	4	17.5	-1.54917	-1.60727	-3.12234	-3.91278	-2.52867	-3.20978	-3.40459	-3.44058	-1.81309	-2.17795	-1.99683	-2.21868
	0.932219	-0.44005	AT1G32580	AT1G32580.1 Multiple organellar RNA editing factor 5 (MORF5, DAG);AT2G35240.1 Multiple organellar RNA editing factor 6 (MORF6, DAG)	RNA	RNA processing	organelle machineries	4	4	20.5	-1.78237	-1.61849	-1.85053	-2.91196	-0.938081	-1.30444	-1.52092	-1.60058	-1.60817	-1.35046	-2.21047	-1.95511
	0.062605	-0.209851	AT1G61990	AT1G61990.1 Mitochondrial transcription termination factor family protein	RNA	RNA biosynthesis	organelle machineries	6	6	22.2	-4.05643	-2.15156	-1.36082	-3.23556	-2.79803	-1.38253	-4.9413	-2.02798	-4.7059	-1.14979	-1.75464	-4.37891
	0.619393	-0.642314	AT1G68990	AT1G68990.1 RPOTm, MGP3 male gametophyte defective 3;AT1G68990.2 RPOTm, MGP3 male gametophyte defective 3	RNA	RNA biosynthesis	organelle machineries	3	3	4.5	-2.08416	-3.41528	-3.42398	-2.77691	-2.58657	-1.86814	-3.63294	-2.94975	-3.46063	-3.35027	-4.19932	-2.59645
+	2.69451	-2.40895	AT2G01440	AT2G01440.1 DEAD box helicase	Not assigned	not assigned	not assigned	5	5	6.5	-3.25256	-3.15156	-3.56434	-5.95261	-1.77345	-2.35449	-3.57813	-2.62732	-4.95628	-5.37414	-4.23994	-5.39883
+	2.63481	-0.974316	AT2G15690	AT2G15690.1 DYW2	RNA	RNA processing	organelle machineries	7	7	13.5	-1.22186	-1.28919	-1.49306	-1.39134	-0.256705	-0.736302	-0.799975	-0.813451	-1.68111	-1.96819	-1.2949	-1.5595
+	3.84125	-0.96999	AT3G15000	AT3G15000.1 Multiple organellar RNA editing factor 8 (MORF8, RIP1)	RNA	RNA processing	organelle machineries	5	5	12.9	1.31871	1.14714	0.990357	1.34435	2.19649	1.89207	2.40021	2.32871	1.19128	1.21629	1.27949	1.25045
	0.0474295	0.0884312	AT3G22310	AT3G22310.1 Putative mitochondrial RNA helicase 1 (PMH1)	RNA	RNA processing	organelle machineries	16	10	36.1	-1.31636	-2.50939	-3.45136	-1.63527	-2.35612	-4.30974	-2.70968	-3.09753	-3.85865	-3.53533	-1.62105	-3.10431
	0.0222347	-0.00909884	AT3G22330	AT3G22330.1 Putative mitochondrial RNA helicase 2 (PMH2)	RNA	RNA processing	organelle machineries	23	17	46.8	1.33236	1.13547	0.915134	1.18445	1.04456	0.99341	1.12955	0.849675	0.643346	0.97871	1.18498	1.17376
+	1.25128	1.39315	AT3G23830	AT3G23830.2 GR-RBP4, GRP4 glycine-rich RNA-binding protein 4;AT3G23830.1 GR-RBP4, GRP4 glycine-rich RNA-binding protein 4	Not assigned	not assigned	not assigned	4	4	50.7	0.476537	-0.30799	-0.780479	-0.248279	-1.35986	-1.41543	-3.28813	-2.15261	-1.33637	0.0330525	-0.0331183	-1.30699
	0.0886037	-0.126468	AT3G46870	AT3G46870.1 Pentatricopeptide repeat (PPR) superfamily protein	RNA	RNA processing	organelle machineries	4	4	17.9	-3.06414	-2.87525	-2.56952	-3.15174	-2.23168	-2.98329	-4.31278	-3.55908	-3.87527	-3.17604	-3.81207	-2.72933
	0.770792	0.464583	AT4G13850	AT4G13850.4 ATGRP2 glycine-rich RNA-binding protein 2;AT4G13850.3 ATGRP2 glycine-rich RNA-binding protein 2;AT4G13850.2 ATGRP2 glycine-rich RNA-binding protein 2;AT4G13850.1 ATGRP2, GR-RBP2, GRP2 glycine-rich RNA-binding protein 2	RNA	RNA processing	organelle machineries	3	3	40.3	3.04695	2.59868	2.99746	2.35877	2.25166	2.5539	2.59805	1.52107	2.4136	2.46411	2.78824	3.11705
	0.757476	-0.278892	AT4G20020	AT4G20020.2 Multiple organellar RNA editing factor 1 (MORF1);AT4G20020.1 Multiple organellar RNA editing factor 1 (MORF1)	RNA	RNA processing	organelle machineries	4	4	18.5	-0.356158	-0.441582	-0.249118	-0.393502	-0.261817	0.057134	-0.290316	0.227661	-0.711521	-0.275323	-0.30235	-0.093712
+	2.78868	-1.60439	AT5G04130	AT5G04130.1 DNA gyrase B2 (GYRB2);AT5G04130.2 DNA GYRASE B2	RNA	RNA biosynthesis	organelle machineries	16	7	26.9	0.591079	0.106724	-0.390792	0.179517	1.63085	1.8597	1.09602	0.710723	-0.28318	-0.42949	0.117733	-0.525351
	0.78562	-0.391957	AT5G14580	AT5G14580.1 Polyribonucleotide nucleotidyltransferase	RNA	RNA processing	organelle machineries	14	14	19.8	-1.83495	-1.85088	-2.27786	-1.78464	-1.83037	-2.0242	-1.23546	-1.55946	-2.36717	-2.09584	-1.54662	-2.2077
+	2.17156	-1.00781	AT5G60870	AT5G60870.1 Regulator of chromosome condensation (RUG3) family protein;AT5G60870.2 Regulator of chromosome condensation (RUG3) family protein	RNA	RNA processing	organelle machineries	5	5	15.7	-1.85176	-2.92021	-1.8344	-4.32324	-2.56129	-3.10128	-3.09625	-2.66892	-3.27305	-4.21718	-3.96316	-4.00558
+	4.02706	0.56475	AT1G06530	AT1G06530.1 Peroxisomal and mitochondrial division factor 2 (PMD2)	Cell	cell cycle	organelle fission	15	15	47.7	3.25309	3.20656	3.31098	3.25425	2.7066	2.83553	2.84254	2.63345	3.2165	3.35814	3.34953	3.35295
	0.0530618	-0.0933867	AT3G57090	AT3G57090.1 BIGYIN, FIS1A Tetratricopeptide repeat (TPR)-like superfamily protein	Cell	cell cycle	organelle fission	7	7	47.6	1.71014	1.58673	0.917773	1.9257	2.19103	2.15097	1.14421	-0.161432	1.4396	0.859287	1.92668	0.725657
+	2.20712	-2.10257	AT4G33650	AT4G33650.1 Dynamin related protein 3A (DRP3A);AT4G33650.2 Dynamin related protein 3A (DRP3A)	Cell	cell cycle	organelle fission	20	18	32.4	-0.395234	-0.874131	-2.14418	-0.566358	1.12864	0.638353	0.366851	0.0307659	-1.17007	-2.15236	-0.472814	-2.45044
+	3.52013	0.920885	AT5G22350	AT5G22350.1 ELM1 Protein of unknown function (DUF1022)	Cell	cell cycle	organelle fission	12	12	39.6	0.505562	0.622379	0.365109	0.566027	-0.412498	-0.570091	-0.367468	-0.246794	0.546899	0.231556	0.583577	0.724658
	0.057958	-0.0172774	AT3G55410	AT3G55410.1 2-oxoglutarate dehydrogenase subunit (OGDCE1)	Cellular respiration	TCA cycle	OGDH complex	42	29	50.1	3.67124	3.37469	3.58623	3.85453	3.48354	3.54222	3.80681	3.73199	3.81517	3.47462	3.64156	3.5641
	1.50978	-0.307946	AT4G26910	AT4G26910.3 Dihydrolipoamide succinyltransferase (OGDCE2);AT4G26910.2 Dihydrolipoamide succinyltransferase (OGDCE2);AT4G26910.1 Dihydrolipoamide succinyltransferase (OGDCE2)	Cellular respiration	TCA cycle	OGDH complex	12	5	43.3	3.4794	3.24767	3.47105	3.50127	3.65972	3.49694	3.9279	3.81644	3.49286	3.30376	3.5348	3.33779
	1.44857	0.297781	AT5G55070	AT5G55070.1 Dihydrolipoyl dehydrogenase (E3)	Cellular respiration	TCA cycle	OGDH complex	14	7	39.7	4.75808	4.84711	4.67955	4.87514	4.42882	4.39684	4.05052	4.49822	4.64662	4.50977	4.68484	4.72431
+	2.65784	-1.06779	AT5G65750	AT5G65750.1 2-oxoglutarate dehydrogenase subunit (OGDCE1)	Cellular respiration	TCA cycle	OGDH complex	40	27	46	1.81724	1.69576	1.15053	2.09373	2.31887	2.42341	2.48295	2.63503	1.44243	1.01859	1.9318	1.19626
+	3.22039	1.18305	AT1G26190	AT1G26190.1 Triphosphate tunnel metalloenzyme 2 (TTM2)	Nucleotide metabolism	nucleotide salvage	nucleoside kinases	17	15	33.4	-1.45667	-1.70209	-1.53812	-1.41227	-2.53409	-2.70598	-2.8399	-2.58991	-1.60308	-1.88414	-1.34209	-1.10838
+	3.08134	0.687323	AT1G73980	AT1G73980.1 Triphosphate Tunnel Metalloenzyme (TTM1)	Nucleotide metabolism	nucleotide salvage	nucleoside kinases	20	18	45.6	0.830033	0.821426	0.462712	0.877254	-0.0183578	-0.14386	0.121458	-0.00534867	0.582592	0.583612	0.967275	0.569702
+	1.77919	-1.14941	AT2G01460	AT2G01460.2 P-loop containing nucleoside triphosphate hydrolase;AT2G01460.1 P-loop containing nucleoside triphosphate hydrolase	Nucleotide metabolism	nucleotide salvage	nucleoside kinases	10	10	13.7	-1.94408	-1.5168	-1.82859	-1.20795	-0.596915	-0.82703	-1.1004	-0.756687	-1.96929	-2.46655	-1.02765	-2.41518
	1.98361	-0.307369	AT4G11010	AT4G11010.1 nucleoside diphosphate kinase 3 (NDPK3);AT4G23900.1 Nucleoside diphosphate kinase family protein;AT4G23895.3 Pleckstrin homology (PH) domain-containing protein	Nucleotide metabolism	deoxynucleotide metabolism	nucleoside diphosphate kinase	5	5	23.5	4.28397	3.90211	3.98731	4.08516	4.40953	4.35287	4.67115	4.34899	4.06071	4.21685	4.10932	4.16619
	0.457299	-0.49446	AT1G02160	AT1G02160.1 Cox19 family protein (CHCH motif);AT1G02160.2 Cox19 family protein (CHCH motif)	Not assigned	not assigned	not assigned	2	2	33.8	-3.13686	-3.12839	-3.46455	-3.75366	-2.98625	-2.87882	-3.11348	-3.28565	-2.39122	-4.48596	-3.18357	-4.18129
	0.461584	-0.115363	AT1G02370	AT1G02370.1 Pentatricopeptide repeat (PPR) superfamily protein	Not assigned	not assigned	not assigned	6	6	16.6	-1.2513	-0.921631	-1.53129	-1.86606	-1.11228	-1.00354	-1.08653	-1.29433	-1.06045	-1.37611	-1.09389	-1.42768
	1.65547	0.342927	AT1G03860	AT1G03860.1 Prohibitin 2 (PHB2);AT1G03860.3 Prohibitin 2 (PHB2);AT1G03860.2 Prohibitin 2 (PHB2)	Not assigned	not assigned	not assigned	12	9	59.1	3.99602	3.58746	3.93274	3.79311	3.25275	3.54831	3.70879	3.4619	3.87671	3.67714	3.83084	3.95875
+	2.83469	-3.01172	AT1G04280	AT1G04280.1 P-loop containing nucleoside triphosphate hydrolases superfamily protein	Redox	not assigned	not assigned	5	5	12.2	-3.72316	-3.54363	-4.12098	-2.55295	-1.18118	-0.644587	-1.21777	-0.913003	-5.12473	-3.60954	-2.72582	-4.54334
	1.33285	-0.626414	AT1G04900	AT1G04900.1 Protein of unknown function (DUF185)	Not assigned	not assigned	not assigned	10	10	29	-1.96329	-2.06561	-1.61511	-2.33902	-1.03005	-1.41673	-1.4507	-1.3611	-1.7166	-1.77255	-2.62985	-1.64523
	1.03012	-0.793028	AT1G05430	AT1G05430.1 unknown protein;Has 31 Blast hits to 31 proteins in 9 species: Archae - 0;Bacteria - 0;Metazoa - 0;Fungi - 0;Plants - 31;Viruses - 0;Other Eukaryotes - 0 (source: NCBI BLink).	Not assigned	not assigned	not assigned	5	5	27.5	-0.861584	-0.211381	-1.24393	0.269997	-0.539121	0.779505	-0.345846	-0.27317	-1.68093	-0.578964	-0.667284	-0.623565
+	2.85683	-1.98827	AT1G07910	AT1G07910.2 ATRNL, RNL, AtRLG1 RNAligase;AT1G07910.1 ATRNL, RNL, AtRLG1 RNAligase	Not assigned	not assigned	not assigned	11	11	13.9	-2.52132	-2.61183	-2.91179	-3.48513	-0.441779	-1.10668	-1.09372	-2.08414	-3.32195	-3.34024	-2.87189	-3.14533
	0.545089	-0.268442	AT1G10270	AT1G10270.1 Glutamine-rich protein 23 (GRP23)	RNA	not assigned	not assigned	13	13	17.2	-1.22592	-1.03313	-1.09206	-1.20422	-1.3488	-1.29139	-0.85225	-0.620934	-1.46445	-1.62499	-1.03834	-1.05936
+	4.23814	-2.91359	AT1G12770	AT1G12770.1 ISE1, EMB1586 P-loop containing nucleoside triphosphate hydrolases superfamily protein	RNA	RNA processing	DEAD-box RNA helicase	11	11	27.9	-1.96857	-2.79259	-3.92833	-2.45659	0.0926205	-0.570695	-0.820389	-0.942365	-3.89864	-3.20469	-3.15843	-3.63342
	0.0548533	-0.223767	AT1G14060	AT1G14060.1 GCK domain-containing protein	Not assigned	not assigned	not assigned	2	2	19	-3.97276	-0.0348311	0.147461	-0.071924	0.476662	-0.630191	-4.3853	0.102294	-0.376541	-0.816458	-0.124806	-4.0138
+	1.82138	-0.802823	AT1G15480	AT1G15480.1 Pentatricopeptide repeat (PPR)-like superfamily protein	Not assigned	not assigned	not assigned	14	13	27.8	-0.461135	-0.416983	-0.994423	-0.699926	-0.415471	-0.392117	-0.539219	0.166691	-1.53663	-1.0338	-0.667153	-1.15383
	0.275992	-0.185555	AT1G16000	AT1G16000.1 GAG1 protein	Not assigned	not assigned	not assigned	3	2	40.7	1.2311	-0.158744	1.02275	1.43638	1.18161	0.582367	1.72309	1.69525	0.98381	1.05652	1.07728	1.32249
	1.27328	-0.380423	AT1G16870	AT1G16870.1 Ribosomal protein S29 family	Not assigned	not assigned	not assigned	14	14	40.2	-0.337357	-0.37768	-0.378899	-0.39265	-0.358406	-0.366079	0.00234327	0.251621	-0.534292	-0.551275	-0.560396	-0.346248
+	1.28332	1.37675	AT1G17350	AT1G17350.1 NADH:ubiquinone oxidoreductase subunit (intermediate-associated protein 30);AT1G17350.2 NADH:ubiquinone oxidoreductase intermediate-associated protein 30	Not assigned	not assigned	not assigned	4	4	25.6	-0.284111	0.785778	-0.587785	-0.992868	-1.98246	-3.51179	-1.36002	-1.41029	-1.04769	-0.00272666	-1.18089	-0.526258
	1.79197	-0.442686	AT1G18630	AT1G18630.1 GR-RBP6 glycine-rich RNA-binding protein 6	Not assigned	not assigned	not assigned	6	6	55.5	-0.167618	-0.185028	-0.196712	-0.631166	-0.142778	0.116541	0.382576	0.147229	-0.417769	-0.09713	-0.447386	-0.304893
+	1.75917	1.90609	AT1G19240	AT1G19240.1 unknown protein;Has 24 Blast hits to 24 proteins in 11 species: Archae - 0;Bacteria - 0;Metazoa - 0;Fungi - 0;Plants - 24;Viruses - 0;Other Eukaryotes - 0 (source: NCBI BLink).	Not assigned	not assigned	not assigned	2	2	21.2	-0.263658	-1.46392	-0.142173	-0.0864461	-3.48408	-1.92018	-2.78721	-0.936863	-0.071863	-0.260786	-0.206863	-0.964471
+	3.10843	1.04828	AT1G20430	AT1G20430.1 unknown protein;Has 29 Blast hits to 29 proteins in 10 species: Archae - 0;Bacteria - 0;Metazoa - 0;Fungi - 0;Plants - 29;Viruses - 0;Other Eukaryotes - 0 (source: NCBI BLink).	Not assigned	not assigned	not assigned	7	7	62.9	0.651367	0.407956	0.155283	0.709856	-0.648268	-0.399084	-0.675668	-0.924772	0.0344323	0.368686	0.512728	0.629489
	0.430571	0.14043	AT1G22520	AT1G22520.1 MICOS complex subunit, Mic10-like protein;AT1G22520.2 MICOS complex subunit, Mic10-like protein	Not assigned	not assigned	not assigned	4	4	50.5	3.34387	2.94797	3.18237	3.41977	3.23929	3.53459	3.42412	3.00003	3.20966	3.51703	3.4205	3.61256
+	2.48331	-0.731245	AT1G24610	AT1G24610.1 Rubisco methyltransferase family protein	Not assigned	not assigned	not assigned	9	9	29.8	-1.24127	-1.38285	-1.02525	-1.83313	-0.0102274	-0.409646	-0.250185	-0.513355	-0.762822	-1.07256	-1.29346	-0.97956
	0.322865	-0.227677	AT1G25375	AT1G25375.1 Metallo-hydrolase/oxidoreductase superfamily protein	Not assigned	not assigned	not assigned	6	6	16.2	-0.869962	-0.773448	-1.09711	-0.696771	-0.351892	-0.869379	-1.29236	-0.530029	-0.775328	-1.4501	-0.497059	-1.23188
	1.19351	0.184135	AT1G26460	AT1G26460.1 Pentatricopeptide repeat (PPR) superfamily protein	Not assigned	not assigned	not assigned	15	15	32.4	1.29309	1.17253	1.06664	0.973605	0.882615	1.0529	0.76054	0.82906	0.968425	1.21094	1.06033	1.02196
+	1.50902	-0.786875	AT1G28210	AT1G28210.1 DNAJ homolog (ATJ1);AT1G28210.2 ATJ1 DNAJ heat shock family protein	Not assigned	not assigned	not assigned	6	6	17.6	-2.00399	-1.91996	-2.1975	-1.836	-1.40033	-1.16991	-1.55701	-1.42151	-1.95289	-2.92878	-1.67673	-2.13786
	0.346592	0.0278357	AT1G28510	AT1G28510.1 Optic atrophy 3 protein (OPA3)	Not assigned	not assigned	not assigned	7	7	46.2	0.287392	0.405936	0.266679	0.43762	0.341402	0.427713	0.438805	0.406962	0.451369	0.431829	0.358407	0.48462
	0.166736	0.0669105	AT1G28540	AT1G28540.1 unknown protein;Has 25 Blast hits to 25 proteins in 10 species: Archae - 0;Bacteria - 0;Metazoa - 0;Fungi - 0;Plants - 25;Viruses - 0;Other Eukaryotes - 0 (source: NCBI BLink).	Not assigned	not assigned	not assigned	4	4	56.3	0.453174	0.68305	0.539986	0.645646	0.876276	0.232951	0.432648	0.686438	0.675252	0.631531	0.744546	0.444626
	0.957756	1.1676	AT1G48200	AT1G48200.1 unknown protein;FUNCTIONS IN: molecular_function unknown;INVOLVED IN: biological_process unknown;LOCATED IN: endomembrane system;EXPRESSED IN: 22 plant structures;EXPRESSED DURING: 13 growth stages;Has 30 Blast hits to 30 proteins in 12 s	Not assigned	not assigned	not assigned	3	3	41.5	0.170302	0.495667	-0.0362895	0.426558	-2.81629	-0.173951	-0.463566	-0.413742	0.153672	0.0396727	0.354979	0.254522
+	1.56659	-0.713713	AT1G48650	AT1G48650.2 DEA(D/H)-box RNA helicase family protein;AT1G48650.1 DEA(D/H)-box RNA helicase family protein	Not assigned	not assigned	not assigned	13	13	14.8	-2.13479	-3.00724	-2.95103	-3.34085	-2.2378	-2.32693	-2.29901	-2.885	-3.17634	-3.49142	-2.6013	-3.33455
	0.520483	-1.34798	AT1G49650	AT1G49650.1 alpha/beta-Hydrolases superfamily protein	Not assigned	not assigned	not assigned	4	4	14.7	-1.62302	-3.57081	-0.634059	-1.24196	-0.684851	-1.68369	-2.7107	-0.442804	-1.2382	-4.70177	-4.43935	-0.534622
	0.128653	-0.0960064	AT1G53760	AT1G53760.1 K+-H+ exchange-like protein;AT1G53760.2 K+-H+ exchange-like protein	Not assigned	not assigned	not assigned	5	5	35.7	0.188366	0.57894	0.329745	0.494942	0.441177	1.00108	-0.241772	0.85128	0.390222	0.450844	0.332128	0.494545
	1.54141	-0.186667	AT1G55160	AT1G55160.2 WAS/WASL-interacting family protein	Not assigned	not assigned	not assigned	5	1	37.2	2.96724	2.97462	3.10281	2.84008	3.25765	3.42942	3.40634	3.35932	3.24397	3.26343	3.02989	3.16878
	0.546928	1.13089	AT1G55805	AT1G55805.1 BolA-like family protein	Not assigned	not assigned	not assigned	3	3	30	-0.636865	-0.722735	-0.256382	-0.926176	0.0192364	-0.681109	-4.16803	-0.775586	-0.158369	-0.250247	-0.825138	0.151839
	0.206494	0.0914462	AT1G55890	AT1G55890.1 Pentatricopeptide repeat (PPR)-like superfamily protein	Not assigned	not assigned	not assigned	13	13	41	0.617038	0.538942	0.360172	0.0664562	-0.0260329	0.657442	0.104555	0.0541929	0.208718	0.205974	0.534274	0.206975
	0.582015	-0.456014	AT1G65032	AT1G65032.1 unknown protein;FUNCTIONS IN: molecular_function unknown;INVOLVED IN: biological_process unknown;LOCATED IN: cellular_component unknown;Has 30201 Blast hits to 17322 proteins in 780 species: Archae - 12;Bacteria - 1396;Metazoa - 17338;Fu	Not assigned	not assigned	not assigned	3	3	37.4	-2.39851	-4.07666	-2.16855	-2.04633	-1.24023	-1.47217	-1.57099	-1.62095	-1.40887	-2.8931	-1.36088	-2.06555
	1.18881	0.545255	AT1G68680	AT1G68680.1 unknown protein;FUNCTIONS IN: molecular_function unknown;INVOLVED IN: biological_process unknown;LOCATED IN: chloroplast;EXPRESSED IN: 23 plant structures;EXPRESSED DURING: 16 growth stages;Has 20 Blast hits to 20 proteins in 11 species:	Not assigned	not assigned	not assigned	2	2	37.3	1.03978	1.2786	1.02812	1.11374	1.07635	0.447676	-0.0455826	0.685717	1.02351	1.16428	1.1999	0.957492
	0.0662871	-0.0907064	AT1G69210	AT1G69210.1 Uncharacterised protein family UPF0090;AT1G69210.2 Uncharacterised protein family UPF0090	Not assigned	not assigned	not assigned	3	3	13.1	-3.65547	-4.50772	-1.97223	-3.87426	-2.88039	-3.31555	-3.05806	-4.65346	-4.32857	-3.42483	-3.49972	-3.01716
+	2.12668	1.25501	AT1G71240	AT1G71240.2 Chromosome-partitioning protein (putative);AT1G71240.1 Chromosome-partitioning protein (putative)	Not assigned	not assigned	not assigned	4	4	6.6	-3.38555	-4.55649	-4.38887	-3.43732	-3.3799	-3.26192	-4.17291	-3.98949	-2.01814	-2.84323	-2.82433	-2.0985
	0.150652	0.289162	AT1G71730	AT1G71730.1 unknown protein;Has 52 Blast hits to 52 proteins in 24 species: Archae - 0;Bacteria - 0;Metazoa - 4;Fungi - 0;Plants - 41;Viruses - 0;Other Eukaryotes - 7 (source: NCBI BLink).	Not assigned	not assigned	not assigned	2	2	13	-2.74886	-0.511435	-0.232081	-0.681749	-0.00369745	-2.67417	0.250802	-0.0917305	-0.255499	0.288909	-0.974827	-0.420733
	0.347828	0.082551	AT1G72170	AT1G72170.1 MICOS complex subunit, Mic10-like protein (MIO10-1)	Not assigned	not assigned	not assigned	3	3	42.2	3.25059	2.88248	2.88545	3.27314	3.27665	3.31255	3.40528	3.05114	3.44386	3.14137	3.41291	3.37768
	0.202188	-0.412935	AT1G73970	AT1G73970.1 unknown protein;Has 34 Blast hits to 33 proteins in 15 species: Archae - 0;Bacteria - 0;Metazoa - 0;Fungi - 0;Plants - 32;Viruses - 0;Other Eukaryotes - 2 (source: NCBI BLink).	Not assigned	not assigned	not assigned	6	6	9.2	-3.69019	-4.20395	-3.92137	-2.19218	-2.17402	-3.4424	-4.23587	-4.56928	-3.5167	-4.57227	-2.59882	-5.38551
+	1.56626	-0.966619	AT1G76140	AT1G76140.1 Prolyl oligopeptidase family protein;AT1G76140.2 Prolyl oligopeptidase family protein	Not assigned	not assigned	not assigned	5	5	8.6	-3.4858	-3.98794	-3.0295	-3.65465	-2.76101	-2.67338	-2.26036	-2.08752	-2.91073	-3.89551	-3.93568	-2.90683
	0.130184	0.247057	AT1G80720	AT1G80720.1 Mitochondrial glycoprotein family protein	Not assigned	not assigned	not assigned	2	2	11.1	-1.33108	-1.42171	-1.82523	-1.50963	-1.81976	-1.11829	-0.79953	-3.92682	-2.0108	-1.5716	-1.4498	-1.64397
	0.012896	0.0306152	AT2G04340	AT2G04340.1 Cytoplasmic dynein 2 light intermediate chain	Not assigned	not assigned	not assigned	2	2	13.9	-1.8274	-1.19202	-4.46112	-1.03685	-2.74357	-1.13495	-3.37045	-2.38831	-4.08837	-1.35229	-2.6792	-1.39496
	0.903622	0.300188	AT2G16460	AT2G16460.1 Cytochrome c oxidase subunit (COXX6);AT2G16460.2 Cytochrome c oxidase subunit (COXX6)	Not assigned	not assigned	not assigned	5	5	22.6	0.643386	1.19996	0.766184	0.864899	0.167196	0.655132	0.83434	0.798963	0.998847	1.04113	0.736483	0.879917
	0.547206	0.535779	AT2G18245	AT2G18245.1 alpha/beta-Hydrolases superfamily protein	Not assigned	not assigned	not assigned	9	9	29.6	-1.85191	-1.33384	-1.93971	-1.60772	-2.15759	-2.48848	-1.85333	-3.50888	-1.59284	-2.58546	-1.40817	-2.27869
+	1.57795	0.560131	AT2G20530	AT2G20530.2 Prohibitin 6 (PHB6);AT2G20530.1 Prohibitin 6 (PHB6)	Not assigned	not assigned	not assigned	11	6	46.2	2.94531	3.05567	2.86602	3.02713	1.82852	2.61861	1.87614	2.12598	2.50699	2.6725	2.8094	2.70087
	0.136629	-0.174612	AT2G20830	AT2G20830.1 transferases;folic acid binding;AT2G20830.3 transferases;folic acid binding;AT2G20830.2 transferases;folic acid binding	Not assigned	not assigned	not assigned	7	7	36.7	-1.03844	-1.95487	-0.547632	-1.34603	-0.305254	-0.938324	-1.14946	-0.764297	-0.776613	-0.180429	-2.25307	-0.645675
+	1.85488	0.689051	AT2G20940	AT2G20940.1 Protein of unknown function (DUF1279)	Not assigned	not assigned	not assigned	6	6	53.5	0.517972	0.556855	0.199431	0.684095	-0.140357	-0.698825	0.0279904	0.155473	0.362647	0.616258	0.457226	0.664356
	1.494	0.585498	AT2G25570	AT2G25570.1 Binding protein;AT2G25570.3 Binding protein;AT2G25570.2 Binding protein	Not assigned	not assigned	not assigned	3	3	16	-1.06753	-1.43376	-1.11662	-1.27079	-1.65599	-2.40767	-2.0806	-1.93642	-1.25155	-1.82845	-1.20966	-1.44904
	1.81346	0.39432	AT2G28430	AT2G28430.1 NADH:ubiquinone oxidoreductase subunit (putative)	Not assigned	not assigned	not assigned	6	6	67.1	2.70662	2.30719	2.74609	2.69438	2.08965	2.32905	2.62115	2.43585	2.66662	2.75817	2.77074	2.85746
+	2.86352	-0.594072	AT2G29720	AT2G29720.1 CTF2B FAD/NAD(P)-binding oxidoreductase family protein	Not assigned	not assigned	not assigned	17	14	49.2	0.542409	0.519662	0.679314	0.67221	1.3876	1.4983	1.33689	1.28879	1.0103	0.620359	0.875583	0.629044
	0.0234116	-0.00698709	AT2G30720	AT2G30720.1 Thioesterase/thiol ester dehydrase-isomerase superfamily protein	Not assigned	not assigned	not assigned	10	9	30.1	-0.266363	-0.0446562	-0.335566	-0.392621	-0.303643	-0.518594	-0.2498	-0.21324	-0.258836	-0.30066	-0.206462	-0.547268
	0.303672	0.134323	AT2G31060	AT2G31060.3 Elongation factor 1A family protein;AT2G31060.2 Elongation factor 1A family protein;AT2G31060.1 Elongation factor 1A family protein	Not assigned	not assigned	not assigned	13	13	28.2	-0.12919	-0.55927	-0.175835	-0.448482	-0.588686	-0.918771	-0.192336	-0.63234	-0.521999	-0.230862	-0.725019	-0.316961
	0.587077	-0.501316	AT2G31240	AT2G31240.1 Tetratricopeptide repeat (TPR)-like superfamily protein	Not assigned	not assigned	not assigned	11	11	24	-1.90302	-1.42685	-2.30701	-2.85929	-0.914157	-1.44192	-1.14068	-2.44614	-2.63737	-1.73783	-1.82538	-1.74758
+	1.82427	-0.588616	AT2G31725	AT2G31725.1 Eukaryotic protein of unknown function (DUF842)	Not assigned	not assigned	not assigned	4	3	40.3	-0.498929	-1.17933	-0.681572	-0.480918	-0.193732	0.101982	-0.333117	0.0163044	-0.920875	-0.391914	-0.952483	-0.497755
	0.160631	-0.138214	AT2G33585	AT2G33585.1 Subtilisin-like protease	Not assigned	not assigned	not assigned	2	2	13	-0.124867	0.476511	0.148953	-0.303688	0.264946	0.0746809	-0.00378025	-0.0418115	0.293347	0.18734	0.294045	-1.03355
	0.799848	-0.410436	AT2G33600	AT2G33600.1 Cinnamoyl CoA:NADP oxidoreductase-like 2 (CRL2);AT2G33590.1 NAD(P)-binding Rossmann-fold superfamily protein	Not assigned	not assigned	not assigned	9	9	27.1	-1.17466	-0.817679	-0.684965	-1.33843	0.0341219	-0.411254	-0.390402	-0.267245	-0.458317	-0.203606	-1.29335	-0.721249
	0.583961	-0.128166	AT2G35720	AT2G35720.1 J-domain protein involved in perception of very low light fluences (OWL1)	Not assigned	not assigned	not assigned	18	18	43.1	0.542739	0.705522	0.373978	0.250526	0.801308	0.54607	0.646872	0.666734	0.535489	0.366241	0.782529	0.464062
+	1.94536	0.46524	AT2G35790	AT2G35790.1 unknown protein;CONTAINS InterPro DOMAIN/s: Protein of unknown function DUF1301 (InterPro:IPR009724);Has 116 Blast hits to 116 proteins in 49 species: Archae - 0;Bacteria - 0;Metazoa - 53;Fungi - 6;Plants - 49;Viruses - 0;Other Eukaryot	Not assigned	not assigned	not assigned	2	2	13	-3.65043	-4.17803	1.51086	1.79533	1.3718	1.08142	0.998342	1.28555	1.36783	1.69811	1.74669	1.78545
	0.38306	0.473704	AT2G36500	AT2G36500.1 CBS / octicosapeptide/Phox/Bemp1 (PB1) domains-containing protein	Not assigned	not assigned	not assigned	7	5	19	-1.18342	-1.59613	-1.13277	-1.28158	-1.04744	-3.1771	-2.04704	-0.833561	-1.43588	-1.34976	-1.16324	-1.26145
	0.506486	-0.233752	AT2G37020	AT2G37020.1 Translin family protein;AT2G37020.2 Translin family protein	Not assigned	not assigned	not assigned	8	8	32.1	-0.133525	-0.370271	-0.478352	-0.82204	-0.67015	-1.09895	-0.38193	-1.16851	-1.05734	-1.34553	-0.98237	-0.8693
	1.26878	0.329233	AT2G37230	AT2G37230.1 Pentatricopeptide repeat (PPR) superfamily protein	Not assigned	not assigned	not assigned	17	17	32.8	0.030609	-0.100461	0.131939	-0.192347	-0.444385	-0.344875	-0.805667	-0.397569	-0.427686	-0.143961	-0.0268382	-0.0770784
	0.206006	-0.173833	AT2G40600	AT2G40600.1 appr-1-p processing enzyme family protein	Not assigned	not assigned	not assigned	5	5	29.2	-1.36868	-1.39067	-0.529523	-0.898177	-0.0101939	-1.0267	-0.279285	-0.37159	-0.451584	-0.284646	-1.35561	-0.291262
+	3.61352	0.667255	AT2G41600	AT2G41600.3 Mitochondrial glycoprotein family protein;AT2G41600.5 Mitochondrial glycoprotein family protein	Not assigned	not assigned	not assigned	9	9	67.1	0.462847	0.194904	0.442531	0.345966	-0.485412	-0.330117	-0.412384	-0.0947833	0.349393	0.319335	0.304588	0.373009
	0.4889	0.72599	AT2G41945	AT2G41945.1 Retarded embryo development 1 (RED1);AT2G41945.2 Retarded embryo development 1 (RED1);AT2G41945.3 Retarded embryo development 1 (RED1)	Not assigned	not assigned	not assigned	2	2	16.5	-1.06182	-0.975009	-0.782331	-0.441588	-3.34699	-0.762333	-0.647728	-0.636647	-0.599276	-0.941628	-0.40653	-0.542306
	0.392423	-1.22376	AT2G44525	AT2G44525.1 NADH:ubiquinone oxidoreductase assembly factor	Not assigned	not assigned	not assigned	5	3	41.2	0.205965	0.507656	-0.50716	0.0420191	0.266807	0.661333	0.228399	-0.553339	0.301007	0.365308	0.141396	-5.09956
	1.47949	0.23065	AT2G45060	AT2G45060.1 Alanine-tRNA ligase	Not assigned	not assigned	not assigned	9	9	46	2.34724	2.46136	2.36713	2.41924	1.97048	2.25638	2.23298	2.26913	2.46997	2.28843	2.40958	2.48359
	0.187448	0.317796	AT3G01740	AT3G01740.1 Mitochondrial ribosomal protein L37	Not assigned	not assigned	not assigned	3	3	18.3	-0.840658	-0.560313	-0.565186	-0.901428	-2.92393	-0.367748	-0.280534	-0.204977	-0.664517	-0.42776	-0.642347	-0.771375
	0.266681	0.157421	AT3G02510	AT3G02510.1 Regulator of chromosome condensation (RCC1) family protein	Not assigned	not assigned	not assigned	6	4	17.8	-0.914625	-1.30043	-1.18265	-0.971397	-0.97181	-1.9197	-1.58081	-1.08984	-1.3941	-1.42699	-1.04117	-1.07022
+	2.22318	-0.363896	AT3G02650	AT3G02650.1 MS80;RIBOSOMAL PROTEIN MS80	Protein metabolism	protein synthesis	organelle translation machineries	11	11	23.3	-0.377171	-0.00750048	0.071034	-0.299196	0.0716052	0.122814	0.246471	0.353997	-0.0712373	-0.193978	-0.324201	-0.0712815
	0.68466	0.212285	AT3G03060	AT3G03060.1 P-loop containing nucleoside triphosphate hydrolases superfamily protein	Not assigned	not assigned	not assigned	20	14	34.4	-0.281075	-0.437077	-0.540084	-0.0788077	-0.490676	-0.960771	-0.526649	-0.459544	-0.474683	-0.622992	-0.243179	-0.247648
	0.931724	-0.424329	AT3G03150	AT3G03150.1 unknown protein;FUNCTIONS IN: molecular_function unknown;INVOLVED IN: biological_process unknown;LOCATED IN: mitochondrion;EXPRESSED IN: 22 plant structures;EXPRESSED DURING: 13 growth stages;BEST Arabidopsis thaliana protein match is: un	Not assigned	not assigned	not assigned	4	4	61.2	1.75856	0.950995	1.81083	1.13019	1.93482	1.67212	2.45827	2.47813	1.71527	1.42635	1.69753	2.00687
	0.322428	0.206554	AT3G04950	AT3G04950.1 CONTAINS InterPro DOMAIN/s: SEC-C motif (InterPro:IPR004027);Has 583 Blast hits to 583 proteins in 248 species: Archae - 0;Bacteria - 488;Metazoa - 0;Fungi - 0;Plants - 34;Viruses - 0;Other Eukaryotes - 61 (source: NCBI BLink).	Not assigned	not assigned	not assigned	5	5	32	0.547575	0.726339	0.517	0.627177	0.205977	1.10142	0.00556332	0.351907	0.35201	0.931114	0.727389	0.480572
	1.12779	-1.39129	AT3G05810	AT3G05810.1 FUNCTIONS IN: molecular_function unknown;INVOLVED IN: biological_process unknown;LOCATED IN: mitochondrion;EXPRESSED IN: 22 plant structures;EXPRESSED DURING: 13 growth stages;CONTAINS InterPro DOMAIN/s: IGR protein motif (InterPro:IPR0190	Not assigned	not assigned	not assigned	2	2	19.6	-4.44636	-2.15628	-2.67971	-4.34707	-2.64449	-1.72466	-2.88584	-1.73507	-4.5509	-2.8112	-2.50645	-4.68669
	0.264131	0.310722	AT3G06920	AT3G06920.1 Pentatricopeptide repeat (PPR) superfamily protein	Not assigned	not assigned	not assigned	7	7	9.8	-2.4685	-4.01997	-3.99628	-2.49657	-2.51656	-4.35153	-3.95246	-3.58193	-3.79305	-3.06234	-2.60392	-3.70028
	1.21859	-0.303618	AT3G12650	AT3G12650.1 unknown protein;FUNCTIONS IN: molecular_function unknown;INVOLVED IN: biological_process unknown;LOCATED IN: mitochondrion;EXPRESSED IN: 23 plant structures;EXPRESSED DURING: 15 growth stages;Has 31 Blast hits to 31 proteins in 12 species	Not assigned	not assigned	not assigned	4	4	18.9	0.724887	0.85585	0.676548	0.560023	1.14754	0.617982	0.876015	0.746051	0.487469	0.389128	0.598378	0.698141
	0.221684	0.12364	AT3G13150	AT3G13150.1 Pentatricopeptide repeat (PPR) superfamily protein	Not assigned	not assigned	not assigned	9	9	21.6	-0.903615	-0.970945	-0.978461	-1.12961	-0.824917	-1.37476	-0.970775	-1.12237	-1.379	-0.918694	-0.459151	-1.04142
	0.0312351	0.0127054	AT3G13160	AT3G13160.1 Pentatricopeptide repeat (PPR) superfamily protein	Not assigned	not assigned	not assigned	14	14	41.1	1.48245	1.23484	1.21085	1.06961	0.870248	1.08194	0.905304	1.40297	1.06313	1.23232	1.11548	0.900354
	0.997586	0.690795	AT3G13845	AT3G13845.1 unknown protein;FUNCTIONS IN: molecular_function unknown;INVOLVED IN: biological_process unknown;LOCATED IN: endomembrane system;EXPRESSED IN: 24 plant structures;EXPRESSED DURING: 15 growth stages;Has 22 Blast hits to 22 proteins in 10 s	Not assigned	not assigned	not assigned	3	3	60	-0.532681	-0.415503	-0.644293	-0.793634	-1.34912	-1.59486	-0.553412	-2.23283	-0.798445	-0.581457	-0.64884	-0.938307
+	2.54822	-0.428452	AT3G15090	AT3G15090.1 GroES-like zinc-binding alcohol dehydrogenase family protein	Not assigned	not assigned	not assigned	15	15	52.7	1.92208	1.8597	1.98849	1.69765	2.33097	2.49889	2.46304	2.51286	2.24384	2.02008	1.90522	1.9228
	1.27469	0.257989	AT3G15590	AT3G15590.1 Pentatricopeptide repeat (PPR) superfamily protein	Not assigned	not assigned	not assigned	13	13	24.1	0.941012	0.734407	0.735284	0.792822	0.377185	0.504547	0.666501	0.298454	0.665048	0.563154	0.899587	0.750856
+	2.19608	-0.688601	AT3G16230	AT3G16230.3 Predicted eukaryotic LigT;AT3G16230.1 Predicted eukaryotic LigT;AT3G16230.2 Predicted eukaryotic LigT	Not assigned	not assigned	not assigned	9	9	31.8	-1.63392	-1.53737	-1.46785	-1.87057	-1.15937	-0.57945	-0.934464	-1.04352	-1.52937	-1.34491	-1.83549	-1.76144
	0.710231	0.885343	AT3G17300	AT3G17300.1 unknown protein;Has 48 Blast hits to 48 proteins in 21 species: Archae - 0;Bacteria - 0;Metazoa - 0;Fungi - 0;Plants - 40;Viruses - 0;Other Eukaryotes - 8 (source: NCBI BLink).;AT3G17300.2 unknown protein;EXPRESSED IN: 22 plant structur	Not assigned	not assigned	not assigned	4	4	56	-1.56	-1.78273	-1.19506	-1.10687	-1.66236	-1.68738	-1.46394	-4.02307	-1.28294	-1.32265	-1.34342	-1.34637
	0.588673	0.585956	AT3G18510	AT3G18510.1 ATP-dependent helicase/nuclease subunit	Not assigned	not assigned	not assigned	3	3	37.3	-2.16746	-1.79969	-2.20274	-1.94559	-2.79866	-4.34754	-2.49081	-2.79478	-2.76951	-2.9818	-2.13198	-2.20468
	0.453271	1.05529	AT3G19508	AT3G19508.1 unknown protein;LOCATED IN: mitochondrion;Has 34 Blast hits to 34 proteins in 14 species: Archae - 0;Bacteria - 0;Metazoa - 0;Fungi - 0;Plants - 34;Viruses - 0;Other Eukaryotes - 0 (source: NCBI BLink).	Not assigned	not assigned	not assigned	3	3	43.2	-0.340054	-0.330137	-0.237652	-3.30766	-2.239	-1.49878	-4.30463	-0.231103	-0.534186	-0.0524802	-2.78684	-0.678859
+	3.09797	1.54146	AT3G19740	AT3G19740.1 P-loop containing nucleoside triphosphate hydrolases superfamily protein	Not assigned	not assigned	not assigned	22	13	31.2	-0.474973	-1.0992	-1.07455	-0.529954	-2.68869	-2.21269	-2.22601	-1.94245	-0.50779	-1.25847	-0.754317	-0.383442
	2.48898	-0.299907	AT3G21400	AT3G21400.1 Dynein beta chain, ciliary protein	Not assigned	not assigned	not assigned	7	7	47.9	0.745194	0.956375	0.778168	0.705804	1.05464	0.948079	1.0616	1.17699	0.850208	0.814203	0.667956	0.709312
	1.0366	0.24611	AT3G27570	AT3G27570.1 putative sucrose cleavage protein	Not assigned	not assigned	not assigned	13	12	55.4	2.13908	2.0152	1.96004	2.27206	1.83878	1.94234	1.92864	1.61963	2.1767	1.7861	2.18897	2.16207
+	1.46185	1.27697	AT3G28700	AT3G28700.1 Protein of unknown function (DUF185);AT3G28700.2 Protein of unknown function (DUF185)	Not assigned	not assigned	not assigned	6	6	17.6	-2.05574	-2.12651	-1.70312	-1.33625	-2.60188	-2.04312	-1.55616	-2.55196	-1.83058	-0.952576	-0.98237	0.120281
	1.30007	0.582313	AT3G45740	AT3G45740.1 hydrolase family protein / HAD-superfamily protein	Not assigned	not assigned	not assigned	7	7	27.4	-1.54023	-1.1078	-0.85059	-1.3694	-1.88896	-1.37082	-0.955146	-1.78349	-0.8872	-0.678108	-1.19499	-0.908868
+	2.40462	-2.84974	AT3G47450	AT3G47450.2 ATNOS1, NOS1, ATNOA1, NOA1, RIF1 P-loop containing nucleoside triphosphate hydrolases superfamily protein;AT3G47450.1 ATNOS1, NOS1, ATNOA1, NOA1, RIF1 P-loop containing nucleoside triphosphate hydrolases superfamily protein	Not assigned	not assigned	not assigned	11	11	28.9	-1.03064	-1.42171	-3.94056	-1.4812	0.882574	0.0988502	-0.369744	-0.636253	-3.54766	-3.10931	-1.28527	-3.48132
	0.792666	0.272378	AT3G47630	AT3G47630.1 Translocator assembly/maintenance protein;AT3G47630.2 Translocator assembly/maintenance protein	Not assigned	not assigned	not assigned	12	12	46.2	-0.759456	-0.830121	-0.719084	-0.702314	-0.616462	-1.36375	-0.824252	-0.95839	-0.677602	-0.808759	-0.692776	-0.494202
	0.19738	-0.0757503	AT3G49725	AT3G49725.1 GTP-binding protein, HflX	Not assigned	not assigned	not assigned	7	7	14.5	-2.6945	-2.16578	-2.11492	-2.46237	-2.27322	-2.31643	-2.38535	-1.95234	-2.34698	-1.99075	-2.55649	-2.33612
+	2.28876	0.875667	AT3G50930	AT3G50930.1 Outer mitochondrial membrane protein of 66kDa (OM66)	Not assigned	not assigned	not assigned	25	24	50.3	1.8139	2.5434	2.08261	2.38389	0.976198	1.52568	1.85547	1.1449	2.35216	2.10097	2.28633	2.26545
	0.337736	0.138872	AT3G51100	AT3G51100.1 Altered inheritance of mitochondria protein;AT3G51100.3 Altered inheritance of mitochondria protein;AT3G51100.2 Altered inheritance of mitochondria protein	Not assigned	not assigned	not assigned	10	10	60.2	-0.846189	-0.370595	-0.324291	-0.0770332	-0.362797	-0.956783	-0.665608	-0.223332	-0.592468	-0.28425	-0.386583	-0.389731
+	2.76188	1.01454	AT3G52950	AT3G52950.2 CBS / octicosapeptide/Phox/Bemp1 (PB1) domains-containing protein;AT3G52950.1 CBS / octicosapeptide/Phox/Bemp1 (PB1) domains-containing protein	Not assigned	not assigned	not assigned	22	20	54.7	2.12278	2.1222	2.16834	1.97891	0.577607	1.41091	1.27767	1.06831	1.95834	2.10207	2.1543	2.17793
+	2.06601	-2.89906	AT3G53970	AT3G53970.2 proteasome inhibitor-related;AT3G53970.1 proteasome inhibitor-related	Not assigned	not assigned	not assigned	4	4	24.2	-3.08381	-3.66811	-5.81731	-2.55306	-0.270587	-2.49907	-1.6612	-2.06258	-4.1489	-5.34397	-3.04447	-5.55232
	0.494045	0.542155	AT3G55605	AT3G55605.1 Mitochondrial glycoprotein family protein	Not assigned	not assigned	not assigned	3	3	15.9	-0.343522	-0.362088	-0.468781	-0.663225	-2.40147	-0.586993	-0.296652	-0.426804	-0.493648	-0.5155	-0.356633	-0.177521
	1.21866	0.16223	AT3G56210	AT3G56210.4 ARM repeat superfamily protein;AT3G56210.2 ARM repeat superfamily protein;AT3G56210.1 ARM repeat superfamily protein;AT3G56210.5 ARM repeat superfamily protein	Not assigned	not assigned	not assigned	7	7	34.6	0.407013	0.656155	0.549361	0.407953	0.388248	0.245276	0.263507	0.148574	0.407195	0.386718	0.566826	0.333787
	1.47668	-0.549167	AT3G59650	AT3G59650.1 mitochondrial ribosomal protein L51/S25/CI-B8 family protein;AT3G59650.2 mitochondrial ribosomal protein L51/S25/CI-B8 family protein	Not assigned	not assigned	not assigned	4	4	41.2	-0.9107	-0.780383	-0.507664	-0.66408	-0.306346	-0.776222	-0.302993	0.0124119	-0.979478	-1.01888	-0.545043	-1.02642
	0.010624	-0.0032624	AT3G59820	AT3G59820.1 Leucine zipper-EF-hand containing transmembrane protein 1 (LETM1);AT3G59820.2 LETM1-like protein	Not assigned	not assigned	not assigned	23	21	41.6	2.75747	2.46282	2.53855	2.854	2.60515	2.44677	2.46351	2.53991	2.55409	2.33879	2.76499	2.38442
	0.0309639	-0.0379008	AT3G60960	AT3G60960.1 Tetratricopeptide repeat (TPR)-like superfamily protein	Not assigned	not assigned	not assigned	7	7	19.6	-2.53263	-3.6478	-2.06844	-2.93712	-2.8829	-3.26561	-2.47142	-2.82597	-3.21308	-1.96153	-3.77546	-2.64743
	0.493661	0.388432	AT3G60980	AT3G60980.1 Tetratricopeptide repeat (TPR)-like superfamily protein	Not assigned	not assigned	not assigned	4	4	10.4	-2.83631	-4.79962	-2.90207	-3.46103	-3.10443	-3.36992	-4.20277	-2.58444	-2.8762	-2.61016	-3.05027	-3.1712
	0.51797	0.225075	AT3G62810	AT3G62810.1 complex 1 family protein / LVR family protein	Not assigned	not assigned	not assigned	7	7	61.3	0.0861829	0.0428056	0.36393	0.291903	-0.278358	-0.0329783	0.582585	0.146511	0.264298	0.434497	0.125111	0.494152
+	1.36734	0.79988	AT4G01990	AT4G01990.1 Pentatricopeptide repeat (PPR)-like superfamily protein	Not assigned	not assigned	not assigned	5	5	12.9	-2.32813	-2.00562	-2.1198	-2.29719	-3.20534	-3.27851	-2.23908	-3.5554	-2.43209	-2.51554	-1.98272	-2.14846
+	3.20208	-1.85069	AT4G03200	AT4G03200.2 catalytics;AT4G03200.1 catalytics	Not assigned	not assigned	not assigned	7	7	14	-2.65049	-3.97125	-2.87583	-3.42857	-0.233361	-1.52957	-1.02944	-1.05215	-2.7607	-2.68128	-2.71689	-3.08843
	0.157354	-0.334136	AT4G04180	AT4G04180.1 P-loop containing nucleoside triphosphate hydrolases superfamily protein	Not assigned	not assigned	not assigned	8	8	20.5	-2.04503	-2.4821	-3.69573	-2.75091	-2.74832	-1.46717	-1.63375	-4.6539	-3.31323	-3.65738	-2.01452	-2.85455
	0.340304	-0.0934029	AT4G05400	AT4G05400.2 copper ion binding;AT4G05400.1 copper ion binding	Not assigned	not assigned	not assigned	10	10	44.8	0.371911	0.46696	0.289437	0.0831506	0.400762	0.293172	0.348886	0.518784	0.108668	0.577798	0.348692	0.152834
	0.43141	-1.33415	AT4G08280	AT4G08280.1 Thioredoxin superfamily protein	Not assigned	not assigned	not assigned	3	3	26.2	-1.7583	-1.46164	-0.832155	-4.69019	-2.52229	0.421458	1.59538	-1.44246	-0.48565	-0.639813	-1.31571	-4.84332
	0.768869	0.611956	AT4G09750	AT4G09750.1 NAD(P)-binding Rossmann-fold superfamily protein	Not assigned	not assigned	not assigned	11	11	50.9	-0.431564	-1.16051	-0.891452	-0.410823	-2.233	-0.556814	-1.6631	-0.802546	-0.644855	-0.817922	-0.798473	-0.546391
	0.362792	0.551038	AT4G16580	AT4G16580.1 Protein phosphatase 2C family protein	Not assigned	not assigned	not assigned	5	5	17.1	-1.25156	-1.04339	-0.386069	-1.33401	-3.18976	-1.05144	-0.619707	-1.09683	-1.60127	-0.532832	-1.3333	-0.286194
	0.899652	0.427104	AT4G17010	AT4G17010.1 Transcription factor 3B	Not assigned	not assigned	not assigned	8	8	58.8	0.222006	0.429096	0.145716	0.190179	-0.888618	0.1431	-0.00210892	-0.173157	-0.0152597	0.325344	0.254391	0.223157
	0.122373	0.428694	AT4G17085	AT4G17085.1 Putative membrane lipoprotein	Not assigned	not assigned	not assigned	2	2	19.3	-0.589677	-3.87951	-3.87417	-0.801368	-0.144787	-3.94631	-3.72681	-0.246306	-3.89368	-0.8629	-0.492246	-1.10061
+	4.80407	-1.11302	AT4G17140	AT4G17140.3 Pleckstrin homology (PH) domain-containing protein;AT4G17140.2 Pleckstrin homology (PH) domain-containing protein;AT4G17140.1 Pleckstrin homology (PH) domain-containing protein	Not assigned	not assigned	not assigned	81	81	26.2	-1.16653	-1.15532	-1.13811	-1.22029	0.0398201	0.00291719	-0.0164549	0.159741	-1.00976	-1.29064	-0.918502	-1.04714
	0.175521	-0.0701184	AT4G17650	AT4G17650.1 Polyketide cyclase / dehydrase and lipid transport protein	Not assigned	not assigned	not assigned	2	2	9.8	-0.235976	-0.399632	-0.110912	-0.840264	0.0882995	-0.236221	-0.164148	-0.494001	-0.248186	-0.0158826	-0.332361	-0.490114
	0.844407	-0.361501	AT4G20760	AT4G20760.1 NAD(P)-binding Rossmann-fold superfamily protein	Not assigned	not assigned	not assigned	6	6	24.2	0.886278	0.878437	1.41889	0.552448	1.60004	1.22483	1.56234	1.09448	1.13791	1.14442	0.492073	1.26128
	0.0924675	-0.0408359	AT4G26410	AT4G26410.1 RGS1-HXK1 interacting protein 1 (RHIP1)	Not assigned	not assigned	not assigned	7	7	31.9	2.80862	2.29425	2.62767	2.62408	2.8106	2.37082	2.9096	2.93793	2.93633	2.50279	2.64634	2.78015
+	1.69344	1.02632	AT4G26860	AT4G26860.1 Predicted pyridoxal phosphate-dependent enzyme, YBL036C type;AT4G26860.2 Predicted pyridoxal phosphate-dependent enzyme, YBL036C type	Coenzyme metabolism	pyridoxalphosphate	not assigned	7	7	42.2	1.49678	1.36771	2.1448	0.848416	0.758806	0.851251	1.51509	0.640324	2.02237	2.25857	1.21204	2.37777
	0.793075	0.101756	AT4G27585	AT4G27585.1 Stomatin-like protein 1 (SLP1)	Not assigned	not assigned	not assigned	23	17	56.7	2.63823	2.6291	2.50995	2.81551	2.279	2.37301	2.42643	2.41803	2.43272	2.34951	2.59747	2.52378
	0.927702	1.03885	AT4G27740	AT4G27740.1 Yippee family putative zinc-binding protein	Not assigned	not assigned	not assigned	5	5	60	2.33545	1.86344	1.44313	1.64295	-0.40839	0.327222	1.59248	1.70645	2.22007	1.84047	1.13132	2.18128
	0.493536	-0.245747	AT4G31930	AT4G31930.1 Mitochondrial glycoprotein family protein	Not assigned	not assigned	not assigned	4	4	22.6	-2.0743	-1.37669	-1.59007	-1.79773	-1.55863	-1.29043	-0.838688	-0.812149	-1.12588	-1.65613	-1.55291	-1.14797
	0.2182	0.261267	AT4G32605	AT4G32605.1 Mitochondrial glycoprotein family protein	Not assigned	not assigned	not assigned	7	7	44.1	0.295444	0.325722	0.54008	0.313405	-1.4027	0.330735	0.597949	0.531813	0.384092	0.182445	0.18047	0.355854
	0.40296	-0.457282	AT4G33140	AT4G33140.1 Haloacid dehalogenase-like hydrolase (HAD) superfamily protein	Not assigned	not assigned	not assigned	5	5	19	-2.53479	-2.15094	-2.21736	-3.4146	-2.2147	-3.27305	-2.08105	-1.71541	-3.77342	-1.97518	-2.66707	-2.69766
	0.849962	0.255784	AT4G34310	AT4G34310.1 Alpha/beta-Hydrolases superfamily protein;AT4G34310.2 Alpha/beta-Hydrolases superfamily protein	Not assigned	not assigned	not assigned	11	11	12.1	-2.88597	-2.12565	-2.13275	-2.74407	-2.69646	-2.74272	-2.44273	-2.91437	-2.14897	-2.46987	-2.71233	-2.44197
	1.45059	-0.257468	AT4G36680	AT4G36680.1 Pentatricopeptide repeat (PPR)-like superfamily protein	Not assigned	not assigned	not assigned	15	15	39.6	-0.0210267	0.0365404	-0.1716	-0.413809	0.0517724	-0.0445384	0.0184142	0.343578	-0.147029	-0.233434	-0.0574439	-0.222741
	0.344579	-0.0569638	AT4G39690	AT4G39690.1 MICOS complex subunit, Mic60-like protein	Not assigned	not assigned	not assigned	24	24	52.8	2.41842	2.51136	2.54917	2.67445	2.52149	2.54165	2.68383	2.65616	2.64268	2.37541	2.57749	2.5797
+	1.43211	1.52636	AT5G02050	AT5G02050.1 Mitochondrial glycoprotein family protein	Not assigned	not assigned	not assigned	3	3	15.7	0.485181	0.839923	0.217576	0.857367	-2.27625	-0.162997	-0.932763	-1.81843	-0.397016	0.768615	-0.267908	0.811312
	0.110262	-0.230917	AT5G05990	AT5G05990.1 Mitochondrial glycoprotein family protein	Not assigned	not assigned	not assigned	3	3	16.2	-1.23728	-2.27557	-1.29647	-2.24718	-2.7891	-2.34844	-1.42581	-2.54471	-2.21061	-1.05389	-4.48074	-2.28649
	0.659871	-0.646577	AT5G08270	AT5G08270.1 unknown protein;BEST Arabidopsis thaliana protein match is: unknown protein (TAIR:AT5G23200.1);Has 89 Blast hits to 86 proteins in 45 species: Archae - 0;Bacteria - 0;Metazoa - 27;Fungi - 0;Plants - 48;Viruses - 0;Other Eukaryotes - 14	Not assigned	not assigned	not assigned	4	4	13.2	-3.73728	-3.62725	-3.57075	-3.1045	-1.85141	-2.61791	-3.09458	-3.96565	-3.37648	-3.63533	-3.9222	-3.18185
	0.787508	0.492991	AT5G09840	AT5G09840.1 Nuclease (MNU2)	Not assigned	not assigned	not assigned	11	11	18	-1.9541	-2.1656	-2.36752	-2.29378	-3.309	-2.28712	-2.75738	-2.7024	-2.78473	-2.48287	-1.74326	-2.07307
	1.31843	0.268571	AT5G10730	AT5G10730.1 NAD(P)-binding Rossmann-fold superfamily protein	Not assigned	not assigned	not assigned	10	10	58.5	1.20379	1.25854	1.02832	0.911508	1.08631	0.710101	0.698518	0.99652	1.27054	1.08342	1.08544	1.12633
	0.888118	0.262245	AT5G10860	AT5G10860.1 Cystathionine beta-synthase domain-containing protein (CBSX3)	Not assigned	not assigned	not assigned	9	9	47.6	2.91617	2.6954	3.21541	2.57777	2.87781	3.11285	2.6586	2.96558	3.31088	3.38245	2.87178	3.09871
	0.0258499	-0.0241292	AT5G11350	AT5G11350.1 DNAse I-like superfamily protein	Not assigned	not assigned	not assigned	6	6	9.8	-2.8366	-3.68172	-2.7169	-3.22038	-2.75772	-3.38666	-1.91942	-2.97059	-2.90518	-2.55026	-2.78989	-2.88558
	1.47308	-0.391763	AT5G12290	AT5G12290.1 DGD1 suppressor 1 (DGS1)	Not assigned	not assigned	not assigned	18	18	44.7	-0.0383152	-0.0091648	0.168472	0.175347	0.589947	0.284062	0.592797	0.665759	0.347885	0.0309163	-0.129219	0.315931
+	1.85108	-0.964091	AT5G13610	AT5G13610.1 Mitochondria-localized protein involved in ABI4-mediated mitochondrial retrograde signalling	Not assigned	not assigned	not assigned	7	7	19.4	-2.54018	-5.07065	-3.62692	-2.35093	-2.06984	-1.75563	-1.07912	-2.02624	-2.29538	-2.57482	-3.03388	-2.88312
	1.05596	0.426056	AT5G15910	AT5G15910.1 NAD(P)-binding Rossmann-fold superfamily protein	Not assigned	not assigned	not assigned	8	8	41.3	2.5647	2.53357	2.5507	2.40663	2.15786	2.60693	1.93096	1.63385	2.61599	2.45435	2.52928	2.43419
	0.106576	0.204275	AT5G16060	AT5G16060.1 Cytochrome c oxidase assembly protein (Cmc-1 like)	Not assigned	not assigned	not assigned	3	3	30.5	-1.43935	-1.28864	-1.53407	-1.27318	-2.5019	-2.13546	-2.73762	-1.96752	-1.46041	-1.49384	-4.18606	-1.38509
	1.15283	0.453537	AT5G16930	AT5G16930.1 AAA-type ATPase family protein	Not assigned	not assigned	not assigned	20	14	35.9	0.781538	0.650415	0.392395	0.818062	0.340418	-0.0273929	-0.256104	0.58239	0.599191	0.375995	0.782172	0.696101
+	1.42673	1.28663	AT5G16950	AT5G16950.1 Krueppel-like factor	Not assigned	not assigned	not assigned	3	3	34.3	-1.43062	-4.15054	-2.09659	-3.31281	-1.61079	-3.12703	-3.4879	-3.71409	-1.87998	-1.73515	-1.42714	-1.75101
+	2.97096	-0.893327	AT5G17790	AT5G17790.1 Organelle Zinc finger 1 (OZ1, VAR3)	Not assigned	not assigned	not assigned	8	8	17.3	-1.91016	-1.56653	-1.96134	-1.72995	-0.932353	-1.08776	-1.02154	-1.029	-2.24569	-1.60167	-2.06612	-1.73049
	0.803778	1.64493	AT5G18250	AT5G18250.1 unknown protein;FUNCTIONS IN: molecular_function unknown;INVOLVED IN: biological_process unknown;LOCATED IN: mitochondrion;EXPRESSED IN: 23 plant structures;EXPRESSED DURING: 13 growth stages;BEST Arabidopsis thaliana protein match is: un	Not assigned	not assigned	not assigned	2	2	17.3	-2.64733	-1.17869	-1.18582	-0.69922	-0.797445	-4.1189	-4.79992	-1.26393	-1.20362	-1.52269	-0.865151	-0.808995
	0.742453	-0.152061	AT5G20080	AT5G20080.1 FAD/NAD(P)-binding oxidoreductase	Redox	not assigned	not assigned	14	14	49.7	2.3097	2.32836	2.17572	2.18255	2.33701	2.19603	2.56321	2.36875	2.20134	2.21798	2.05702	2.38043
+	3.042	-0.651841	AT5G23200	AT5G23200.1 unknown protein;BEST Arabidopsis thaliana protein match is: unknown protein (TAIR:AT5G08270.1);Has 30201 Blast hits to 17322 proteins in 780 species: Archae - 12;Bacteria - 1396;Metazoa - 17338;Fungi - 3422;Plants - 5037;Viruses - 0;Oth	Not assigned	not assigned	not assigned	17	17	51.6	-0.0255738	-0.220014	-0.310369	-0.294434	0.475046	0.55351	0.616587	0.143921	-0.188608	-0.257555	-0.155177	-0.216958
	0.0692402	0.0379444	AT5G24165	AT5G24165.1 unknown protein;FUNCTIONS IN: molecular_function unknown;INVOLVED IN: biological_process unknown;LOCATED IN: chloroplast;EXPRESSED IN: 22 plant structures;EXPRESSED DURING: 13 growth stages;BEST Arabidopsis thaliana protein match is: unkn	Not assigned	not assigned	not assigned	4	4	42.7	3.6841	3.21811	3.95309	3.58138	3.99003	3.77893	3.69767	3.52181	3.96445	3.88836	3.28083	4.00657
	1.93669	0.292529	AT5G27540	AT5G27540.2 MIRO-related GTPase (MIRO1);AT5G27540.1 MIRO-related GTPase (MIRO1)	Not assigned	not assigned	not assigned	31	31	67.3	4.33168	4.04325	4.11023	4.21595	3.7762	4.08943	3.96447	3.81237	4.26572	4.12636	4.27098	4.14951
+	1.34335	3.18659	AT5G27760	AT5G27760.1 Cytochrome c oxidase subunit (COXX1)	Not assigned	not assigned	not assigned	3	3	34.4	2.60958	2.47532	2.43684	2.41805	-0.207151	1.91777	-1.36991	-4.13455	2.07374	2.06997	2.43202	2.3768
	0.682045	0.431188	AT5G37530	AT5G37530.2 NAD(P)-binding Rossmann-fold superfamily protein;AT5G37530.1 NAD(P)-binding Rossmann-fold superfamily protein	Not assigned	not assigned	not assigned	7	7	18.6	-1.64791	-1.40322	-1.72484	-1.48187	-2.38357	-1.70407	-2.75779	-1.60643	-2.07372	-1.58061	-1.56626	-1.50651
	0.876565	-0.223894	AT5G37590	AT5G37590.1 Tetratricopeptide repeat (TPR)-like superfamily protein	Not assigned	not assigned	not assigned	12	12	27.6	-1.74683	-1.87778	-1.95171	-1.97903	-1.5667	-1.98904	-1.64043	-1.44093	-2.04009	-1.85508	-1.82523	-1.81227
	0.850183	0.139937	AT5G41970	AT5G41970.1 Metal-dependent protein hydrolase	Not assigned	not assigned	not assigned	6	6	18.8	-1.18683	-1.19719	-0.957041	-1.38871	-1.18239	-1.1224	-1.23408	-1.20062	-0.854675	-1.06279	-1.24051	-1.02178
	1.34966	0.205162	AT5G42150	AT5G42150.1 Glutathione S-transferase family protein	Not assigned	not assigned	not assigned	11	11	50.5	1.67471	1.4879	1.55933	1.61267	1.3349	1.20373	1.24073	1.48105	1.42057	1.44207	1.63366	1.58476
+	2.43285	0.638121	AT5G44730	AT5G44730.2 Haloacid dehalogenase-like hydrolase;AT5G44730.1 Haloacid dehalogenase-like hydrolase	Not assigned	not assigned	not assigned	10	10	53.3	0.689133	0.766088	1.05015	0.53077	0.460878	0.339262	0.469785	0.237558	1.04685	1.19278	0.645794	1.17455
+	4.07259	0.823387	AT5G49555	AT5G49555.1 FAD/NAD(P)-binding oxidoreductase family protein	Not assigned	not assigned	not assigned	17	17	50.7	1.50077	1.14404	1.47921	1.42091	0.665473	0.661004	0.753804	0.839567	1.73791	1.39422	1.46396	1.6173
+	1.67174	-3.07287	AT5G50950	AT5G50950.2 Fumarase 2 (FUM2);AT5G50950.1 Fumarase 2 (FUM2);AT5G50950.3 Fumarase 2 (FUM2)	Not assigned	Not assigned	Not assigned	12	5	39.7	-1.28813	-2.52797	-2.7279	-2.01558	1.21488	-0.51793	-0.339103	-1.79504	-2.04495	-5.31867	-2.26928	-4.0958
+	3.35278	-2.34408	AT5G53140	AT5G53140.1 Protein phosphatase 2C family protein	Not assigned	not assigned	not assigned	8	8	23.8	-3.06876	-3.10189	-2.01936	-2.86052	-0.03531	-0.79092	-0.0735979	-0.0121728	-2.17444	-2.18758	-3.37113	-2.55519
	0.399571	0.224488	AT5G53650	AT5G53650.1 ABC transporter A family protein	Not assigned	not assigned	not assigned	3	3	44.4	2.50128	2.40972	2.4982	1.49644	2.62779	2.53472	2.6118	1.60907	2.57458	2.56496	2.61243	2.52936
	0.394052	-0.20096	AT5G54100	AT5G54100.1 Stomatin-like protein 2 (SLP2)	Not assigned	not assigned	not assigned	14	8	38.2	1.0876	1.10904	0.412244	1.33776	1.07215	0.600462	0.686526	0.637096	0.389511	0.164438	1.08209	0.556353
	0.0113178	0.00792044	AT5G54540	AT5G54540.1 Uncharacterised conserved protein (UCP012943)	Not assigned	not assigned	not assigned	4	4	18.9	-1.73374	-2.01094	-1.85821	-1.69554	-1.68883	-2.15137	-2.25555	-1.92141	-2.4188	-2.2531	-1.66623	-1.64735
	1.18171	-0.510846	AT5G55200	AT5G55200.1 Co-chaperone GrpE family protein	Not assigned	not assigned	not assigned	12	12	47	-0.233775	-0.010596	-0.783457	0.231718	-0.0695571	-0.392645	-0.118963	0.00312764	-0.94495	-0.942661	-0.0519622	-0.681847
	0.668652	-0.140177	AT5G55610	AT5G55610.2 Isopentenyl-diphosphate delta-isomerase;AT5G55610.1 Isopentenyl-diphosphate delta-isomerase	Not assigned	not assigned	not assigned	9	9	31	2.12431	2.306	2.60053	2.4047	2.45513	2.6127	2.62824	2.72359	2.655	2.40692	2.2626	2.53442
	0.450763	-0.717955	AT5G57230	AT5G57230.1 Thioredoxin superfamily protein	Not assigned	not assigned	not assigned	4	4	31.9	-2.00087	-2.50299	-2.82386	-1.57448	-3.37301	-1.31853	-1.96187	-1.84847	-4.0312	-2.23395	-1.58543	-3.52313
	0.931226	-0.552958	AT5G58920	AT5G58920.1 Homeobox prospero protein	Not assigned	not assigned	not assigned	5	5	35.8	-1.35156	-1.36482	-1.12757	-1.34868	-0.138242	-1.40222	-0.600307	-0.501015	-1.61317	-1.15315	-1.15285	-0.93444
	0.56644	0.805664	AT5G63040	AT5G63040.2 unknown protein;FUNCTIONS IN: molecular_function unknown;INVOLVED IN: biological_process unknown;LOCATED IN: chloroplast;EXPRESSED IN: 25 plant structures;EXPRESSED DURING: 15 growth stages;BEST Arabidopsis thaliana protein match is: unkn	Not assigned	not assigned	not assigned	5	5	20.8	-0.332715	-1.0034	-0.683804	-0.296013	-1.69624	-1.88079	-3.21209	-2.03863	-0.944666	-1.39896	-0.290901	-2.97055
	0.303259	0.099613	AT5G63620	AT5G63620.2 GroES-like zinc-binding alcohol dehydrogenase family protein;AT5G63620.1 GroES-like zinc-binding alcohol dehydrogenase family protein	Not assigned	not assigned	not assigned	10	10	27.9	1.68886	1.36542	1.8071	1.31452	1.54969	1.18277	1.35755	1.5046	1.68023	1.27179	1.34634	1.69471
	0.128716	0.0688288	AT5G67490	AT5G67490.1 unknown protein;CONTAINS InterPro DOMAIN/s: Protein of unknown function DUF1674 (InterPro:IPR012875);Has 30201 Blast hits to 17322 proteins in 780 species: Archae - 12;Bacteria - 1396;Metazoa - 17338;Fungi - 3422;Plants - 5037;Viruses -	Not assigned	not assigned	not assigned	4	4	38.9	-0.0390395	-0.0283085	0.416077	0.341268	0.182301	-0.182058	0.258463	0.0453622	0.044688	0.336095	-0.301417	0.500017
	0.830314	-0.958155	AT3G19280	AT3G19280.1 Fucosyltransferase 11 (FUT11);AT1G49710.1 FUT12, ATFUT12, FUCTB, FUCT2 fucosyltransferase 12	Protein metabolism	protein modification	N-linked glycosylation	2	2	6.6	-3.85872	-3.90299	-2.81297	-3.80965	-2.86949	-2.58124	-2.47548	-4.62761	-4.36964	-4.46016	-3.25658	-4.30006
	0.292604	0.240621	AT4G35460	AT4G35460.1 ATNTRB, NTRB, NTR1 NADPH-dependent thioredoxin reductase B	Redox	chloroplast redox homeostasis	NADPH-dependent thioredoxin reductase	8	5	33.6	-1.15685	-1.08073	-0.680544	-1.30822	-2.29115	-1.17025	-0.865808	-1.18326	-0.930428	-0.880388	-1.47454	-1.26262
	0.15077	0.079145	AT3G27890	AT3G27890.1 NAD(P)H:quinone reductase (NQR)	Cellular respiration	OXPHOS	NADH-DH	5	5	44.4	0.389	0.496174	0.755574	0.0618554	0.0407165	0.670541	0.475548	0.195641	0.145579	0.752261	0.230089	0.571096
	1.03679	0.243839	AT2G13560	AT2G13560.1 NAD malic enzyme 1 (NAD-ME1)	Cellular respiration	TCA cycle	NAD-dependent malic enzyme	19	19	43.2	3.32592	3.44086	3.43019	3.26623	2.87481	3.38386	3.03532	3.01852	3.38639	3.43241	3.1808	3.28826
	0.996966	-0.242691	AT4G00570	AT4G00570.1 NAD malic enzyme 2 (NAD-ME2)	Cellular respiration	TCA cycle	NAD-dependent malic enzyme	26	26	57.7	3.16576	2.99084	3.43926	3.22697	3.20884	3.49873	3.71143	3.6171	3.41899	3.16967	3.16392	3.31276
	1.06898	0.527274	AT5G49970	AT5G49970.1 ATPPOX, PDX3, PPOX pyridoxin (pyrodoxamine) 5-phosphate oxidase;AT5G49970.2 ATPPOX, PPOX pyridoxin (pyrodoxamine) 5-phosphate oxidase	Coenzyme metabolism	pyridoxalphosphate	NAD(P)HX epimerase	10	10	23.6	-0.628813	-0.436597	0.0913626	-0.513425	-0.763645	-0.458929	0.0217026	-0.191359	0.301295	0.319696	-0.383607	0.479484
	0.106066	-0.0468525	AT4G00290	AT4G00290.1 Mechanosensitive ion channel 1 (MSL1)	Transport	channels	MSL mechanosensitive ion channel	15	15	41.2	1.66622	1.61268	1.37646	1.65787	1.71072	1.63881	1.30254	1.43418	1.52304	1.18018	1.81448	1.38114
	0.10675	-0.0293047	AT1G27390	AT1G27390.1 Translocase of the outer mitochondrial membrane 20 (TOM20-2)	Protein metabolism	protein translocation	mitochondrion	8	8	52.4	2.38623	2.25231	2.24006	2.43513	2.16565	2.30635	2.55433	2.37517	2.13848	2.36726	2.39496	2.38358
+	3.31834	0.726284	AT1G49410	AT1G49410.1 Translocase of the outer mitochondrial membrane 6 (TOM6)	Protein metabolism	protein translocation	mitochondrion	2	2	31.5	3.07894	2.8787	2.82114	3.14338	2.19516	2.69877	2.45764	2.42488	3.14057	3.24504	3.13215	3.16383
+	1.7962	0.653316	AT1G72750	AT1G72750.1 Translocase of the inner mitochondrial membrane 17 (TIM17-2)	Protein metabolism	protein translocation	mitochondrion	4	4	30.9	2.7497	2.68983	2.65636	2.66472	1.78244	2.43469	2.10796	1.61988	2.42193	2.67521	2.79215	2.66894
	0.659902	0.0935336	AT2G19080	AT2G19080.1 Metaxin-related	Protein metabolism	protein translocation	mitochondrion	6	6	28.9	2.27817	2.16801	1.972	2.34763	1.98161	2.15594	2.12248	2.13957	2.24799	2.03421	2.28223	2.20931
	0.0653175	0.156944	AT2G29530	AT2G29530.1 Translocase of the inner mitochondrial membrane 10 (TIM10);AT2G29530.2 Translocase of the inner mitochondrial membrane 10 (TIM10);AT2G29530.3 Translocase of the inner mitochondrial membrane 10 (TIM10)	Protein metabolism	protein translocation	mitochondrion	4	4	68.7	-0.609171	-1.46714	-0.871387	-0.344547	-1.50627	-3.17407	-0.344607	-0.217401	-2.67478	-0.773983	-0.486238	-0.679566
	0.358588	0.29633	AT2G35795	AT2G35795.1 Chaperone DnaJ-domain superfamily protein	Protein metabolism	protein translocation	mitochondrion	4	4	51.8	-0.530394	-0.3969	-0.432284	-0.0432654	-0.277334	-1.11114	0.255716	-0.0236444	-0.0388854	-0.541686	0.263918	0.345569
	0.352875	0.0686094	AT2G36070	AT2G36070.1 Translocase of the inner mitochondrial membrane 44 (TIM44-2)	Protein metabolism	protein translocation	mitochondrion	19	19	45	0.914192	0.842364	0.759338	0.998561	0.770782	0.562494	0.827337	0.813102	0.699475	0.733826	0.936659	0.878194
+	1.70751	0.616385	AT2G37410	AT2G37410.2 Translocase of the inner mitochondrial membrane 17 (TIM17-2);AT2G37410.1 Translocase of the inner mitochondrial membrane 17 (TIM17-2)	Protein metabolism	protein translocation	mitochondrion	9	9	46.5	2.1098	1.97522	1.97978	2.10228	1.10626	1.30276	1.61603	1.11431	1.5497	1.73427	2.14889	2.17204
	1.26325	0.140675	AT3G11070	AT3G11070.1 Outer membrane OMP85 family protein	Protein metabolism	protein translocation	mitochondrion	16	15	38.5	2.20664	2.11719	2.04767	2.14208	2.09252	2.0966	2.0189	1.88281	2.23713	2.13343	2.18946	2.0935
+	1.61536	0.631806	AT3G20000	AT3G20000.1 Translocase of the outer mitochondrial membrane 40 (TOM40-1)	Protein metabolism	protein translocation	mitochondrion	10	10	56.6	4.38454	4.07632	4.38738	4.42631	3.60385	4.34043	3.5886	3.4147	4.41203	4.25587	4.3321	4.47479
+	2.32654	0.465281	AT3G27080	AT3G27080.1 Translocase of the outer mitochondrial membrane 20 (TOM20-3)	Protein metabolism	protein translocation	mitochondrion	8	8	50	1.74778	1.78692	1.64039	1.61328	0.72252	1.22044	1.01436	1.01488	1.43261	1.41348	1.54361	1.44361
	0.011138	0.00643763	AT3G46560	AT3G46560.1 Translocase of the inner mitochondrial membrane 9 (TIM9)	Protein metabolism	protein translocation	mitochondrion	5	5	57	1.83563	1.11896	1.36159	1.25751	1.88082	1.16048	1.48659	1.67212	1.59155	1.28593	1.48426	1.86402
	0.117702	0.137996	AT3G54826	AT3G54826.1 Zinc ribbon 3 (ZR3)	Protein metabolism	protein translocation	mitochondrion	4	4	28.7	-1.87395	-3.35758	-2.5003	-2.0407	-2.87713	-3.18375	-2.11457	-1.50257	-2.09784	-1.91345	-2.90213	-2.21261
+	2.97879	0.494885	AT3G56430	AT3G56430.1 Translocase of the inner mitochondrial membrane TIM21-like (TIM21-L2)	Protein metabolism	protein translocation	mitochondrion	13	8	30.9	1.71623	2.1926	2.06003	2.03311	1.52635	1.55292	1.58238	1.63087	2.1142	2.1989	1.83222	2.12674
+	3.11005	1.44606	AT3G59280	AT3G59280.1 Protein transporter PAM16	Protein metabolism	protein translocation	mitochondrion	3	3	31.9	-0.365025	-0.405162	-0.519119	-0.588681	-1.89015	-2.78158	-2.08213	-1.96426	-1.03015	-0.723384	-0.663191	-0.51716
+	2.2156	0.864058	AT5G03030	AT5G03030.1 Chaperone DnaJ-domain superfamily protein	Protein metabolism	protein translocation	mitochondrion	4	3	51.8	0.211199	-0.0136552	0.0760134	0.3899	-0.840359	-1.17555	-0.384782	-0.979932	-0.303761	0.190111	0.233992	-0.0447295
	0.383993	0.0349809	AT5G05520	AT5G05520.1 Outer membrane OMP85 family protein	Protein metabolism	protein translocation	mitochondrion	18	17	44.5	1.25477	1.30167	1.1542	1.25183	1.2381	1.22978	1.21789	1.12275	1.21869	1.20396	1.3246	1.20118
+	1.57337	1.08986	AT5G08040	AT5G08040.1 Mitochondrial import receptor subunit homolog (TOM5)	Protein metabolism	protein translocation	mitochondrion	2	2	46.3	1.94752	1.03697	1.84388	1.10273	0.171404	0.288993	0.446784	-0.789999	1.03377	1.35519	0.466478	1.62119
	1.03102	1.38222	AT5G09420	AT5G09420.1 Outer membrane 64 (OM64)	Protein metabolism	protein translocation	mitochondrion	15	15	33.3	0.198981	0.402227	-0.516913	0.551321	-3.34129	-1.09715	-0.765188	-0.595341	-0.00668204	-0.809757	0.466034	0.0803219
+	1.9147	0.438832	AT5G40930	AT5G40930.1 Translocase of the outer mitochondrial membrane 20 (TOM20-4)	Protein metabolism	protein translocation	mitochondrion	9	9	57.8	0.566844	0.897281	0.706085	0.833723	0.482972	0.468197	0.175757	0.103664	0.585332	0.935344	0.675524	0.789718
+	3.15054	1.16681	AT5G41685	AT5G41685.1 Translocase of the outer mitochondrial membrane 7 (Tom7)	Protein metabolism	protein translocation	mitochondrion	3	3	52	0.039164	0.104476	0.0703791	0.443082	-0.845227	-0.92445	-0.999287	-0.668192	0.268761	0.235776	-0.0435364	0.769084
	0.180044	-0.0293564	AT5G43970	AT5G43970.1 Translocase of the outer mitochondrial membrane 22 (TOM22-2)	Protein metabolism	protein translocation	mitochondrion	5	5	47.5	2.8536	2.6285	2.64189	2.73825	2.58596	2.73479	2.69842	2.80793	2.66866	2.63489	2.80218	2.60395
	0.455193	0.614211	AT5G50810	AT5G50810.1 Translocase of the outer mitochondrial membrane 8 (TOM8)	Protein metabolism	protein translocation	mitochondrion	3	3	57.1	-3.82352	-4.10989	-2.50615	-2.44728	-3.16595	-4.56324	-3.11186	-3.23703	-3.66242	-2.51195	-3.76408	-1.68279
+	3.30863	-0.542629	AT1G24180	AT1G24180.1 Pyruvate dehydrogenase subunit (putative, PDCE1 alpha-like)	Cellular respiration	TCA cycle	mitochondrial pyruvate dehydrogenase complex	17	12	42.5	2.46159	2.29139	1.96738	2.13014	2.70559	2.68684	2.71902	2.51548	2.21143	2.04442	2.23133	1.96924
	0.741681	0.134381	AT1G54220	AT1G54220.2 Dihydrolipoamide acetyltransferase (PDCE2-3);AT1G54220.1 Dihydrolipoamide acetyltransferase (PDCE2-3)	Cellular respiration	TCA cycle	mitochondrial pyruvate dehydrogenase complex	22	15	48.4	2.93033	2.66737	2.96801	2.82288	2.72274	2.54484	2.86516	2.89197	2.99364	2.80407	2.86751	2.89701
	0.02814	-0.0388387	AT1G51390	AT1G51390.1 NFU5, ATNFU1 NFU domain protein 5	Coenzyme metabolism	iron-sulphur clusters	mitochondrial ISC system	6	4	37.5	-0.152321	0.249947	0.175083	-0.536956	0.0302834	0.31855	-1.1043	-0.199883	0.27626	-1.33314	0.0328221	-0.0866482
+	1.77745	0.547123	AT3G20970	AT3G20970.1 NFU4, ATNFU2 NFU domain protein 4;AT3G20970.2 NFU4, ATNFU2 NFU domain protein 4	Coenzyme metabolism	iron-sulphur clusters	mitochondrial ISC system	8	6	45.2	0.429593	0.368506	0.820529	0.176689	0.0535881	0.00793574	0.0934732	0.220835	0.796497	0.915181	0.185507	0.667137
	0.102987	-0.0366296	AT4G03240	AT4G03240.1 ATFH, FH frataxin homolog	Coenzyme metabolism	iron-sulphur clusters	mitochondrial ISC system	3	3	19.3	-0.936766	-1.12478	-0.400914	-1.4283	-0.715514	-0.72374	-0.401209	-0.729552	-0.512926	-0.537803	-0.960875	-0.704928
	0.288828	0.201806	AT4G12130	AT4G12130.1 putative folate-dependent protein involved in iron-sulfur-cluster assembly (IBA57.1)	Coenzyme metabolism	iron-sulphur clusters	mitochondrial ISC system	11	11	36.1	0.798934	1.15085	0.979795	0.726326	0.99038	-0.101555	0.901576	0.991869	0.757382	1.17338	0.655946	1.00279
	0.481324	0.651976	AT4G19540	AT4G19540.1 INDL IND1(iron-sulfur protein required for NADH dehydrogenase)-like	Coenzyme metabolism	iron-sulphur clusters	mitochondrial ISC system	6	6	27.8	-1.53016	-1.56522	-1.09883	-1.53408	-1.24043	-3.79603	-1.80051	-1.4045	-1.7089	-0.929591	-1.38446	-1.61061
	0.335537	0.947844	AT4G21090	AT4G21090.3 ATMFDX2, MFDX2 MITOCHONDRIAL FERREDOXIN 2;AT4G21090.2 ATMFDX2, MFDX2 MITOCHONDRIAL FERREDOXIN 2;AT4G21090.1 ATMFDX2, MFDX2 MITOCHONDRIAL FERREDOXIN 2	Coenzyme metabolism	iron-sulphur clusters	mitochondrial ISC system	2	1	14.2	-0.225373	-0.497212	0.750404	-0.574765	-2.86975	-3.50888	-2.61214	-0.735653	0.299495	0.326661	-3.65316	-2.90803
+	1.72696	-0.953987	AT4G32360	AT4G32360.1 Pyridine nucleotide-disulphide oxidoreductase family protein	Coenzyme metabolism	iron-sulphur clusters	mitochondrial ISC system	9	9	24.6	-2.53706	-2.22257	-2.15424	-2.74597	-0.64054	-1.4873	-1.29738	-1.54032	-2.49525	-1.57676	-2.48401	-2.22547
	0.436674	0.134072	AT4G37910	AT4G37910.1 Mitochondrial heat shock protein 70-1 (mtHsc70-1)	Coenzyme metabolism	iron-sulphur clusters	mitochondrial ISC system	23	20	42.8	4.30354	4.08389	4.04459	4.24786	3.72755	4.0855	4.04851	3.93362	3.79981	4.07267	4.3402	4.11879
	0.0881468	-0.218368	AT5G06410	AT5G06410.1 DNAJ heat shock N-terminal domain-containing protein	Coenzyme metabolism	iron-sulphur clusters	mitochondrial ISC system	5	5	28.2	-0.655053	-0.450404	-0.526576	-0.869624	-1.48396	-0.634351	-0.759069	-1.8176	-0.610457	-0.430156	-0.57829	-3.94955
	0.50255	0.0845081	AT5G09590	AT5G09590.1 Heat shock protein 70 (Hsc70-5)	Coenzyme metabolism	iron-sulphur clusters	mitochondrial ISC system	21	18	45.9	3.1291	2.94436	3.16372	3.19462	3.0368	2.93192	3.24112	3.13937	3.21129	3.21806	3.0559	3.20198
+	2.13319	-0.477465	AT5G58270	AT5G58270.1 ABC transporter of the mitochondrion 3 (ATM3, STA1)	Coenzyme metabolism	iron-sulphur clusters	mitochondrial ISC system	24	23	42.4	0.506579	0.686565	0.19883	0.628112	0.727541	0.756722	0.84625	0.937173	0.501371	0.15136	0.558237	0.146856
+	1.8348	-1.24318	AT5G61220	AT5G61220.1 LYR family of Fe/S cluster biogenesis protein	Coenzyme metabolism	iron-sulphur clusters	mitochondrial ISC system	2	2	18.4	-2.82324	-3.39414	-2.18689	-2.81576	-1.04786	-1.33246	-1.71431	-1.96509	-2.06035	-3.1474	-3.37681	-2.44786
+	3.32799	-0.42122	AT4G35260	AT4G35260.1 NAD isocitrate dehydrogenase regulatory subunit (IDH1)	Cellular respiration	TCA cycle	mito. IDH	10	6	36	3.72831	3.47083	3.87346	3.76537	4.1375	4.23718	4.27985	4.05418	3.84266	3.67393	3.75873	3.74852
	0.103794	-0.0544631	AT5G03290	AT5G03290.1 NAD isocitrate dehydrogenase subunit (IDH5, catalytic)	Cellular respiration	TCA cycle	mito. IDH	13	6	39	3.85701	3.51463	3.77759	3.72001	3.87965	3.99255	3.72144	3.15632	3.59729	3.50545	3.75609	3.67327
	0.0169393	-0.00686108	AT5G14590	AT5G14590.1 Isocitrate/isopropylmalate dehydrogenase family protein	Cellular respiration	TCA cycle	mito. IDH	19	17	46.4	0.434669	0.309475	0.479352	0.0636383	0.41533	0.27072	0.545621	0.646509	0.783322	0.402142	0.277418	0.387854
	0.252867	-0.118866	AT1G53460	AT1G53460.1 BEST Arabidopsis thaliana protein match is: Ran BP2/NZF zinc finger-like superfamily protein (TAIR:AT1G70650.2);Has 485 Blast hits to 413 proteins in 88 species: Archae - 11;Bacteria - 27;Metazoa - 119;Fungi - 17;Plants - 101;Viruses - 2;	Cell	cytoskeleton	microfilament network	5	5	21	-2.8545	-2.47387	-2.61729	-2.86667	-2.70806	-2.18427	-2.81504	-2.07815	-2.42619	-2.68416	-2.58168	-2.56895
+	2.55069	-0.76526	AT3G02780	AT3G02780.1 IPP2, IPIAT1, IDI2 isopentenyl pyrophosphate:dimethylallyl pyrophosphate isomerase 2	Secondary metabolism	terpenoids	mevalonate pathway	12	7	51.4	-0.175248	-0.173659	0.103989	-0.516377	0.59729	0.580199	0.396115	0.924617	0.0137944	0.0600916	-0.429946	-0.206761
	0.0669842	-0.0277539	AT1G06130	AT1G06130.2 GLX2-4 glyoxalase 2-4;AT1G06130.1 GLX2-4 glyoxalase 2-4	Cellular respiration	glycolysis	methylglyoxal degradation	7	7	33	0.249423	-0.448607	0.312734	0.353549	0.646143	0.333063	0.647409	0.526186	0.700853	0.546099	0.139902	0.654931
	1.71198	0.422092	AT5G06580	AT5G06580.1 FAD-linked oxidases family protein	Cellular respiration	glycolysis	methylglyoxal degradation	14	14	36.5	1.14301	1.09018	1.244	0.833375	0.8368	0.802114	1.04301	0.726336	1.34415	1.3015	0.953575	1.4974
+	1.75048	2.56153	AT3G27280	AT3G27280.2 Prohibitin 4 (PHB4);AT3G27280.1 Prohibitin 4 (PHB4)	Protein metabolism	protein degradation	metalloprotease	11	6	55.2	2.20181	2.16421	1.67646	1.94604	-2.83023	0.868343	-1.14911	-0.315201	1.63963	1.35781	2.0804	1.74209
+	1.97877	0.550278	AT5G40770	AT5G40770.1 Prohibitin 3 (PHB3)	Protein metabolism	protein degradation	metalloprotease	14	9	69.3	4.91526	4.46094	4.73202	4.8694	3.98403	4.48201	4.33687	3.89523	4.6998	4.59574	4.85651	4.7472
	0.522905	0.37839	AT5G53170	AT5G53170.1 FTSH protease 11 (FTSH11)	Protein metabolism	protein degradation	metalloprotease	22	22	38.1	-0.0368244	-0.0560652	-0.830358	0.202848	-0.327804	-0.526928	-1.20648	-1.22761	-0.48262	-0.824553	0.244228	-0.712321
+	3.89299	1.27301	AT1G57610	AT1G57610.1 Calcium uniporter (MCU2);AT1G57610.2 Calcium uniporter (MCU2);AT1G57610.3 Calcium uniporter (MCU2)	Transport	channels	MCU calcium uniporter complex	11	10	39.9	0.751857	0.47754	1.05022	0.635443	-0.505474	-0.704545	-0.175886	-0.588653	0.934713	0.630659	0.60807	0.944027
+	3.08559	2.06453	AT4G32060	AT4G32060.1 Calcium-binding EF hand family protein (MICU);AT4G32060.2 Calcium-binding EF hand family protein (MICU)	Transport	channels	MCU calcium uniporter complex	7	7	19.5	-0.611476	-0.602936	-0.427459	-0.485681	-2.17787	-2.14484	-2.65319	-3.45709	-0.796408	-0.71403	-0.458022	-0.206394
	0.598451	0.570654	AT1G07030	AT1G07030.1 Mitochondrial substrate carrier family protein	Transport	carrier-mediated transport	MC-type solute transporter	4	4	16.6	-2.49346	-2.70624	-2.03475	-2.04359	-3.67768	-3.25536	-1.94233	-2.07684	-2.31258	-2.4177	-2.12965	-1.80966
+	2.74725	1.03145	AT1G14140	AT1G14140.1 Uncoupling protein 3 (UCP3)	Transport	carrier-mediated transport	MC-type solute transporter	9	9	35.4	-0.451447	-0.423755	-0.316406	-0.724489	-1.83209	-1.3246	-1.6673	-1.05718	-0.566503	-0.352224	-0.597599	-0.239028
	1.26719	0.400664	AT1G25380	AT1G25380.1 Mitochondrial NAD+ transporter 2 (NDT2)	Transport	carrier-mediated transport	MC-type solute transporter	10	10	40.8	1.06114	0.713824	0.805808	0.888387	0.609302	0.298831	0.683382	0.804502	0.773199	0.78296	1.19548	1.24704
	0.408872	0.765877	AT1G72820	AT1G72820.1 Mitochondrial substrate carrier family protein	Transport	carrier-mediated transport	MC-type solute transporter	4	4	16.3	-2.38521	-3.20879	-1.99963	-2.86216	-4.0474	-3.68409	-3.759	-3.27971	-1.84245	-2.48866	-5.32756	-2.04803
+	1.70143	0.684696	AT2G22500	AT2G22500.1 Mitochondrial dicarboxylate carrier 3 (DIC1)	Transport	carrier-mediated transport	MC-type solute transporter	9	9	42.8	1.78826	1.94037	1.86373	2.01059	0.939359	1.4525	1.73298	1.07921	2.06942	1.63428	2.19742	2.04172
	0.977117	0.594872	AT2G46320	AT2G46320.1 Mitochondrial substrate carrier family protein;AT2G46320.3 Mitochondrial substrate carrier family protein;AT2G46320.2 Mitochondrial substrate carrier family protein	Transport	carrier-mediated transport	MC-type solute transporter	8	8	26.9	-1.59516	-2.03649	-1.42591	-1.36319	-0.933182	-1.61458	-2.23656	-1.91422	-0.707815	-1.29135	-1.31394	-1.00595
+	1.96605	0.629084	AT2G47490	AT2G47490.1 Chloroplast NAD+ transporter 1 (NDT1)	Transport	carrier-mediated transport	MC-type solute transporter	5	5	21.8	0.0120521	-0.315781	-0.492558	0.179118	-1.26515	-0.557798	-0.721641	-0.943677	-0.454349	-0.128345	-0.279941	-0.109296
	0.136446	0.0946969	AT3G08580	AT3G08580.2 Mitochondrial ADP/ATP carrier 1 (AAC1);AT3G08580.1 Mitochondrial ADP/ATP carrier 1 (AAC1)	Transport	carrier-mediated transport	MC-type solute transporter	20	14	44.9	7.29551	6.61745	6.91823	6.86005	6.62708	7.61727	6.70361	6.58486	7.08225	7.10266	7.01632	6.71038
+	2.28624	1.24373	AT3G21390	AT3G21390.1 Mitochondrial thiamin diphosphate carrier (ThDP1)	Transport	carrier-mediated transport	MC-type solute transporter	7	6	23.9	-1.3815	-1.11635	-0.809189	-0.968474	-1.35866	-2.41301	-2.18843	-2.43008	-0.887437	-0.721656	-1.23691	-0.569254
+	1.87083	0.908071	AT3G48850	AT3G48850.1 Mitochondrial phosphate transporter 2 (MPT2)	Transport	carrier-mediated transport	MC-type solute transporter	6	5	21.2	-0.723503	0.944241	-0.185438	0.601822	-0.416383	-0.671571	-1.0784	-0.315347	0.880448	0.170466	0.0735584	0.0261091
	0.246578	0.0668001	AT4G01100	AT4G01100.1 Adenine nucleotide transporter 1 (ADNT1);AT4G01100.2 ADNT1 adenine nucleotide transporter 1	Transport	carrier-mediated transport	MC-type solute transporter	16	16	59.4	3.5583	3.2784	3.23713	3.39434	2.99676	3.28339	3.16296	3.08899	2.99711	3.09724	3.39508	3.30988
	0.893375	1.01879	AT4G03115	AT4G03115.1 Mitochondrial substrate carrier family protein	Transport	carrier-mediated transport	MC-type solute transporter	7	7	32.8	-0.782322	-0.904145	-0.815801	-0.626159	-2.73037	-0.107826	-1.73324	-1.74847	-0.696191	-0.635926	-0.90646	-0.00617336
	0.784645	0.487936	AT4G15010	AT4G15010.3 Mitochondrial substrate carrier family protein;AT4G15010.2 Mitochondrial substrate carrier family protein;AT4G15010.1 Mitochondrial substrate carrier family protein	Transport	carrier-mediated transport	MC-type solute transporter	8	8	24.9	-0.930478	-0.928887	-1.25887	-1.23258	-2.61667	-1.65598	-1.62125	-1.30844	-0.999066	-1.5648	-1.26268	-1.42405
+	3.77735	1.54653	AT4G28390	AT4G28390.1 ADP/ATP carrier 3 (AAC3)	Transport	carrier-mediated transport	MC-type solute transporter	13	8	30.9	2.01211	2.33556	2.14536	2.62422	1.32141	0.874676	0.72106	1.06637	2.93856	2.35571	2.40015	2.47523
	0.647756	0.426791	AT5G07320	AT5G07320.1 Mitochondrial ATP-Mg/Pi transporter	Transport	carrier-mediated transport	MC-type solute transporter	9	9	26.3	0.329279	0.307459	0.673866	0.1476	-0.930101	0.491301	0.195704	-0.0592081	0.272267	0.403163	0.190631	0.5388
	0.51205	-0.260268	AT5G13490	AT5G13490.2 Mitochondrial ADP/ATP carrier 2 (AAC2);AT5G13490.1 Mitochondrial ADP/ATP carrier 2 (AAC2)	Transport	carrier-mediated transport	MC-type solute transporter	13	6	32.5	6.66739	6.27326	5.99385	6.76303	6.17535	7.15224	6.45115	6.7978	6.44357	6.19749	6.63285	6.26157
	1.30423	0.436882	AT5G14040	AT5G14040.1 Mitochondrial phosphate transporter 3 (MPT3)	Transport	carrier-mediated transport	MC-type solute transporter	14	13	44.3	6.11956	5.90985	6.0837	6.03363	5.29988	6.02466	5.36502	5.68701	6.17145	6.0934	5.88717	5.97207
+	2.52873	0.404347	AT5G15640	AT5G15640.1 Mitochondrial substrate carrier family protein	Not assigned	not assigned	not assigned	9	9	31	1.45118	1.49886	1.54346	1.46668	1.3183	1.25953	1.42487	1.09835	1.74949	1.71198	1.5343	1.72268
	0.056136	-0.117571	AT5G48970	AT5G48970.1 Mitochondrial thiamin diphosphate carrier	Transport	carrier-mediated transport	MC-type solute transporter	7	6	26.5	-1.72851	-0.0519305	-0.145583	0.0872416	-1.96077	0.18792	-0.448507	-0.408149	0.0185273	-2.442	-0.682194	0.00587554
	0.586997	0.375237	AT5G51050	AT5G51050.1 ATP/Pi carrier (APC2)	Transport	carrier-mediated transport	MC-type solute transporter	4	4	11.7	-3.34093	-3.63666	-2.07578	-3.67623	-3.25846	-3.41142	-3.10136	-2.10002	-2.65948	-2.66718	-2.43774	-2.60592
+	2.46292	0.832931	AT5G61810	AT5G61810.1 Mitochondrial ATP-Mg/Pi transporter (APC1);AT5G61810.2 Mitochondrial substrate carrier family protein (APC1)	Transport	carrier-mediated transport	MC-type solute transporter	12	12	41	0.878647	0.57429	0.963987	0.700725	0.0790349	0.0606904	-0.00344282	-0.391832	0.894482	0.453148	0.638985	1.08956
	0.0111479	0.00593257	AT1G53240	AT1G53240.1 Mitochondrial malate dehydrogenase (mMDH1)	Cellular respiration	TCA cycle	malate dehydrogenase	13	5	49.9	6.12298	5.63802	6.33935	5.71847	5.84271	6.31709	6.46665	5.92186	6.34766	6.25229	5.92252	6.04957
	0.526007	-0.387111	AT3G15020	AT3G15020.1 mMDH2 Lactate/malate dehydrogenase family protein;AT3G15020.2 mMDH2 Lactate/malate dehydrogenase family protein	Cellular respiration	TCA cycle	malate dehydrogenase	10	2	38.7	1.05066	1.57781	0.640736	0.410945	1.01276	1.3905	1.42891	0.159758	0.547282	0.994855	0.714257	0.187092
+	1.41899	1.08874	AT4G36400	AT4G36400.2 FAD-linked oxidases family protein;AT4G36400.1 FAD-linked oxidases family protein	Amino acid metabolism	amino acid degradation	Lys	10	10	24.9	-0.0654766	-0.538321	-0.0975102	-0.709873	-0.763256	-1.12031	-0.700231	-2.42842	0.0521967	-0.149883	-0.348773	-0.210815
	0.0987896	-0.177626	AT1G29810	AT1G29810.1 Transcriptional coactivator/pterin dehydratase	Not assigned	not assigned	lyases	4	4	32.6	-1.92205	-1.63407	-3.65005	-2.11349	-0.742288	-3.62192	-1.2124	-1.27134	-1.70744	-2.14936	-1.65621	-2.04544
+	1.53226	0.639482	AT1G04640	AT1G04640.2 LIP2 lipoyltransferase 2;AT1G04640.1 LIP2 lipoyltransferase 2	Coenzyme metabolism	lipoic acid	lipoyltransferase	14	14	71.1	1.77575	1.30683	2.21751	1.47295	1.63715	1.22115	1.60602	1.26964	2.26167	2.23498	1.48556	2.30968
	0.0551899	-0.0496028	AT3G29010	AT3G29010.1 Biotin/lipoate A/B protein ligase family	Coenzyme metabolism	lipoic acid	lipoyltransferase	4	4	16.8	-3.45817	-3.45409	-3.48872	-4.35481	-3.42552	-3.48391	-2.69896	-2.99259	-2.69332	-3.52088	-3.74582	-2.83937
+	3.09258	1.49717	AT2G20860	AT2G20860.1 LIP1 lipoic acid synthase 1	Coenzyme metabolism	lipoic acid	lipoate synthase	9	9	35.8	0.92801	0.57154	1.09869	0.30455	-0.646624	-0.784414	-0.246908	-0.979085	0.683062	1.04628	0.388505	1.21381
	0.00575392	-0.00913939	AT2G42450	AT2G42450.1 alpha/beta-Hydrolases superfamily protein	Lipid metabolism	lipid degradation	lipases	7	7	14.5	-1.26536	-3.0991	-2.66907	-2.74394	-3.20893	-1.31664	-1.35819	-2.50362	-2.57598	-1.42957	-1.95056	-2.46782
	0.968129	1.49504	AT2G17130	AT2G17130.2 NAD isocitrate dehydrogenase subunit (IDH2, regulatory);AT2G17130.1 NAD isocitrate dehydrogenase subunit (IDH2, regulatory)	Cellular respiration	TCA cycle	isocitrate dehydrogenase dimer	10	6	36.9	2.32921	2.78322	2.75689	2.13202	1.50209	2.34975	1.2731	-1.303	2.53714	2.26438	2.5875	2.4131
	2.2146	-0.314307	AT3G09810	AT3G09810.1 NAD isocitrate dehydrogenase subunit (IDH6, catalytic)	Cellular respiration	TCA cycle	isocitrate dehydrogenase dimer	15	8	42	3.11453	3.05008	3.22523	3.29954	3.40824	3.71372	3.58384	3.48117	3.32156	3.26487	3.18034	3.16298
	1.062	-0.918008	AT5G32470	AT5G32470.1 Haem oxygenase-like, multi-helical	Coenzyme metabolism	thiamine	hydroxymethylpyrimidine diphosphate synthesis	8	8	18.6	-3.45576	-3.35809	-3.32386	-3.2704	-1.04761	-1.97532	-2.82899	-2.58097	-2.68317	-3.52466	-2.67326	-3.22383
	0.280446	0.0802721	AT3G52570	AT3G52570.1 alpha/beta-Hydrolases superfamily protein	Not assigned	not assigned	hydrolase-domain containing	12	12	46.9	-0.80438	-0.934057	-0.648796	-1.0699	-0.775983	-0.823526	-0.519094	-0.507282	-0.360669	-0.608075	-0.771919	-0.564134
	0.43421	0.684141	AT5G16870	AT5G16870.1 Peptidyl-tRNA hydrolase 2 (PTH2) family protein	Not assigned	not assigned	hydrolase acting on ester bond	4	3	27.8	-4.1386	-1.37528	-4.48849	-2.06755	-2.1123	-3.57332	-2.88081	-2.32161	-1.13435	-2.36136	-3.66142	-0.994353
	0.319319	0.824633	AT5G03370	AT5G03370.1 acylphosphatase family	Not assigned	not assigned	hydrolase acting on acid anhydride	2	2	19.9	-1.15534	-3.60325	-0.539173	-0.89577	-2.90715	-4.17741	-0.75473	-0.910213	-0.534871	-0.880359	-3.50364	-0.532098
	0.279327	0.179173	AT5G60730	AT5G60730.1 Guided entry of tail-anchored protein 3C (GETC3C)	Not assigned	not assigned	hydrolase acting on acid anhydride	7	6	23.3	-0.965081	-0.76069	-1.00971	-0.695596	-1.65201	-1.19597	-0.822858	-1.17545	-1.27322	-0.754558	-0.62289	-1.47893
	0.00341708	0.00160282	AT5G48030	AT5G48030.1 Gametophic factor 2 (GFA2)	Stress	abiotic stress	heat	10	10	26.5	0.374782	0.259409	0.597275	0.759947	0.591897	0.400017	0.609987	0.292083	0.244927	0.252151	0.607398	0.795921
	0.933044	-2.59959	AT2G38810	AT2G38810.3 HTA8 histone H2A 8;AT2G38810.2 HTA8 histone H2A 8;AT2G38810.1 HTA8 histone H2A 8;AT1G52740.1 HTA9 histone H2A protein 9;AT3G54560.1 HTA11 histone H2A 11	DNA	histone	H2A-type histone	3	3	26.5	-3.2415	-1.73788	-4.67066	-0.215032	0.671481	0.883275	0.330667	1.63825	0.974427	-3.98365	0.387659	-4.25312
	0.0639442	-0.0112487	AT2G38670	AT2G38670.1 Phosphorylethanolamine cytidylyltransferase (PECT1)	Lipid metabolism	lipid synthesis	glycerolipid synthesis	15	15	43	2.44263	2.42958	2.37746	2.5614	2.27498	2.47873	2.46861	2.50662	2.4026	2.33838	2.49223	2.45073
	0.728319	0.626399	AT4G04870	AT4G04870.1 Cardiolipin synthase (CLS)	Lipid metabolism	lipid synthesis	glycerolipid synthesis	4	4	15.5	-2.89049	-3.17471	-2.55529	-3.08475	-2.52232	-2.86924	-4.36414	-3.56747	-2.62282	-2.9493	-2.7836	-2.46186
	0.414733	0.209765	AT4G16700	AT4G16700.1 Phosphatidylserine decarboxylase (PSD1)	Lipid metabolism	lipid synthesis	glycerolipid synthesis	7	7	21	-1.64037	-1.08319	-1.32264	-1.04272	-1.74502	-1.75385	-2.31827	-1.3485	-1.48538	-1.82185	-1.66215	-1.3572
	0.219929	0.248339	AT4G24160	AT4G24160.2 alpha/beta-Hydrolases superfamily protein;AT4G24160.1 alpha/beta-Hydrolases superfamily protein	Lipid metabolism	lipid synthesis	glycerolipid synthesis	4	4	22.2	-2.47724	-2.01015	-2.82757	-2.15592	-1.83589	-2.1485	-3.76326	-2.83905	-2.56149	-2.72481	-2.08011	-2.22693
	0.390959	0.250166	AT5G40610	AT5G40610.1 NAD-dependent glycerol-3-phosphate dehydrogenase family protein	Lipid metabolism	lipid degradation	Glycerol-3-phosphate dehydrogenase (NAD+)	9	9	29.5	-2.89822	-2.0451	-1.62577	-2.02436	-1.29855	-2.33292	-1.55158	-1.91203	-1.62448	-1.10039	-1.9022	-1.46735
+	3.51869	-0.647434	AT3G10370	AT3G10370.1 FAD glycerol-3-phosphate dehydrogenase (SDP6)	Lipid metabolism	lipid degradation	glycerol degradation	20	20	41	1.57369	1.57803	1.36816	1.53375	2.18317	1.96366	2.07311	2.21887	1.57568	1.33541	1.57329	1.36468
+	1.66302	0.951464	AT1G11860	AT1G11860.3 Glycine decarboxylase T-protein (GDC-T);AT1G11860.2 Glycine decarboxylase T-protein (GDC-T);AT1G11860.1 Glycine decarboxylase T-protein (GDC-T)	Photosynthesis	photorespiration	Gly/Ser/Thr	25	25	68.4	5.85474	5.27051	6.40257	5.45625	4.62607	5.29367	5.6181	4.89466	6.27129	6.30533	5.40392	6.25782
+	2.23274	1.82746	AT1G32470	AT1G32470.1 Glycin decarboxylase H-protein (GDC-H1)	Photosynthesis	photorespiration	Gly/Ser/Thr	8	4	65.1	5.79525	5.3433	6.87208	5.01941	4.63325	3.40399	5.08793	4.09431	6.25494	6.46574	5.40786	6.4008
+	3.48513	1.25415	AT2G26080	AT2G26080.1 Glycin decarboxylase P-protein 2 (GDC-P2)	Photosynthesis	photorespiration	Gly/Ser/Thr	41	22	56.3	5.21969	4.55026	5.62437	4.543	3.7525	4.0063	4.06375	3.73538	5.291	5.23858	4.70325	5.34169
	0.198626	-0.228544	AT2G35120	AT2G35120.1 Glycine decarboxylase H-protein (GDC-H2)	Photosynthesis	photorespiration	Gly/Ser/Thr	5	5	56.4	3.55448	2.7919	1.5645	2.79013	2.29228	1.08631	2.3713	2.74966	1.69852	1.54074	2.72162	1.62449
+	1.62984	0.896244	AT2G35370	AT2G35370.1 Glycine decarboxylase H-protein (GDC-H)	Photosynthesis	photorespiration	Gly/Ser/Thr	10	6	65.5	5.99208	5.29025	6.772	5.89538	5.12142	5.47119	6.10737	5.27163	6.55211	6.56006	5.78539	6.65902
	0.411179	-0.56425	AT2G38400	AT2G38400.1 AGT3 alanine:glyoxylate aminotransferase 3;AT2G38400.2 AGT3 alanine:glyoxylate aminotransferase 3	Amino acid metabolism	amino acid synthesis & degradation	Gly/Ser/Thr	4	4	12.2	-3.654	-4.304	-3.42676	-3.53566	-1.56552	-3.05789	-3.14224	-2.85253	-2.8598	-2.61232	-4.6564	-2.74667
+	2.20828	1.09153	AT4G33010	AT4G33010.1 Glycin decarboxylase P-protein 1 (GDC-P1);AT4G33010.2 AtGLDP1, GLDP1 glycine decarboxylase P-protein 1	Photosynthesis	photorespiration	Gly/Ser/Thr	48	29	61.1	6.44586	5.49244	6.53496	5.88614	4.88065	5.4223	5.65777	4.90544	6.55582	6.3639	5.77974	6.53281
+	2.47172	0.99729	AT4G37930	AT4G37930.1 Serine hydroxymethyltransferase (SHMT1)	Photosynthesis	photorespiration	Gly/Ser/Thr	32	23	75.4	6.58848	5.82014	7.07905	6.27243	5.47015	5.96543	6.00739	5.38716	6.8726	6.78365	6.29572	6.86732
	0.432828	0.0909937	AT4G39660	AT4G39660.1 Alanine:glyoxylate aminotransferase (AGT2)	Amino acid metabolism	amino acid synthesis & degradation	Gly/Ser/Thr	22	22	62	1.42985	1.17844	1.36655	1.07821	1.15849	1.0117	1.17903	1.27156	1.30532	1.10865	1.13503	1.43576
	0.337232	-0.0850012	AT5G26780	AT5G26780.1 Serine hydroxymethyltransferase (SHMT2);AT5G26780.3 Serine hydroxymethyltransferase (SHMT2);AT5G26780.2 Serine hydroxymethyltransferase (SHMT2)	Photosynthesis	photorespiration	Gly/Ser/Thr	21	12	51.6	1.43207	1.6064	1.71695	1.52037	1.57087	1.63655	1.822	1.90932	1.55104	1.79216	1.49813	1.7574
+	1.7005	-0.606966	AT4G11600	AT4G11600.1 Glutathione peroxidase 6 (GPX6)	Redox	hydrogen peroxide removal	glutathione peroxidase	4	4	19	-0.12961	-0.202529	0.0565278	0.0150491	1.17314	0.267038	0.769599	0.779405	0.279194	0.157982	0.0349557	0.0891835
	0.401199	0.164518	AT1G79440	AT1G79440.1 Succinic semialdehyde dehydrogenase 1 (SSADH1)	Amino acid metabolism	amino acid degradation	Glu/GABA	30	30	61.6	3.01763	2.91963	3.32934	2.7402	2.93853	2.73775	3.26791	3.16277	3.40511	3.33903	2.79865	3.22225
	0.0904887	0.0314432	AT3G22200	AT3G22200.1 Gamma-aminobutyrate transaminase (POP3);AT3G22200.2 POP2 Pyridoxal phosphate (PLP)-dependent transferases superfamily protein	Amino acid metabolism	amino acid degradation	Glu/GABA	17	17	52.2	2.96979	2.82085	3.14105	2.64156	3.01984	2.89405	3.24395	3.12519	3.31762	3.15902	2.8275	3.10467
+	1.52046	-0.908087	AT5G07440	AT5G07440.1 NADH glutamate dehydrogenase subunit (GDH2);AT5G07440.2 NADH glutamate dehydrogenase subunit (GDH2);AT5G07440.3 GDH2 glutamate dehydrogenase 2	Amino acid metabolism	amino acid synthesis & degradation	Glu	12	8	37.5	1.5522	1.73201	0.762764	1.63365	1.42179	1.79058	1.72736	1.95166	0.281819	0.520602	1.6642	0.792425
+	3.82811	-1.12146	AT5G18170	AT5G18170.1 NADH glutamate dehydrogenase subunit (GDH1)	Amino acid metabolism	amino acid synthesis & degradation	Glu	11	8	33.3	2.24495	2.00067	1.78518	2.1041	2.74319	2.98873	3.04078	3.00565	1.92467	1.73235	2.07902	1.55646
	1.84161	-0.269447	AT2G47510	AT2G47510.2 Fumarase 1 (FUM1);AT2G47510.1 Fumarase 1 (FUM1)	Cellular respiration	TCA cycle	fumarase	18	11	60.6	3.34434	2.98094	3.28781	3.05982	3.49069	3.43179	3.67978	3.52416	3.30357	3.29895	3.0901	3.35601
	0.750521	-0.23668	AT5G14780	AT5G14780.1 FDH formate dehydrogenase	Carbohydrate metabolism	C1-metabolism	formate dehydrogenase	15	15	51	3.41882	2.87741	3.62764	3.24328	3.68373	3.60781	3.98256	3.877	3.9215	3.51112	3.3321	3.43967
+	1.36389	-0.85392	AT3G10160	AT3G10160.1 ATDFC, DFC, FPGS2 DHFS-FPGS homolog C	Coenzyme metabolism	tetrahydrofolate	folyl-polyglutamate synthetase	8	8	16.6	-0.822627	-1.04006	-0.674416	-1.26875	1.01448	0.00739718	-0.0844607	-0.263032	-0.264027	-0.569631	-1.03937	-0.868265
	0.230226	0.131755	AT2G16710	AT2G16710.2 Iron-sulphur cluster biosynthesis family protein;AT2G16710.1 Iron-sulphur cluster biosynthesis family protein;AT2G16710.3 Iron-sulphur cluster biosynthesis family protein	Coenzyme metabolism	iron-sulphur clusters	FeS synthesis	6	6	50	-1.0641	-0.205369	-0.700039	-0.505909	-1.24033	-0.271359	-0.30627	-0.477215	-0.326603	-0.441375	-0.527775	-0.472403
	0.114721	-0.131092	AT4G22220	AT4G22220.1 ISU1, ATISU1 SufE/NifU family protein	Coenzyme metabolism	iron-sulphur clusters	FeS synthesis	6	6	47.3	-0.284743	-1.24475	-0.477933	-0.462857	0.333362	-1.48352	-0.689481	-0.18676	-0.311596	-0.693977	-1.10417	-0.441032
	0.738585	0.371811	AT5G03905	AT5G03905.1 Iron-sulphur cluster biosynthesis family protein	Coenzyme metabolism	iron-sulphur clusters	FeS synthesis	5	5	41.8	-0.413693	-0.322641	-0.177832	-0.82193	0.14101	-0.904487	-0.624765	-0.60518	-0.232052	0.0617372	-0.367258	0.0313931
	0.974907	1.50836	AT1G23800	AT1G23800.1 ALDH2B7, ALDH2B aldehyde dehydrogenase 2B7	Carbohydrate metabolism	carbohydrate degradation	fermentation	9	8	21.9	-0.27679	-0.0970641	-3.58252	-0.370799	-3.58084	-5.02316	-3.94212	-4.45999	-3.66789	-3.50116	-0.574968	-3.22865
+	3.30776	-0.645941	AT3G48000	AT3G48000.1 Aldehyde dehydrogenase (ALDH2B4)	Carbohydrate metabolism	carbohydrate degradation	fermentation	23	22	49.8	3.59816	3.35182	3.41216	3.49779	3.98135	3.91694	4.22913	4.22408	3.54317	3.45602	3.46128	3.30726
	0.436245	0.574324	AT2G04540	AT2G04540.1 Beta-ketoacyl synthase	Lipid metabolism	lipid synthesis	fatty acid synthesis	7	7	22.8	-1.42813	-0.832467	-0.694598	-2.86626	-1.62008	-2.8879	-1.82388	-1.18326	-0.8872	-0.570777	-2.6541	-1.10575
	0.155863	-0.408434	AT4G05590	AT4G05590.1 Pyruvate carrier-like protein;AT4G05590.2 Pyruvate carrier-like protein;AT4G14695.1 Uncharacterised protein family (UPF0041)	Lipid metabolism	lipid synthesis	fatty acid synthesis	4	3	34.3	2.20837	2.70687	-4.56139	4.46929	4.48933	1.61101	3.70278	1.58898	4.47137	1.57287	1.94193	1.77218
+	2.52442	1.25586	AT4G22310	AT4G22310.1 Uncharacterised protein family (UPF0041)	Lipid metabolism	lipid synthesis	fatty acid synthesis	7	6	75.9	3.44573	2.88757	2.95729	3.52477	1.62769	1.64889	2.55156	2.33789	3.03348	3.23012	3.36859	3.55729
+	2.88822	0.701398	AT5G19760	AT5G19760.1 Mitochondrial dicarboxylate and tricarboxylate carrier	Lipid metabolism	lipid synthesis	fatty acid synthesis	13	13	57	5.77764	5.22434	5.69302	5.51296	4.81332	5.25793	4.89446	4.74084	5.7199	5.677	5.50949	5.60575
+	1.69226	1.00738	AT5G20090	AT5G20090.3 Mitochondrial pyruvate carrier 1 (MPC1);AT5G20090.2 Mitochondrial pyruvate carrier 1 (MPC1);AT5G20090.1 Mitochondrial pyruvate carrier 1 (MPC1)	Lipid metabolism	lipid synthesis	fatty acid synthesis	3	3	42.3	3.81874	3.46463	4.00936	3.84304	2.85006	3.14082	1.99389	3.36682	3.67452	3.96436	3.63245	4.10977
	0.473292	0.65821	AT4G16800	AT4G16800.1 ATP-dependent caseinolytic (Clp) protease/crotonase family protein	Lipid metabolism	lipid degradation	fatty acid degradation	6	6	33.6	-0.555996	-0.238026	-0.226038	-0.69158	-2.67042	-0.32472	-0.29942	-0.379611	-0.0433599	0.0775591	-0.956188	-0.11934
+	1.78058	-2.24089	AT4G34660	AT4G34660.3 SH3 domain-containing protein;AT4G34660.2 SH3 domain-containing protein;AT4G34660.1 SH3 domain-containing protein	Vesicle trafficking	endomembrane trafficking	ESCRT (Endosomal Sorting Complex Required for Transport) complexes	4	4	14.8	-2.35577	-3.85533	-3.29536	-2.79746	-0.353528	-1.21105	-1.61923	-1.92406	-4.756	-3.00963	-2.12579	-4.18
	0.586896	-0.336115	AT1G30680	AT1G30680.1 Arabidopsis twinkle homolog (ATH)	Cell	cell cycle	DNA replication	12	12	22.7	-1.3873	-4.20324	-1.29449	-1.958	-0.962822	-1.69489	-0.595283	-0.878398	-1.38721	-1.03506	-1.36601	-1.68759
	0.725991	-0.926302	AT1G31010	AT1G31010.1 Organellar single-stranded DNA binding protein 4 (OSB4)	Cell	cell cycle	DNA replication	6	6	26.9	-4.12618	-4.01703	-2.97301	-3.29196	-2.24063	-3.62511	-2.10742	-3.7912	-4.65771	-3.98882	-4.1971	-2.62595
	1.05224	1.01825	AT1G71260	AT1G71260.1 Whirly 2 (WHY2)	DNA	DNA synthesis/chromatin structure	DNA replication	5	5	31.1	-0.217122	-0.410935	-0.483751	-0.530136	-2.95547	-0.56264	-1.40758	-1.42078	-0.697494	-0.515123	-0.443606	-0.61725
	0.46575	-0.104386	AT1G71310	AT1G71310.1 Organellar DNA-binding protein 1 (ODB1);AT1G71310.2 Organellar DNA-binding protein 1 (ODB1)	Cell	cell cycle	DNA replication	6	6	39.2	0.311014	0.250054	0.533509	0.10517	0.653136	0.462953	0.641621	0.806381	0.5791	0.64846	0.322494	0.596492
	1.28685	-0.511374	AT2G19490	AT2G19490.1 RecA homolog 2 (RECA2)	DNA	DNA synthesis/chromatin structure	DNA replication	8	8	26	-1.66399	-1.24567	-1.8786	-1.9963	-1.18679	-1.40432	-1.25642	-1.71771	-2.19512	-1.48793	-1.73711	-2.19057
	0.390973	0.11412	AT3G18580	AT3G18580.1 Nucleic acid-binding, OB-fold-like protein	Cell	cell cycle	DNA replication	5	5	31.3	-0.369362	-1.16228	-0.574634	-0.688006	-0.950996	-0.536367	-0.664803	-0.43882	-0.58695	-0.446848	-0.686243	-0.414466
	0.834925	0.640831	AT4G11060	AT4G11060.1 Organellar single-stranded DNA binding protein (MTSSB)	Cell	cell cycle	DNA replication	4	4	27.4	-1.36234	-1.02933	-1.13451	-1.08579	-2.83337	-1.48172	-1.06409	-2.02363	-1.18907	-1.3097	-1.22527	-1.11546
+	2.08632	-1.68604	AT1G08130	AT1G08130.1 DNA ligase 1 (LIG1)	DNA	DNA damage response	DNA repair mechanisms	8	8	11.8	-2.68022	-3.6184	-3.47802	-3.37637	-1.2802	-1.74537	-2.38141	-2.20897	-3.29514	-4.51968	-2.83597	-3.70931
+	1.38096	1.06649	AT5G01350	AT5G01350.1 UvrABC system C protein	DNA	DNA damage response	DNA repair mechanisms	2	2	44.4	-1.80996	-0.508082	-0.871536	-0.695596	-1.62565	-2.47415	-3.21791	-2.7029	-1.2598	-2.11125	-1.43439	-0.949231
	1.62814	-0.428722	AT5G23395	AT5G23395.1 Mitochondrial intermembrane space assembly machinery 40 (MIA40)	Protein metabolism	protein modification	disulfide bond formation	5	5	29	-1.65967	-2.13669	-2.08059	-1.98722	-1.04562	-1.67733	-1.26572	-1.35496	-1.89047	-1.68476	-1.82291	-1.66037
	0.339658	-0.552884	AT5G41480	AT5G41480.1 EMB9, GLA1, ATDFA, DFA Folylpolyglutamate synthetase family protein	Coenzyme metabolism	tetrahydrofolate	dihydrofolate synthetase	5	5	16	-3.44323	-3.21652	-2.13819	-3.9478	-1.76947	-3.27858	-1.40526	-3.83739	-2.094	-3.05332	-3.54635	-3.80857
+	2.46913	-1.4557	AT4G34570	AT4G34570.1 THY-2 thymidylate synthase 2	Coenzyme metabolism	tetrahydrofolate	dihydrofolate reductase	5	5	9.7	-3.01197	-4.34294	-3.2459	-3.78925	-1.90033	-2.32208	-3.24382	-2.76807	-4.04052	-4.32901	-3.83045	-3.85711
	0.489395	-0.119286	AT1G18480	AT1G18480.1 Calcineurin-like metallo-phosphoesterase superfamily protein	Protein metabolism	protein modification	dephosphorylation	10	10	37.1	-0.821418	-0.911858	-1.03516	-1.40721	-0.750475	-1.00121	-0.639697	-0.923291	-1.04427	-0.911253	-1.08404	-0.752254
+	2.34927	1.20684	AT1G55900	AT1G55900.2 Translocase of the inner mitochondrial membrane 50 (TIM50);AT1G55900.1 Translocase of the inner mitochondrial membrane 50 (TIM50)	Protein metabolism	protein translocation	dephosphorylation	5	5	22.2	1.06704	1.38671	0.778491	1.06345	-0.799251	0.097057	0.120095	-0.0989542	0.642748	0.919774	1.43209	1.1517
+	2.62651	-2.58876	AT3G21650	AT3G21650.1 Protein phosphatase 2A regulatory B subunit family protein (PP2A)	Protein metabolism	protein modification	dephosphorylation	7	3	13.9	-2.2488	-4.62517	-5.00777	-2.96328	-0.720131	-1.83191	-1.30426	-1.78805	-5.02199	-3.3599	-3.16302	-4.4545
	0.37473	-0.256699	AT5G66720	AT5G66720.2 Protein phosphatase 2C family protein;AT5G66720.1 Protein phosphatase 2C family protein	Protein metabolism	protein modification	dephosphorylation	6	6	20.4	-0.846942	-1.56593	-0.602609	-0.184168	0.0713122	-0.808981	-1.01195	-0.071842	-0.457967	-0.842223	-1.01535	-0.532718
	0.229764	0.26244	AT2G27490	AT2G27490.2 ATCOAE dephospho-CoA kinase family;AT2G27490.1 ATCOAE dephospho-CoA kinase family	Coenzyme metabolism	coenzyme A	dephospho-coenzyme A kinase	5	5	28.4	-2.96873	-1.63501	-2.51258	-1.98073	-3.07547	-2.33602	-3.51643	-2.5676	-1.6789	-2.94723	-3.43133	-2.38829
	0.109036	0.109124	AT5G09230	AT5G09230.5 SRT2 sirtuin 2;AT5G09230.2 SRT2 sirtuin 2;AT5G09230.1 SRT2, AtSRT2 sirtuin 2;AT5G09230.7 SRT2 sirtuin 2;AT5G09230.3 SRT2 sirtuin 2	Protein metabolism	protein modification	deacetylation	5	5	20.1	-2.74215	-3.08978	-1.56412	-2.59106	-1.94288	-3.05126	-2.7882	-2.8257	-2.11295	-3.01455	-3.03359	-2.01045
	0.433742	-0.489963	AT5G18380	AT5G18380.3 Ribosomal protein S5 domain 2-like superfamily protein;AT5G18380.2 Ribosomal protein S5 domain 2-like superfamily protein;AT5G18380.1 Ribosomal protein S5 domain 2-like superfamily protein	Protein metabolism	protein synthesis	cytosolic ribosome	4	1	38.1	1.69722	1.05511	0.338613	1.37714	2.28555	2.31455	0.520211	1.05453	1.58725	0.720433	1.26885	0.638463
	0.154892	0.248239	AT5G39740	AT5G39740.2 RPL5B ribosomal protein L5 B;AT5G39740.1 OLI7, RPL5B ribosomal protein L5 B	Protein metabolism	protein synthesis	cytosolic ribosome	9	2	30.6	0.143836	0.00464824	-0.861558	0.417169	0.728655	0.277657	-1.89012	-0.587506	0.00689911	-0.541013	0.416778	-0.361017
	0.00149293	0.000305227	AT2G46470	AT2G46470.1 Oxidase assembly 1-like OXA1-like (OXA1L)	Cellular respiration	OXPHOS	cytochrome c oxidase complex	7	7	23.7	0.183876	0.147852	0.220656	0.207279	0.0638773	0.0274395	0.248656	0.288588	0.119579	0.195768	0.129406	0.185028
+	2.10713	-0.723482	AT1G22840	AT1G22840.2 CYTC-1, ATCYTC-A CYTOCHROME C-1;AT1G22840.1 CYTC-1, ATCYTC-A CYTOCHROME C-1	Cellular respiration	OXPHOS	cytochrome c	4	3	47.1	2.02712	1.97732	1.62007	1.7302	2.31833	2.3118	2.89395	2.8495	1.6525	2.08582	1.82446	1.91689
+	2.44549	-1.33482	AT4G10040	AT4G10040.1 CYTC-2 cytochrome c-2	Cellular respiration	OXPHOS	cytochrome c	4	3	42	-0.447632	-0.544958	-1.49707	-0.762801	0.60935	-0.185418	0.763649	0.805387	-0.520848	-1.29229	-0.631338	-0.901849
	1.43472	0.503732	AT3G61440	AT3G61440.1 Beta-cyanoalanine synthase (CYSC1);AT3G61440.2 ATCYSC1, CYSC1 cysteine synthase C1;AT3G61440.3 CYSC1 cysteine synthase C1	Amino acid metabolism	amino acid synthesis & degradation	Cysteine	15	15	54.9	4.11575	3.87457	4.42736	3.63094	3.60947	3.78573	3.98985	3.57391	4.37023	4.57048	3.80415	4.22904
	0.389362	0.302192	AT1G53580	AT1G53580.1 GLX2-3, ETHE1, GLY3 glyoxalase II 3;AT1G53580.2 GLX2-3, ETHE1, GLY3 glyoxalase II 3	Amino acid metabolism	amino acid degradation	Cys	8	8	39.5	-0.907028	-1.065	-0.393221	-1.00486	-0.419267	-1.4209	-0.844018	-0.614815	-0.178375	-0.426054	-1.28874	-0.197061
+	2.75289	-0.64839	AT1G79230	AT1G79230.1 Mercaptopyruvate sulfurtransferase (MST1);AT1G79230.3 Mercaptopyruvate sulfurtransferase (MST1);AT1G79230.2 Mercaptopyruvate sulfurtransferase (MST1)	Amino acid metabolism	amino acid degradation	Cys	8	8	28.2	1.42944	1.17617	1.40607	1.16543	2.22656	1.91688	2.33741	2.35019	1.52089	1.69885	1.3884	1.62934
	1.2228	0.328878	AT3G13110	AT3G13110.1 Serine O-acetyltransferase (SERAT2.2)	Amino acid metabolism	amino acid synthesis	Cys	10	10	37.6	1.18724	1.07677	1.10043	1.0336	0.928317	0.696138	0.529119	0.461807	0.833851	0.948655	0.883667	1.26472
	0.579214	-0.129586	AT3G59760	AT3G59760.3 O-acetylserine (thiol) lyase C (OASTL-C);AT3G59760.1 O-acetylserine (thiol) lyase C (OASTL-C);AT3G59760.2 O-acetylserine (thiol) lyase C (OASTL-C)	Amino acid metabolism	amino acid synthesis	Cys	20	18	60.2	2.54674	2.47438	2.43722	2.37859	2.35425	2.46	2.4793	2.5317	2.21199	2.33735	2.59912	2.15845
	1.97562	-0.317401	AT5G65720	AT5G65720.1 Cysteine desulfurase (NSF1);AT5G65720.2 ATNIFS1, NIFS1, NFS1, ATNFS1 nitrogen fixation S (NIFS)-like 1	Amino acid metabolism	amino acid degradation	Cys	20	20	54.3	1.74414	1.28789	1.65254	1.72779	2.08829	1.78756	1.81183	1.94743	1.57719	1.48123	1.57492	1.73217
	0.725691	0.259575	AT2G23370	AT2G23370.1 Cyclin delta-3	Cell	cell cycle	cyclins	8	8	33.2	-0.513753	-0.537021	-0.331741	-0.99238	-0.600066	-0.746466	-0.345384	-0.934213	-0.342046	-0.165538	-0.744887	-0.335358
	0.770003	-0.884483	AT1G51650	AT1G51650.1 ATP synthase subunit (ATP epsilon)	Cellular respiration	OXPHOS	complex V	3	3	44.3	2.44722	1.42321	1.96022	2.57556	3.62755	2.58353	2.80663	2.9264	0.665518	2.06286	2.61737	3.06043
	1.38716	-0.350878	ATMG00480	ATMG00480.1 ATP synthase subunit (ATP8);AT2G07707.1 Plant mitochondrial ATPase, F0 complex, subunit 8 protein	Cellular respiration	OXPHOS	complex V	4	4	26.6	3.69678	3.40794	3.87039	3.68578	3.99862	4.47861	3.98649	4.05119	3.87543	3.73946	3.60461	3.89189
	1.50765	-0.481285	ATMG01170	ATMG01170.1 ATP synthase subunit (ATPA2);ATMG00410.E RNA Edit ATP6-1, ATP6 ATPase subunit 6-1;ATMG00410.1 ATP6-1, ATP6 ATPase subunit 6-1;AT2G07741.1 ATPase, F0 complex, subunit A protein	Cellular respiration	OXPHOS	complex V	2	2	6.9	2.62147	2.35818	2.82449	2.63044	2.65455	2.7278	3.15651	3.04226	2.54945	2.15076	2.27501	2.68076
	0.634132	-0.173774	AT2G21870	AT2G21870.1 ATP synthase subunit (ATP FAd);AT2G21870.2 ATP synthase subunit (ATP FAd)	Cellular respiration	OXPHOS	complex V	18	18	51.7	4.11706	4.03778	4.29512	4.10839	3.98443	4.50667	4.44274	4.34496	4.2524	4.16489	3.9771	4.18931
	0.751788	0.253596	AT2G33040	AT2G33040.1 ATP synthase subunit (ATP gamma)	Cellular respiration	OXPHOS	complex V	10	10	44	4.61134	4.50669	4.63019	4.30183	4.07894	4.61529	4.45411	3.9203	4.55903	4.41842	4.50714	4.59843
	0.633607	0.375405	AT3G01130	AT3G01130.2 ATP synthase subunit (E chain);AT3G01130.1 ATP synthase subunit (E chain)	Cellular respiration	OXPHOS	complex V	2	2	64	4.07678	3.79724	3.82794	3.90838	3.52525	4.2904	3.6454	2.91579	4.0296	3.97788	3.95457	3.91642
+	2.12759	0.760388	AT5G59613	AT5G59613.2 ATP synthase subunit (ATP6-A);AT5G59613.1 ATP synthase subunit (ATP6-A);AT3G46430.1 unknown protein;FUNCTIONS IN: molecular_function unknown;INVOLVED IN: biological_process unknown;LOCATED IN: mitochondrion, mitochondrial respiratory cha	Cellular respiration	OXPHOS	complex V	2	2	38.2	4.05636	3.894	4.00097	3.23765	3.13234	3.46037	3.46271	2.69267	4.04146	4.03946	3.7844	3.92433
	1.27154	-0.267771	AT3G52300	AT3G52300.1 ATP synthase subunit (ATPD)	Cellular respiration	OXPHOS	complex V	16	16	58.3	4.24366	4.20381	4.45866	4.3965	4.40467	4.84251	4.82456	4.72363	4.53541	4.4672	4.31558	4.40611
	1.01558	1.8904	AT4G26210	AT4G26210.2 ATP synthase subunit (ATPG);AT4G26210.1 ATP synthase subunit (ATPG)	Cellular respiration	OXPHOS	complex V	2	1	16.4	-4.16628	1.97236	1.09687	1.5121	-2.11453	1.86082	-1.74934	0.620349	1.32934	1.79846	1.68046	1.37065
	0.022187	-0.174066	AT4G29480	AT4G29480.1 ATP synthase subunit (ATPG)	Cellular respiration	OXPHOS	complex V	2	1	16.4	4.84911	3.81824	3.11537	3.07959	-2.75229	-3.47375	3.33861	3.07914	-3.8626	3.5541	2.90015	-3.0962
	1.30039	-0.409813	AT4G30010	AT4G30010.1 ATP synthase subunit (ATP17)	Cellular respiration	OXPHOS	complex V	5	5	41.1	2.16828	2.63976	2.13928	2.27517	2.6686	2.79197	2.37113	3.0203	2.06005	2.4697	2.45899	2.22401
	0.340134	0.943903	AT5G04750	AT5G04750.1 F1F0-ATPase inhibitor protein, putative	Cellular respiration	OXPHOS	complex V	3	3	19.1	-3.46645	0.886856	1.00471	0.824043	1.39002	1.12884	-3.41155	1.42789	1.31015	1.13758	0.991118	0.87196
	0.486432	-0.19811	AT5G08690	AT5G08690.1 ATP synthase subunit (ATP beta);AT5G08670.1 ATP synthase alpha/beta family protein;AT5G08680.1 ATP synthase alpha/beta family protein	Cellular respiration	OXPHOS	complex V	31	30	74.5	6.43037	5.96799	6.38827	6.09781	6.07632	6.86981	6.63603	6.27185	6.37359	6.23045	6.31591	6.14163
	0.136338	-0.0703627	AT5G13450	AT5G13450.1 ATP synthase subunit (ATP delta);AT5G13450.2 ATP5 delta subunit of Mt ATP synthase	Cellular respiration	OXPHOS	complex V	12	12	51.3	5.70704	5.50947	5.75482	5.62061	5.29604	6.13652	5.91374	5.51783	5.61911	5.76784	5.6451	5.55062
+	2.91428	1.22467	AT5G15320	AT5G15320.2 ATP synthase subunit ATP-ε (E chain);AT5G15320.1 ATP synthase subunit ATP-ε (E chain)	Cellular respiration	OXPHOS	complex V	3	3	66	3.45731	3.42926	3.29852	3.13672	2.00801	2.18289	2.30492	1.79065	3.04477	3.83552	3.17993	3.12491
	0.637134	-0.242235	AT5G47030	AT5G47030.1 ATP synthase subunit (ATP delta)	Cellular respiration	OXPHOS	complex V	10	10	60.6	4.11169	3.78489	4.13962	3.78202	3.67576	3.99869	4.33399	4.16039	3.86847	3.67519	3.56491	4.09131
+	1.88488	-0.438315	ATMG00640	ATMG00640.E RNA Edit ORF25 hydrogen ion transporting ATP synthases subunit b (ATP-B);ATMG00640.1 ORF25 hydrogen ion transporting ATP synthases subunit b (ATP-B)	Cellular respiration	OXPHOS	complex V	3	3	17.2	4.0714	3.6155	3.60846	3.64962	4.4268	4.22652	4.05427	4.1529	4.04306	3.75604	3.57191	3.73622
	0.118808	-0.0660119	ATMG01190	ATMG01190.E RNA Edit ATP1 ATP synthase subunit 1;ATMG01190.1 ATP1 ATP synthase subunit 1	Cellular respiration	OXPHOS	complex V	24	3	55.4	6.20712	5.96368	6.19346	5.93779	5.7354	6.71858	6.10517	6.04269	6.12443	6.11972	6.05071	6.04292
	1.56655	0.486155	AT1G01170	AT1G01170.2 Cytochrome c oxidase subunit (COXX2-2);AT1G01170.1 Cytochrome c oxidase subunit (COXX2-2)	Cellular respiration	OXPHOS	complex IV	3	3	42.2	2.93212	2.54054	3.08088	3.03551	2.53149	2.15541	2.75996	2.8084	3.21923	2.95552	2.89133	3.13379
	1.77931	-0.226355	AT1G22450	AT1G22450.1 Cytochrome c oxidase subunit (COX6b2)	Cellular respiration	OXPHOS	complex IV	8	8	45	4.50192	4.43063	4.57619	4.69214	4.71253	4.92247	4.75868	5.0024	4.64382	4.60648	4.60632	4.63404
	0.346131	-0.0860335	AT1G80230	AT1G80230.1 Cytochrome c oxidase subunit (COX5B-2)	Cellular respiration	OXPHOS	complex IV	10	7	53.2	4.27894	3.9569	4.30803	3.93283	4.19881	4.41032	4.27744	4.31747	4.32331	4.12803	3.98775	4.42082
	0.355841	0.380121	AT2G47380	AT2G47380.1 Cytochrome c oxidase subunit (COX5c)	Cellular respiration	OXPHOS	complex IV	2	1	25	1.71136	1.12819	2.441	2.56025	0.681276	1.78883	1.96598	2.67415	1.91128	2.20615	1.79785	2.71545
	0.585945	0.0929029	AT3G15640	AT3G15640.2 Cytochrome c oxidase subunit (COXX5B-1);AT3G15640.1 Cytochrome c oxidase subunit (COXX5B-1)	Cellular respiration	OXPHOS	complex IV	8	5	34.9	3.31273	3.28179	3.08799	3.19005	3.14086	3.37415	3.20213	3.18075	3.25658	3.28179	3.25292	3.4782
+	2.15055	-0.486201	AT4G00860	AT4G00860.1 Cytochrome c oxidase subunit (COXX2-1)	Cellular respiration	OXPHOS	complex IV	3	3	40	2.76897	2.7217	2.77609	2.71231	2.98567	3.13333	3.33639	3.49087	2.63236	2.75113	2.87113	2.74684
	0.29222	-1.51306	AT4G21105	AT4G21105.2 cytochrome-c oxidases;electron carriers;AT4G21105.1 Cytochrome c oxidase subunit (COXX4)	Cellular respiration	OXPHOS	complex IV	1	1	20.8	-3.09755	3.80359	1.95757	0.619266	2.86488	3.08613	4.09219	-3.90741	0.524507	2.36229	-3.13045	0.327201
	0.49045	0.213813	ATMG00160	ATMG00160.E RNA Edit cytochrome c oxidase subunit (COX2)	Cellular respiration	OXPHOS	complex IV	5	5	21.5	4.35729	4.08867	4.18799	4.13736	3.65313	4.47242	4.30514	3.82105	4.24504	4.28438	4.18968	4.38788
+	2.06875	-0.95837	AT1G15120	AT1G15120.1 Ubiquinol:cytochrome c oxidoreductase subunit (QCR6-1);AT1G15120.2 Ubiquinol-cytochrome C reductase hinge protein	Cellular respiration	OXPHOS	complex III	6	6	65.2	2.2174	1.60563	1.68457	1.58433	3.36023	2.62332	2.59083	2.64653	2.33764	1.59714	1.75798	1.69467
	0.828772	0.508197	AT1G51980	AT1G51980.1 Ubiquinol:cytochrome c oxidoreductase subunit (MPP alpha-1);AT1G51980.2 Insulinase (Peptidase family M16) protein	Cellular respiration	OXPHOS	complex III	22	17	66.4	4.89735	4.63421	4.79662	4.75444	3.90933	5.05086	4.33819	3.67502	4.84512	4.60648	4.78775	4.76685
	0.313327	-0.11968	AT2G40765	AT2G40765.1 Ubiquinol:cytochrome c oxidoreductase subunit (QCR10)	Cellular respiration	OXPHOS	complex III	3	3	43.9	2.51036	3.47958	3.50821	3.57396	3.33114	3.10697	3.64429	3.81277	3.36981	3.25724	3.38304	3.40637
	0.0129716	0.00682151	AT3G02090	AT3G02090.1 Ubiquinol:cytochrome c oxidoreductase subunit (MPP beta);AT3G02090.2 Ubiquinol:cytochrome c oxidoreductase subunit (MPP beta)	Cellular respiration	OXPHOS	complex III	23	23	60.6	4.53166	4.28149	4.53604	4.37667	4.01962	4.81183	4.48383	4.37018	4.53843	4.28011	4.34116	4.55305
	0.576923	0.203615	AT3G16480	AT3G16480.1 Ubiquinol:cytochrome c oxidoreductase subunit (MPP alpha-2)	Cellular respiration	OXPHOS	complex III	14	9	33.3	2.7716	2.21991	2.78384	2.4347	2.04897	2.34793	2.65243	2.57081	2.73684	2.35938	2.55857	2.77979
	0.971595	-0.521708	AT3G27240	AT3G27240.1 Ubiquinol:cytochrome c oxidoreductase subunit (cyt c1-2)	Cellular respiration	OXPHOS	complex III	10	6	45.9	3.21454	3.55643	3.19568	3.2558	2.85303	4.0809	3.87871	3.6473	3.08278	3.05495	3.2547	2.98068
	1.46503	-0.477243	AT3G52730	AT3G52730.1 Ubiquinol:cytochrome c oxidoreductase subunit (QCR9)	Cellular respiration	OXPHOS	complex III	5	5	31.9	3.33819	3.34667	3.48713	3.48778	3.6499	4.37171	3.87309	3.98928	3.65452	3.59314	3.25394	3.47343
	0.137123	-0.101575	AT4G32470	AT4G32470.1 Ubiquinol:cytochrome c oxidoreductase subunit (QCR7-1);AT4G32470.2 Cytochrome bd ubiquinol oxidase, 14kDa subunit	Cellular respiration	OXPHOS	complex III	4	3	38.5	4.49992	4.3088	4.45148	3.96108	4.55754	5.28582	4.33066	4.01974	4.53639	4.50362	4.52926	4.2182
	1.04304	-0.279531	AT5G13430	AT5G13430.1 Ubiquinol:cytochrome c oxidoreductase subunit (iron-sulfur subunit);AT5G13440.1 Ubiquinol-cytochrome C reductase iron-sulfur subunit	Cellular respiration	OXPHOS	complex III	8	8	34.2	3.83157	3.82673	4.09535	3.96416	3.85378	4.42509	4.26426	4.33922	3.9339	3.82884	3.90358	4.09791
	0.0282303	0.0500026	AT5G25450	AT5G25450.1 Ubiquinol:cytochrome c oxidoreductase subunit (QCR7-2);AT5G25450.2 Cytochrome bd ubiquinol oxidase, 14kDa subunit	Cellular respiration	OXPHOS	complex III	4	3	42.6	-2.6851	-2.16419	-2.70374	-2.40641	-2.1792	-3.46602	-2.64975	-4.67048	-3.14071	-3.91278	-2.62386	-3.08809
	1.44755	0.371192	AT5G40810	AT5G40810.2 Ubiquinol:cytochrome c oxidoeductase subunit (cyt c1-1);AT5G40810.1 Ubiquinol:cytochrome c oxidoreductase subunit (cyt c1-1)	Cellular respiration	OXPHOS	complex III	10	6	54.2	4.81764	4.54518	4.89569	4.67204	4.31934	4.81564	4.36435	4.21095	4.79928	4.76237	4.7393	4.89409
	0.184315	0.0942636	ATMG00220	ATMG00220.E RNA Edit COB apocytochrome b;ATMG00220.1 COB apocytochrome b;AT2G07727.1 Di-haem cytochrome, transmembrane;Cytochrome b/b6, C-terminal	Cellular respiration	OXPHOS	complex III	4	4	10.9	3.32023	3.53423	3.55116	3.44766	3.14627	3.86832	3.40472	3.86158	3.91313	3.64446	3.47582	3.62453
+	1.67676	0.731166	AT1G08480	AT1G08480.1 Succinate dehydrogenase subunit (SDH6)	Cellular respiration	OXPHOS	complex II	6	6	75.4	3.18963	3.18286	3.07286	3.45251	2.52224	3.18382	2.60385	2.06466	3.2883	3.45428	3.20504	3.35161
	0.0822055	0.0495433	AT1G47420	AT1G47420.1 Succinate dehydrogenase subunit (SDH5)	Cellular respiration	OXPHOS	complex II	10	10	47.9	4.4618	4.33481	4.3529	4.47008	4.01343	4.93583	4.65609	4.13378	4.4895	4.46265	4.49694	4.48822
	0.739246	1.37164	AT2G46505	AT2G46505.1 Succinate dehydrogenase subunit (SDH4)	Cellular respiration	OXPHOS	complex II	4	4	39.1	-0.428942	-1.33952	-0.990185	0.729448	-2.00899	-2.5671	-2.9673	-4.68434	-2.48951	-2.8588	-1.68486	0.291999
	0.604528	-1.48745	AT3G27380	AT3G27380.2 Succinate dehydrogenase subunit (SDH2-1, Fe-S subunit);AT3G27380.1 Succinate dehydrogenase subunit (SDH2-1, Fe-S subunit)	Cellular respiration	OXPHOS	complex II	10	2	38.7	1.20178	0.719935	0.707103	1.50606	0.844554	1.41703	1.5212	1.52856	1.04649	0.340847	-3.54118	1.51539
	0.139635	-0.825545	AT3G47833	AT3G47833.1 Succinate dehydrogenase subunit (SDH7-1)	Cellular respiration	OXPHOS	complex II	2	2	11.8	0.931473	1.80681	1.54636	1.84898	-2.84936	2.12211	-3.26557	2.12827	1.45183	-3.29449	-4.93452	1.61044
+	3.45881	-0.5523	AT5G40650	AT5G40650.1 Succinate dehydrogenase subunit (SDH2-2, Fe-S subunit)	Cellular respiration	OXPHOS	complex II	10	2	35	1.85225	2.05864	1.7512	2.26413	2.39228	2.69691	2.56816	2.59918	2.08303	1.92558	2.08437	1.95435
	1.70641	-0.39932	AT5G66760	AT5G66760.1 Succinate dehydrogenase subunit (SDH1-1, FAD subunit)	Cellular respiration	OXPHOS	complex II	25	25	60.9	3.38447	2.99572	2.94489	3.61338	3.58867	3.42985	3.6141	3.62012	3.3371	2.8143	3.24584	3.25822
+	2.40975	-0.655697	AT1G14450	AT1G14450.1 NADH:ubiquinone oxidoreductase subunit (B12-1)	Cellular respiration	OXPHOS	complex I	4	1	46.6	2.13519	2.33168	2.65816	2.56025	2.91736	2.74666	3.15779	3.37121	2.50096	2.38003	2.28005	2.40919
	0.572275	-0.289295	AT1G16700	AT1G16700.1 NADH:ubiquinone oxidoreductase subunit (TYKY-2)	Cellular respiration	OXPHOS	complex I	8	2	35.6	1.04203	1.4436	1.25798	0.702379	1.21807	2.13951	1.39058	1.52288	1.17977	1.54263	1.41641	0.975039
	0.765111	0.177057	AT1G19580	AT1G19580.1 NADH:ubiquinone oxidoreductase subunit (gamma CA1)	Cellular respiration	OXPHOS	complex I	13	11	58.5	2.52082	2.21239	2.39767	2.58674	2.16866	2.19885	2.15208	2.37199	2.29242	2.24944	2.3587	2.69925
	1.79026	-0.224548	AT1G47260	AT1G47260.1 NADH:ubiquinone oxidoreductase subunit (gamma CA2)	Cellular respiration	OXPHOS	complex I	17	15	78.8	4.06978	3.81392	3.9343	3.96583	4.05803	4.29354	4.32766	4.1655	3.96373	3.92793	4.05936	3.99553
	0.120881	-0.0714067	AT1G67350	AT1G67350.2 NADH:ubiquinone oxidoreductase subunit;AT1G67350.1 NADH:ubiquinone oxidoreductase subunit	Cellular respiration	OXPHOS	complex I	8	8	74.5	2.05044	2.00318	1.91033	1.17211	2.00351	2.69108	1.71789	2.00372	1.86978	2.183	2.1396	1.93819
	0.379634	-0.224064	AT1G76200	AT1G76200.1 NADH:ubiquinone oxidoreductase subunit (AGGG)	Cellular respiration	OXPHOS	complex I	2	2	31.9	1.28867	1.17253	1.50803	1.45061	1.48609	1.27413	1.53725	2.40895	1.41952	1.46949	1.32176	1.59938
	0.234799	-0.0568549	AT1G79010	AT1G79010.1 NADH:ubiquinone oxidoreductase subunit (TYKY-1)	Cellular respiration	OXPHOS	complex I	8	2	35.6	2.5664	2.62812	3.06729	2.51845	2.6597	2.96377	2.93401	2.98524	2.87471	2.91671	2.64637	2.87751
+	3.45165	-0.789594	AT2G02050	AT2G02050.1 NADH:ubiquinone oxidoreductase subunit (B18)	Cellular respiration	OXPHOS	complex I	6	6	61.2	1.65206	1.35255	1.70439	1.33511	2.5418	2.29281	2.23206	2.37562	1.71938	1.55246	1.67618	1.33589
+	1.32053	-0.981845	AT2G02510	AT2G02510.1 NADH:ubiquinone oxidoreductase subunit (B12-2)	Cellular respiration	OXPHOS	complex I	4	1	45.8	0.157149	0.851984	1.22456	0.0712757	1.58448	1.97196	1.30461	1.91648	1.0948	1.09256	-0.379035	1.04182
	1.25781	-0.198115	AT2G20360	AT2G20360.1 NADH:ubiquinone oxidoreductase subunit (39kDa)	Cellular respiration	OXPHOS	complex I	19	19	54	3.23679	3.17899	3.26629	2.91788	3.17186	3.23901	3.49551	3.44806	3.22313	3.10988	3.12297	3.10602
	0.440635	-1.09641	AT2G27730	AT2G27730.1 NADH:ubiquinone oxidoreductase subunit	Cellular respiration	OXPHOS	complex I	2	2	26.5	4.97854	4.63305	4.94729	5.084	4.81741	4.99956	5.03088	5.10212	4.96446	4.95794	5.08323	0.558696
	1.66152	-0.489635	AT2G31490	AT2G31490.1 NADH:ubiquinone oxidoreductase subunit (B15)	Cellular respiration	OXPHOS	complex I	3	3	31	2.65742	2.30552	2.79388	2.77162	2.87052	2.8414	3.26442	3.37191	2.65401	2.36367	2.61227	2.75976
	1.27925	-0.699732	AT2G33220	AT2G33220.1 NADH:ubiquinone oxidoreductase subunit (B16.6-2)	Cellular respiration	OXPHOS	complex I	5	1	45.5	3.65181	3.55718	3.81843	3.8001	3.7327	4.81838	4.69007	4.24968	3.69155	4.0213	3.71146	3.2676
	1.02088	-0.290406	AT2G42210	AT2G42210.4 NADH:ubiquinone oxidoreductase subunit (OEP16);AT2G42210.3 NADH:ubiquinone oxidoreductase subunit (OEP16);AT2G42210.1 NADH:ubiquinone oxidoreductase subunit (OEP16);AT2G42210.2 NADH:ubiquinone oxidoreductase subunit (OEP16)	Cellular respiration	OXPHOS	complex I	6	6	55.3	2.38559	2.8896	2.56646	2.30243	2.67945	2.86067	2.50996	2.32415	2.31054	2.09244	2.27199	2.53763
	0.0397508	0.21637	AT3G57785	AT3G57785.1 NADH:ubiquinone oxidoreductase subunit (ESSS-2);AT2G42310.1 unknown protein;BEST Arabidopsis thaliana protein match is: unknown protein (TAIR:AT3G57785.1);Has 115 Blast hits to 115 proteins in 48 species: Archae - 0;Bacteria - 0;Metazoa - 4	Cellular respiration	OXPHOS	complex I	2	2	20.2	0.71061	-3.74755	0.486171	0.692433	1.43258	-3.00171	1.4205	-3.57149	0.828919	0.353248	0.580708	-4.61752
	0.410691	0.718964	AT2G44620	AT2G44620.1 Mitochondrial acyl carrier protein 1 (ACP1)	Cellular respiration	OXPHOS	complex I	3	3	23	-0.0907397	-0.936451	-0.643568	-0.965237	-0.0757581	-3.38932	-0.503945	-1.19932	-0.270659	-1.21548	-0.171029	-0.635322
+	3.58575	-0.683891	AT3G03100	AT3G03100.2 NADH:ubiquinone oxidoreductase subunit (B17.2);AT3G03100.1 NADH:ubiquinone oxidoreductase subunit (B17.2)	Cellular respiration	OXPHOS	complex I	4	4	44	2.80811	2.49448	2.71692	2.49911	3.4605	3.31284	3.41806	3.36301	2.86162	2.51694	2.61295	2.82733
	1.02832	-0.334902	AT3G07480	AT3G07480.1 2Fe-2S ferredoxin-like superfamily protein	Cellular respiration	OXPHOS	complex I	5	5	29.6	2.60976	2.86882	2.86541	2.75883	2.83963	3.29711	3.22434	3.52163	2.82648	3.00631	2.65736	3.05295
	0.0381161	0.015936	AT3G12260	AT3G12260.1 NADH:ubiquinone oxidoreductase subunit (B14)	Cellular respiration	OXPHOS	complex I	6	6	63.2	3.05766	2.34876	2.96859	2.80165	2.54831	2.50235	2.75555	3.05696	2.74906	2.58315	2.6766	2.9181
	0.449171	-0.151841	AT3G18410	AT3G18410.2 NADH:ubiquinone oxidoreductase subunit (NDUFS6);AT3G18410.1 NADH:ubiquinone oxidoreductase subunit (NDUFS6)	Cellular respiration	OXPHOS	complex I	5	2	63.2	2.20244	2.21263	2.15408	2.05752	2.01056	2.42539	2.028	2.58149	2.13169	2.10876	1.97909	2.21855
	0.190703	0.766219	AT3G48680	AT3G48680.1 NADH:ubiquinone oxidoreductase subunit (gamma CAL2)	Cellular respiration	OXPHOS	complex I	8	2	46.1	1.38877	1.05121	0.782516	1.19395	1.26193	0.361453	-4.10966	1.81525	-1.81243	1.16034	1.15613	1.88979
	1.16823	-0.635765	AT3G62790	AT3G62790.1 NADH:ubiquinone oxidoreductase subunit (15-1);AT2G47690.2 NADH-ubiquinone oxidoreductase-related;AT2G47690.1 NADH-ubiquinone oxidoreductase-related	Cellular respiration	OXPHOS	complex I	2	2	25.3	-0.475811	-0.387041	-0.361758	-0.0971643	0.654478	0.261552	0.0901457	0.629123	0.28456	-0.913075	-0.166321	-0.112923
	0.470406	0.204033	AT4G00585	AT4G00585.1 NADH:ubiquinone oxidoreductase subunit (KFYI)	Cellular respiration	OXPHOS	complex I	5	5	53.4	1.44948	0.785675	0.380144	0.970322	1.06443	1.13561	0.992077	0.60785	1.40136	0.702133	1.18775	1.32485
	0.717259	-0.119096	AT4G02580	AT4G02580.1 NADH:ubiquinone oxidoreductase subunit (24kDa)	Cellular respiration	OXPHOS	complex I	8	8	41.2	3.55582	3.23272	3.39562	3.27251	3.31416	3.4961	3.65824	3.5341	3.44251	3.27574	3.43567	3.3723
	0.313544	0.0794412	AT4G16450	AT4G16450.2 NADH:ubiquinone oxidoreductase subunit;AT4G16450.1 NADH:ubiquinone oxidoreductase subunit	Cellular respiration	OXPHOS	complex I	4	4	52.8	3.31477	2.99687	3.25452	2.9833	2.84266	3.18891	3.11647	3.27935	3.04395	3.27114	3.18456	3.24551
	0.652846	0.608695	AT4G20150	AT4G20150.1 NADH:ubiquinone oxidoreductase subunit (B14.5b)	Cellular respiration	OXPHOS	complex I	5	5	77.8	2.49253	2.37183	2.82146	2.26325	0.764342	1.57788	2.12802	2.75473	2.02486	2.35626	2.59987	2.67876
+	3.63399	-0.426551	AT4G34700	AT4G34700.1 NADH:ubiquinone oxidoreductase subunit (B22)	Cellular respiration	OXPHOS	complex I	9	9	70.9	2.97826	2.91614	2.88274	2.81198	3.23784	3.41954	3.47437	3.40687	2.95063	3.01215	2.92046	2.94919
	0.776985	-0.247192	AT5G08060	AT5G08060.1 NADH:ubiquinone oxidoreductase subunit (B14.5a)	Cellular respiration	OXPHOS	complex I	7	7	72.5	3.82242	3.43461	3.6734	3.21635	3.77452	4.3877	3.9693	3.70676	3.67721	3.81684	3.69764	3.65782
	0.561952	-0.124499	AT5G08530	AT5G08530.1 NADH:ubiquinone oxidoreductase subunit (51kDa)	Cellular respiration	OXPHOS	complex I	21	21	56.2	3.95528	3.71466	3.77421	3.53959	3.61979	4.0948	3.93168	3.92886	3.85275	3.75777	3.71556	3.75105
	0.0809034	-0.0437295	AT5G11770	AT5G11770.1 NADH:ubiquinone oxidoreductase subunit (PSST)	Cellular respiration	OXPHOS	complex I	8	8	30.7	2.91317	2.90499	2.97989	3.06283	2.80675	2.79757	3.27848	3.49386	3.23871	3.10737	2.81959	3.03607
	1.39007	-0.198657	AT5G37510	AT5G37510.1 NADH:ubiquinone oxidoreductase subunit (75kDa);AT5G37510.2 EMB1467, CI76 NADH-ubiquinone dehydrogenase, mitochondrial, putative	Cellular respiration	OXPHOS	complex I	29	29	55.8	4.03841	3.61383	3.79659	3.59639	3.8943	4.07781	4.03243	3.83959	3.90571	3.65893	3.75088	3.73397
	0.969558	-0.556251	AT5G47890	AT5G47890.1 NADH:ubiquinone oxidoreductase subunit (B8)	Cellular respiration	OXPHOS	complex I	3	3	41.2	2.19546	1.66241	1.14984	1.25411	2.88991	1.93467	1.66244	1.93289	1.82377	1.66468	1.33836	1.3681
	1.1784	-0.445875	AT5G51960	AT5G51960.1 CONTAINS InterPro DOMAIN/s: Complex 1 LYR protein (InterPro:IPR008011);Has 45 Blast hits to 45 proteins in 14 species: Archae - 0;Bacteria - 0;Metazoa - 0;Fungi - 0;Plants - 45;Viruses - 0;Other Eukaryotes - 0 (source: NCBI BLink).	Cellular respiration	OXPHOS	complex I	2	2	20.4	-4.68001	-4.19342	-2.54618	-3.01591	-3.17621	-2.86943	-2.57523	-2.74157	-3.24241	-3.64289	-3.35821	-2.90244
+	2.25089	-0.370864	AT5G52840	AT5G52840.1 NADH:ubiquinone oxidoreductase subunit (B13)	Cellular respiration	OXPHOS	complex I	13	13	68	3.45766	3.48974	3.42954	3.24471	3.66136	3.88834	3.83572	3.97344	3.47936	3.62094	3.34009	3.43501
	0.454233	0.14627	AT5G63510	AT5G63510.1 NADH:ubiquinone oxidoreductase subunit (gamma CAL1);AT5G63510.2 GAMMA CAL1 gamma carbonic anhydrase like 1	Cellular respiration	OXPHOS	complex I	11	5	64.7	3.73708	3.57432	3.7305	3.51633	3.16041	3.75686	3.63408	3.68741	3.8521	3.69637	3.65559	3.61978
	0.681232	-0.218933	AT5G66510	AT5G66510.1 NADH:ubiquinone oxidoreductase subunit (gamma CA3);AT5G66510.2 GAMMA CA3 gamma carbonic anhydrase 3	Cellular respiration	OXPHOS	complex I	10	7	70.2	3.0722	2.94583	3.41885	3.28431	3.2564	3.74449	3.29555	3.21054	3.19569	3.07187	2.96324	3.40045
+	4.23329	-0.657175	AT5G67590	AT5G67590.1 NADH:ubiquinone oxidoreductase subunit (18 kDa SU)	Cellular respiration	OXPHOS	complex I	2	2	13	2.61874	2.81969	2.91993	2.59435	3.42328	3.27861	3.57526	3.43122	2.83137	2.75474	2.70884	2.78472
	1.15298	-0.206958	ATMG00070	ATMG00070.E NAD9 NADH dehydrogenase subunit 9 RNA Edit;ATMG00070.1 NAD9 NADH dehydrogenase subunit 9	Cellular respiration	OXPHOS	complex I	12	12	57.9	3.36714	3.19745	3.52972	3.23956	3.36987	3.78755	3.70072	3.69609	3.47991	3.44662	3.4116	3.38826
	1.62821	-0.401882	ATMG01320	ATMG01320.E RNA Edit NAD2B, NAD2.2, NAD2 NADH dehydrogenase 2B;ATMG00285.E RNA Edit NAD2A, NAD2.1, NAD2 NADH dehydrogenase 2A;ATMG01320.1 NAD2B, NAD2.2, NAD2 NADH dehydrogenase 2B;ATMG00285.1 NAD2A, NAD2.1, NAD2 NADH dehydrogenase 2A	Cellular respiration	OXPHOS	complex I	5	5	10	2.28536	2.31576	2.24923	2.13722	2.46232	2.8805	2.93146	2.88022	2.31016	2.46607	2.21612	2.55463
	1.95331	-0.250396	ATMG00510	ATMG00510.E RNA Edit NAD7 NADH dehydrogenase subunit 7;ATMG00510.1 NAD7 NADH dehydrogenase subunit 7	Cellular respiration	OXPHOS	complex I	16	16	52.5	3.65638	3.37295	3.51962	3.17426	3.70474	3.97007	3.74705	3.80199	3.62534	3.61497	3.48395	3.498
	0.0714994	0.0573763	ATMG00513	ATMG00513.E RNA Edit NAD5A, NAD5.1, NAD5 NADH dehydrogenase 5A;ATMG00665.1 NAD5B, NAD5.2, NAD5 NADH dehydrogenase 5B;ATMG00513.1 NAD5A, NAD5.1, NAD5 NADH dehydrogenase 5A;ATMG00060.1 NAD5C, NAD5.3, NAD5 NADH dehydrogenase subunit 5C	Cellular respiration	OXPHOS	complex I	8	8	16	3.72471	3.56503	3.45658	3.01834	3.46101	4.25998	3.29026	2.89887	3.56999	3.50609	3.5801	3.48345
	0.278624	0.137551	ATMG01275	ATMG01275.E RNA Edit NAD1A, NAD1, ND1 NADH dehydrogenase 1;ATMG00516.E RNA Edit NAD1C, NAD1 NADH dehydrogenase 1C	Cellular respiration	OXPHOS	complex I	4	4	13.5	2.94248	2.99927	3.15961	2.69603	2.64891	3.46906	2.86642	2.59705	2.93096	3.14215	3.04359	3.01493
	1.92748	-0.318587	ATMG00580	ATMG00580.E RNA Edit NAD4 NADH dehydrogenase subunit 4	Cellular respiration	OXPHOS	complex I	3	3	7.9	1.75646	1.62287	1.51388	1.72149	1.83162	1.9225	1.84583	2.1334	1.7401	1.63188	1.46806	1.61896
+	1.82995	-1.40099	AT3G62290	AT3G62290.3 ADP-ribosylation factor A1E (ARFA1E);AT3G62290.2 ADP-ribosylation factor A1E (ARFA1E);AT3G62290.1 ADP-ribosylation factor A1E (ARFA1E);AT2G47170.1 ARF1A1C Ras-related small GTP-binding family protein;AT1G70490.3 ATARFA1D, ARFA1D Ras-related sma	Vesicle trafficking	coat protein I (COPI) coatomer machinery	coat protein recruiting	8	8	54.7	1.91903	1.81524	1.15358	2.17108	3.36044	3.84741	2.84448	2.19603	1.8959	1.48915	2.11316	1.14617
	0.380672	-0.0851629	AT2G44350	AT2G44350.2 Citrate synthase 4 (CSY4);AT2G44350.1 Citrate synthase 4 (CSY4)	Cellular respiration	TCA cycle	citrate synthase	21	21	60.8	4.11011	3.62397	4.09732	3.89878	3.99423	4.04185	4.28352	4.05372	4.14202	3.94911	3.82974	4.11182
	0.602373	0.609115	AT5G05000	AT5G05000.3 Translocon of the outer envelope membrane of chloroplasts 34 (TOC34);AT5G05000.2 Translocon of the outer envelope membrane of chloroplasts 34 (TOC34);AT5G05000.1 Translocon of the outer envelope membrane of chloroplasts 34 (TOC34)	Protein metabolism	protein translocation	chloroplast	10	10	43.1	0.129225	0.1264	-0.88632	0.327116	-0.222797	-0.757106	-1.47641	-1.77662	-0.338601	-0.91345	0.425489	-0.969909
+	1.35456	-1.65824	AT1G51610	AT1G51610.1 Metal tolerance protein C4 (MTPC4)	Transport	carrier-mediated transport	CDF superfamily	3	3	10.5	-2.41535	-3.11973	-2.84618	-2.2824	-0.224911	-1.02877	-0.905961	-2.1892	-4.00566	-3.14635	-1.92113	-1.90867
	0.0690667	0.107153	AT2G47830	AT2G47830.2 Cation efflux family protein;AT2G47830.1 Cation efflux family protein	Transport	carrier-mediated transport	CDF superfamily	3	3	10.5	-3.30873	-5.80054	-3.64874	-5.03527	-2.82496	-4.59575	-2.72169	-3.24886	-2.61677	-3.9259	-3.75196	-2.66802
+	1.71297	-2.45736	AT1G14910	AT1G14910.1 ENTH/ANTH/VHS superfamily protein	Vesicle trafficking	clathrin coated vesicle (CCV) machinery	CCV accessory factors	6	4	10.3	-2.31274	-2.39239	-5.98092	-2.63556	-1.41487	-0.832013	-1.42521	-2.72064	-3.70296	-4.21251	-2.55004	-5.75666
	0.327347	0.40745	AT4G00355	AT4G00355.4 unknown protein;BEST Arabidopsis thaliana protein match is: unknown protein (TAIR:AT2G45980.1);Has 35333 Blast hits to 34131 proteins in 2444 species: Archae - 798;Bacteria - 22429;Metazoa - 974;Fungi - 991;Plants - 531;Viruses - 0;Othe	Vesicle trafficking	autophagosome formation	cargo recruitment	3	3	12.9	-2.01834	-3.63662	-1.91182	-1.9329	-2.57622	-2.6155	-2.29268	-3.07052	-1.16626	-1.84907	-3.55619	-2.35361
	1.66127	-0.437991	AT1G05270	AT1G05270.1 TraB family protein	RNA	RNA regulation of transcription	bZIP transcription factor family	12	12	41.5	0.428748	0.579655	0.831298	0.433281	0.857666	0.881518	1.29293	1.31064	0.660095	0.613614	0.493106	0.823977
	0.0983982	0.0282046	AT1G24267	AT1G24267.1 bZIP transcription factor, putative;AT1G24267.2 Protein of unknown function (DUF1664)	RNA	RNA regulation of transcription	bZIP transcription factor family	10	10	37.6	-0.883407	-0.823613	-1.04984	-0.93359	-0.884573	-1.00911	-0.616156	-0.884655	-0.980891	-0.867968	-0.703812	-0.729006
	1.07614	0.361711	AT1G27000	AT1G27000.1 Protein of unknown function (DUF1664)	RNA	RNA regulation of transcription	bZIP transcription factor family	9	9	36.8	-0.201895	-0.528014	-0.165319	0.317237	-1.17773	-1.0051	-0.52902	-0.818402	-0.572399	-0.776539	-0.267169	-0.467303
	0.500982	0.443521	AT2G43360	AT2G43360.1 Biotin synthase 2 (BIO2)	Coenzyme metabolism	biotin	biotin synthase	11	11	48.9	0.427657	0.117974	0.293496	-0.0111679	0.364154	-1.14867	-0.547257	-0.685245	-0.514355	0.16779	-0.438779	0.542404
	0.121211	-0.111704	AT1G22800	AT1G22800.1 S-adenosyl-L-methionine-dependent methyltransferases superfamily protein	Coenzyme metabolism	biotin	biotin	7	7	25.1	-1.28877	-1.58297	-1.01849	-1.71742	-1.68059	-2.04077	-0.887813	-0.594427	-1.23008	-1.40536	-1.57045	-1.44452
	1.00038	-0.374632	AT4G30000	AT4G30000.2 Bifunctional hydroxymethyl-dihydropterin-pyrophosphokinase & dihydropteroate synthase;AT4G30000.1 Bifunctional hydroxymethyl-dihydropterin-pyrophosphokinase & dihydropteroate synthase	Coenzyme metabolism	tetrahydrofolate	bifunctional dihydropterin diphosphokinase and dihydropteroate synthase	14	14	33	-1.01673	-1.08652	-0.720093	-1.6908	-0.616234	-0.985018	-0.643614	-0.593481	-0.818231	-1.06161	-1.56795	-0.889085
	1.41607	-0.550034	AT5G57590	AT5G57590.1 Biotin synthase 1 (BIO1)	Coenzyme metabolism	biotin	bifunctional diaminopelargonic acid (DAPA) aminotransferase and dethiobiotin synthetase	8	8	13.6	-2.87083	-2.81054	-2.40498	-3.38215	-1.87625	-2.75857	-2.36943	-2.23621	-3.02204	-2.56807	-2.90044	-2.95004
	0.710193	-0.135635	AT1G03090	AT1G03090.2 3-methylcrotonyl-coenzyme A carboxylase complex subunit (MCCA);AT1G03090.1 MCCA methylcrotonyl-CoA carboxylase alpha chain, mitochondrial / 3-methylcrotonyl-CoA carboxylase 1 (MCCA)	Amino acid metabolism	amino acid degradation	BCAA	24	24	49.6	0.375575	0.456685	0.61028	0.214352	0.806313	0.556797	0.659721	0.806161	0.716727	0.627849	0.385054	0.556821
+	2.27113	-2.38854	AT1G21400	AT1G21400.1 Branched chain keto acid dehydrogenase subunit (BCKDHE1alpha)	Amino acid metabolism	amino acid degradation	BCAA	8	8	22	-1.32522	-1.92477	-4.96763	-1.23686	0.35934	-0.0617297	-0.0724099	0.139765	-2.588	-2.58232	-0.719626	-3.29923
+	1.60009	0.571898	AT1G48030	AT1G48030.2 Dihydrolipoamide dehydrogenase, LPD1 (E3);AT1G48030.1 Dihydrolipoamide dehydrogenase, LPD1 (E3)	Amino acid metabolism	amino acid degradation	BCAA	27	17	67.9	4.95721	4.57676	5.34459	4.75762	4.33829	4.55443	4.71424	4.47432	5.33649	5.16565	4.57501	5.29172
	0.959159	-0.324773	AT1G50940	AT1G50940.1 Electron transfer flavoprotein complex subunit (ETF alpha)	Amino acid metabolism	amino acid degradation	BCAA	8	8	27.8	0.589333	0.77114	0.975085	0.279925	1.30085	1.33771	1.3395	1.14612	1.30539	1.09864	0.521141	0.89991
+	2.23616	-1.47146	AT1G55510	AT1G55510.1 BCDH BETA1 branched-chain alpha-keto acid decarboxylase E1 beta subunit (BCKDHE1-β)	Amino acid metabolism	amino acid degradation	BCAA	5	2	21	-0.19137	-0.347936	-0.418422	-1.34552	0.079398	0.732768	0.550939	0.505499	-1.19531	-0.476606	-0.507408	-1.83793
	0.412648	-0.10091	AT2G14170	AT2G14170.2 Aldehyde dehydrogenase 6B2 (ALDH6B2);AT2G14170.1 Aldehyde dehydrogenase 6B2 (ALDH6B2);AT2G14170.3 Aldehyde dehydrogenase 6B2 (ALDH6B2)	Amino acid metabolism	amino acid degradation	BCAA	12	12	36.9	1.46614	1.42051	1.64484	1.31921	1.67804	1.45979	1.67066	1.78686	1.73819	1.6263	1.36005	1.46716
+	1.96684	-0.666992	AT2G26800	AT2G26800.2 Hydroxymethylglutaryl-CoA lyase (HMGCL), mitochondrial;AT2G26800.1 Hydroxymethylglutaryl-CoA lyase (HMGCL), mitochondrial;AT2G26800.3 Hydroxymethylglutaryl-CoA lyase (HMGCL), mitochondrial	Amino acid metabolism	amino acid degradation	BCAA	4	4	11.1	0.489928	0.775148	1.29579	0.511519	1.47167	1.40552	1.65424	1.80256	1.16134	1.205	0.550715	0.748972
	1.16643	0.348875	AT2G43400	AT2G43400.1 Electron-transfer flavoprotein:ubiquinone oxidoreductase (ETFQO)	Amino acid metabolism	amino acid degradation	BCAA	20	20	40.9	0.695922	0.769287	0.604473	0.703394	0.520785	0.0895651	0.141069	0.674986	0.789493	0.513053	0.770141	0.749218
	0.388802	0.0885793	AT3G06850	AT3G06850.2 Branched chain keto acid dehydrogenase subunit (BCKDHE2);AT3G06850.1 Branched chain keto acid dehydrogenase subunit (BCKDHE2)	Amino acid metabolism	amino acid degradation	BCAA	12	12	39.1	1.1323	1.00434	1.25124	1.11749	1.1531	1.01124	0.876476	1.24325	1.22799	1.02131	1.1073	1.28179
	2.01536	-0.28068	AT3G17240	AT3G17240.1 Dihydrolipoamide dehydrogenase (PDCE3, OGDCE3, GDCE3, BCKDHE3);AT3G17240.3 Dihydrolipoamide dehydrogenase (PDCE3, OGDCE3, GDCE3, BCKDHE3)	Amino acid metabolism	amino acid degradation	BCAA	26	16	66.9	3.05551	3.00763	3.35897	2.85899	3.30913	3.39797	3.43641	3.39489	3.22486	3.16308	2.9028	3.12494
	1.14039	-0.256222	AT3G45300	AT3G45300.1 Isovaleryl-coenzyme A dehydrogenase (IVDH)	Amino acid metabolism	amino acid degradation	BCAA	10	10	34	0.237764	0.48459	0.558865	0.188218	0.650377	0.498649	0.874517	0.703978	0.664224	0.351719	0.248057	0.438632
	0.318126	-0.24397	AT3G60510	AT3G60510.3 ATP-dependent caseinolytic (Clp) protease/crotonase family protein;AT3G60510.1 ATP-dependent caseinolytic (Clp) protease/crotonase family protein;AT3G60510.2 ATP-dependent caseinolytic (Clp) protease/crotonase family protein	Amino acid metabolism	amino acid degradation	BCAA	8	8	24.6	-2.07741	-2.30699	-1.57058	-2.30478	-1.33614	-2.20747	-1.43422	-1.48558	-1.4957	-1.70178	-2.61696	-1.62485
	1.39574	-0.340543	AT4G13360	AT4G13360.1 ATP-dependent caseinolytic (Clp) protease/crotonase family protein	Amino acid metabolism	amino acid degradation	BCAA	11	11	37.1	-0.257862	-0.35674	-0.0436957	-0.816447	0.33009	0.0700314	0.222211	-0.00713925	0.0702965	-0.170427	-0.450219	-0.196631
	0.237364	-0.311501	AT4G20930	AT4G20930.1 6-phosphogluconate dehydrogenase family protein	Amino acid metabolism	amino acid degradation	BCAA	3	3	11.5	-2.85539	-1.58189	-2.13794	-2.39024	-1.31939	-2.46807	-0.807697	-0.662428	-1.25763	-1.05676	-2.58129	-1.60791
+	1.36803	-2.05976	AT4G29120	AT4G29120.1 Probable 3-hydroxyisobutyrate dehydrogenase-like 1 (6PGDHL), mitochondrial	Amino acid metabolism	amino acid degradation	BCAA	7	7	26.6	-2.83836	-2.53728	-2.2732	-2.90282	-0.939896	-1.10732	-1.44496	-1.30593	-2.10744	-2.82824	-2.49355	-5.60792
	1.0008	0.672102	AT4G31810	AT4G31810.1 ATP-dependent caseinolytic (Clp) protease/crotonase family protein	Amino acid metabolism	amino acid degradation	BCAA	6	6	20	0.211481	-1.01495	-0.0184208	-0.244396	-0.771659	-0.485041	-0.381257	-1.84931	-0.272586	-0.214411	0.0290919	-0.340957
	1.06695	0.230702	AT4G34030	AT4G34030.1 3-methylcrotonyl-coenzyme A carboxylase complex subunit (MCCB)	Amino acid metabolism	amino acid degradation	BCAA	18	18	43.8	1.06599	0.960304	1.18311	0.796999	0.85807	0.644313	1.02688	1.08304	1.2707	1.10268	1.01265	1.14909
	0.708309	0.23385	AT5G43430	AT5G43430.1 Electron transfer flavoprotein complex subunit (ETF beta);AT5G43430.3 Electron transfer flavoprotein complex subunit (ETF beta);AT5G43430.2 Electron transfer flavoprotein complex subunit (ETF beta)	Amino acid metabolism	amino acid degradation	BCAA	9	9	52.2	0.724755	0.511169	0.876159	0.302284	0.405114	0.759712	0.621657	0.602259	1.1128	0.949895	0.440971	0.82047
+	2.71544	-0.899669	AT5G62050	AT5G62050.1 Oxidase assembly 1 (OXA1)	Cellular respiration	OXPHOS	assembly and maintenance	4	4	12.6	-1.18238	-0.838019	-1.39556	-1.24665	-0.718756	-0.861025	-0.514365	-0.512154	-1.95115	-1.56714	-1.44219	-1.2445
+	2.11823	-0.593305	AT1G02410	AT1G02410.1 Cytochrome c oxidase assembly protein (Cox11)	Cellular respiration	OXPHOS	assembly and maintenance	5	5	27.9	-0.523781	-0.306249	-0.28926	-0.0654503	0.267627	-0.0182892	0.0770156	0.555549	-0.372445	-0.410686	-0.551279	-0.15691
+	4.59941	-6.26402	AT2G25530	AT2G25530.1 AFG1-like ATPase family protein (AFG1-like1)	Cellular respiration	OXPHOS	assembly and maintenance	16	16	27.8	-5.13868	-3.7099	-5.32574	-6.13251	-0.249868	-0.392229	-0.0896838	0.102998	-6.61783	-7.68378	-5.10527	-6.27797
+	3.0627	-0.685919	AT3G44370	AT3G44370.1 Membrane insertion protein (OXAA/YIDC )	Cellular respiration	OXPHOS	assembly and maintenance	6	6	13.3	-2.49393	-2.40927	-2.22949	-2.40915	-1.41258	-1.6109	-1.50134	-1.41599	-1.87394	-2.20599	-2.31714	-2.28742
+	4.46903	-1.1216	AT4G30490	AT4G30490.1 AFG1-like ATPase family protein (AFG1-like3)	Cellular respiration	OXPHOS	assembly and maintenance	15	14	35.4	-0.537004	-0.189588	-0.294191	-0.199061	0.857605	0.539841	0.502472	0.404523	-0.549838	-0.62449	-0.511951	-0.495696
+	1.97205	0.58528	AT4G39740	AT4G39740.1 Cytochrome c oxidase assembly protein (HCC2)	Cellular respiration	OXPHOS	assembly and maintenance	9	9	45.3	1.26151	0.982241	1.2248	1.28432	0.667362	0.542536	0.857249	0.751454	1.46788	1.26894	0.887087	1.53581
+	1.89027	-0.431315	AT5G56090	AT5G56090.1 Cytochrome c oxidase assembly protein (Cox15)	Cellular respiration	OXPHOS	assembly and maintenance	7	7	19.9	-0.767554	-0.161834	-0.538836	-0.483517	-0.163144	-0.605442	-0.202819	-0.259418	-0.800643	-0.860303	-0.537009	-0.758128
	1.10837	0.767567	AT1G08220	AT1G08220.2 ATPase assembly factor 10 (ATP10);AT1G08220.1 ATPase assembly factor 10 (ATP10)	Cellular respiration	OXPHOS	assembly and maintenance	10	10	61.4	0.340995	0.404402	0.574445	0.457251	-0.838972	0.630837	-0.60243	0.00625528	0.192341	0.484809	0.879244	0.709566
	0.0896584	-0.189205	AT1G15220	AT1G15220.2 Cytochrome c maturation H (CCMH);AT1G15220.1 Cytochrome c maturation H (CCMH)	Cellular respiration	OXPHOS	assembly and maintenance	3	3	28.3	-0.51697	-0.37836	-0.464301	-0.460322	-1.43284	-0.677126	-0.573432	-1.9342	-3.39402	-0.536054	-0.416366	-1.02797
	0.350637	-0.483973	AT1G63270	AT1G63270.1 Cytochrome c maturation A (CCMA)	Cellular respiration	OXPHOS	assembly and maintenance	7	7	39.3	-2.1862	-2.72206	-2.0846	-2.21167	-1.52819	-3.40404	-2.76217	-1.26295	-3.6242	-2.34465	-2.61683	-2.30757
	0.18188	0.121222	AT2G20390	AT2G20390.1 Cytochrome c oxidase assembly protein;AT2G20390.2 Cytochrome c oxidase assembly protein	Cellular respiration	OXPHOS	assembly and maintenance	5	5	45.9	0.10604	-0.123074	-0.0963608	0.52548	0.0569898	-0.700776	0.102342	0.176401	-0.0689425	-0.372276	0.199181	0.361882
	0.753182	1.07556	AT2G34050	AT2G34050.1 INVOLVED IN: protein complex assembly;LOCATED IN: mitochondrion, chloroplast;EXPRESSED IN: 19 plant structures;EXPRESSED DURING: 9 growth stages;CONTAINS InterPro DOMAIN/s: ATP11 (InterPro:IPR010591);Has 304 Blast hits to 304 proteins in 1	Cellular respiration	OXPHOS	assembly and maintenance	7	7	39.9	-0.959699	-1.06594	-1.19731	-0.971678	-2.08596	-4.6085	-2.32818	-1.91123	-1.568	-1.31679	-2.55383	-1.19301
	1.90188	-0.39502	AT3G08950	AT3G08950.1 Cytochrome c oxidase assembly protein (HCC1)	Cellular respiration	OXPHOS	assembly and maintenance	6	6	20.1	0.790578	0.786795	0.283328	0.776475	0.979665	0.788132	0.983325	1.09131	0.440966	0.479223	0.841755	0.500407
	1.07686	-0.259291	AT3G17910	AT3G17910.1 Cytochrome c oxidase assembly protein (SURF1)	Cellular respiration	OXPHOS	assembly and maintenance	6	6	21.8	-0.223636	0.479724	0.387971	0.747429	0.381154	0.370656	0.518307	0.885442	0.335085	0.257443	0.334653	0.191212
	1.27711	0.161625	AT3G47930	AT3G47930.1 NADH:ubiquinone oxidoreductase subunit (GLDH);AT3G47930.2 ATGLDH, GLDH L-galactono-1,4-lactone dehydrogenase	Cellular respiration	OXPHOS	assembly and maintenance	25	25	45.9	2.38785	2.08944	2.37373	2.26232	2.1514	2.10917	2.32318	2.14505	2.37094	2.26237	2.27679	2.4652
	0.752721	-1.82121	AT3G51790	AT3G51790.1 Cytochrome c maturation E (CCME)	Cellular respiration	OXPHOS	assembly and maintenance	4	4	23.8	-0.64032	0.454069	-0.751621	0.0782725	-0.602096	0.8753	0.214792	-2.49138	-3.39703	-4.4188	-0.851798	-0.620601
	1.01609	1.29681	AT4G14145	AT4G14145.1 Cytochrome c oxidase assembly protein	Cellular respiration	OXPHOS	assembly and maintenance	3	3	25.4	-0.740469	-0.372818	-0.730442	-0.930621	-2.66137	-0.720933	-3.64099	-1.37224	-0.737441	-1.0405	-0.675708	-0.754648
	1.04648	-0.74698	AT4G28070	AT4G28070.2 AFG1-like ATPase family protein (AFG1-like2);AT4G28070.1 AFG1-like ATPase family protein (AFG1-like2)	Cellular respiration	OXPHOS	assembly and maintenance	9	8	23	-3.00333	-3.1407	-2.64855	-2.89918	-3.06869	-1.95124	-1.9645	-1.58095	-2.37645	-2.95482	-2.98207	-3.23996
	0.698548	0.179739	AT4G28510	AT4G28510.1 Prohibitin 1 (PHB1)	Cellular respiration	OXPHOS	assembly and maintenance	14	9	59	4.6172	4.43591	4.41204	4.70969	3.97783	4.41604	4.32566	4.31767	4.26837	4.3682	4.63821	4.48137
	0.872908	-0.256679	AT2G30970	AT2G30970.2 Aspartate aminotransferase (ASP1);AT2G30970.1 Aspartate aminotransferase (ASP1)	Amino acid metabolism	amino acid synthesis & degradation	Asp	17	17	57.4	3.55515	2.92432	3.44519	3.241	3.3627	3.40696	3.91383	3.68202	3.45119	3.19447	3.22096	3.4722
	1.76426	-0.34865	AT1G63940	AT1G63940.4 Monodehydroascorbate reductase 6 (MDAR6);AT1G63940.1 Monodehydroascorbate reductase 6 (MDAR6);AT1G63940.2 Monodehydroascorbate reductase 6 (MDAR6);AT1G63940.3 Monodehydroascorbate reductase 6 (MDAR6)	Redox	hydrogen peroxide removal	ascorbate-glutathione cycle	18	18	54.4	1.80359	1.8092	1.92498	1.42621	2.12509	2.29385	2.38126	2.16825	1.98799	2.09854	1.74723	1.74008
	1.07514	-0.385856	AT4G08870	AT4G08870.1 Arginase (ARGAH2);AT4G08870.2 Arginase (ARGAH2)	Amino acid metabolism	amino acid degradation	Arg/Pro	11	9	50	3.96111	3.50582	3.7105	3.95238	4.19822	3.73471	4.17673	4.20506	4.04031	3.52419	3.82062	3.38618
	0.0598576	-0.0405173	AT4G08900	AT4G08900.1 Arginase (ARGAH1)	Amino acid metabolism	amino acid degradation	Arg/Pro	9	7	43	3.00765	2.58333	3.04253	2.79236	3.20323	2.31654	3.0825	3.20376	3.23448	2.76946	2.82666	2.81336
+	2.16863	0.816768	AT5G46180	AT5G46180.1 Ornithine delta-aminotransferase (OAT1)	Amino acid metabolism	amino acid degradation	Arg/Pro	13	13	38.9	0.294287	-0.178903	-0.0491684	-0.0586481	-0.910021	-0.706505	-1.21282	-0.27497	0.0954259	0.104687	0.0556767	-0.0930307
	0.84	0.213653	AT5G62530	AT5G62530.1 Delta-pyrroline-5-carboxylate dehydrogenase (5CDH)	Amino acid metabolism	amino acid degradation	Arg/Pro	20	20	53.1	2.63041	2.19386	2.55872	2.51581	2.29139	2.00709	2.37631	2.33336	2.66048	2.24913	2.36239	2.59077
	1.04465	-1.08917	AT2G19940	AT2G19940.2 oxidoreductases, acting on the aldehyde or oxo group of donors, NAD or NADP as acceptor;copper ion binding;AT2G19940.1 oxidoreductases, acting on the aldehyde or oxo group of donors, NAD or NADP as acceptor;copper ion binding	Amino acid metabolism	amino acid synthesis	Arg	7	7	22.4	-1.76385	-2.23396	-3.44035	-2.81828	-0.706086	-1.19266	-1.72986	-2.73113	-2.35024	-3.14754	-1.93862	-3.28003
	1.1016	0.693241	AT3G22370	AT3G22370.1 Alternative oxidase 1A (AOX1A)	Cellular respiration	OXPHOS	AOX	17	10	41.8	1.3798	0.997245	1.08641	1.82154	0.814351	-0.357033	0.796443	0.654387	1.05191	0.815139	1.62792	1.18614
	0.210878	-0.259808	AT1G11870	AT1G11870.2 ATSRS, SRS Seryl-tRNA synthetase;AT1G11870.1 ATSRS, OVA7, SRS Seryl-tRNA synthetase;AT1G11870.3 ATSRS, SRS Seryl-tRNA synthetase	Protein metabolism	protein synthesis	aminoacyl-tRNA synthetase activities	4	4	11.7	-3.08983	-2.09377	-1.96134	-4.07545	-1.3627	-1.83269	-1.87175	-3.3951	-2.14315	-2.13977	-2.20632	-3.01222
+	3.17634	-1.33706	AT1G14610	AT1G14610.1 Valyl-tRNA synthase (VALRS / TWIN2)	Protein metabolism	protein synthesis	aminoacyl-tRNA synthetase activities	14	14	16	-2.1593	-1.46948	-1.6533	-1.74384	0.292749	-0.29068	-0.236296	-0.184756	-1.32488	-1.05906	-1.59986	-1.78344
+	2.4174	-1.08977	AT1G50200	AT1G50200.2 Alanyl-tRNA synthetase (ALATS);AT1G50200.1 Alanyl-tRNA synthetase (ALATS)	Protein metabolism	protein synthesis	aminoacyl-tRNA synthetase activities	13	13	16.3	-1.76913	-1.69425	-1.5091	-1.85721	0.0593511	-0.671477	-0.668953	-0.857451	-1.50683	-1.5447	-1.44917	-1.99689
+	2.92644	-1.99664	AT2G04842	AT2G04842.1 EMB2761 threonyl-tRNA synthetase, putative / threonine--tRNA ligase, putative (ThrRS2)	Protein metabolism	protein synthesis	aminoacyl-tRNA synthetase activities	11	11	20.8	-0.673921	-1.15111	-2.04033	-1.34592	0.501194	1.132	0.124352	-0.101054	-1.76044	-1.52291	-1.0119	-2.0348
	0.386531	-0.248346	AT3G13490	AT3G13490.1 OVA5, ATKRS-2 Lysyl-tRNA synthetase, class II	Protein metabolism	protein synthesis	aminoacyl-tRNA synthetase activities	11	11	25.2	-0.902013	-1.28944	-1.07067	-1.69727	-0.564893	-0.408995	-0.758937	-1.62334	-0.889745	-1.07027	-1.23174	-1.1578
	0.415108	0.528667	AT3G46100	AT3G46100.1 ATHRS1, HRS1 Histidyl-tRNA synthetase 1	Protein metabolism	protein synthesis	aminoacyl-tRNA synthetase activities	8	8	21	-1.82762	-1.8577	-2.10507	-3.16715	-3.29548	-1.49541	-3.51773	-1.6188	-1.79039	-1.59454	-2.39916	-2.02865
+	2.05686	-1.5282	AT5G26830	AT5G26830.1 Dual-targeted threonyl-tRNA synthetase found in both the chloroplast and mitochondrion (ThrRS1)	Protein metabolism	protein synthesis	aminoacyl-tRNA synthetase activities	8	8	12.8	-2.05819	-3.00403	-2.08326	-2.51979	-0.78197	-1.70225	-1.50576	-0.712518	-2.02689	-3.47106	-2.41889	-2.89846
	0.721553	-0.34851	AT5G49030	AT5G49030.3 OVA2 tRNA synthetase class I (I, L, M and V) family protein;AT5G49030.1 tRNA synthase class I family protein (OVA2);AT5G49030.2 tRNA synthase class I family protein (OVA2)	Protein metabolism	protein synthesis	aminoacyl-tRNA synthetase activities	19	18	20.3	-1.41348	-1.83731	-1.49321	-2.37383	-1.11607	-1.39482	-1.43538	-1.38246	-1.27223	-1.86012	-2.23	-1.36042
+	2.42325	-1.46798	AT5G64050	AT5G64050.1 ATERS, OVA3, ERS glutamate tRNA synthetase	Protein metabolism	protein synthesis	aminoacyl-tRNA synthetase activities	10	10	24.6	-1.2073	-1.69477	-1.54062	-1.15572	0.375908	0.0998934	-0.776504	-0.630644	-1.65637	-1.96902	-1.27337	-1.9045
+	1.93659	1.18115	AT1G07180	AT1G07180.1 ATNDI1, NDA1 alternative NAD(P)H dehydrogenase 1	Cellular respiration	OXPHOS	altNDH	15	11	36.5	0.209917	-0.434307	0.206859	-0.305223	-1.05394	-1.58511	-0.628821	-0.418833	0.437253	0.0534489	-0.191068	0.738271
	0.58962	-0.263479	AT2G29990	AT2G29990.1 Alternative NAD(P)H dehydrogenase 2 (NDA2)	Cellular respiration	OXPHOS	altNDH	13	9	33.5	-1.03628	-0.564215	-0.582407	-0.570494	-0.0786195	0.245384	-0.165039	-0.264068	0.144247	-0.356086	-0.377273	-0.727146
	0.184351	0.0950639	AT3G54110	AT3G54110.1 Plant uncoupling mitochondrial protein 1 (PUMP1)	Cellular respiration	OXPHOS	altNDH	9	9	36.6	3.7548	3.66619	3.47459	3.61054	3.05813	3.94258	3.21404	3.50433	3.41837	3.50867	3.67563	3.49667
+	2.29426	0.603727	AT4G05020	AT4G05020.2 NDB2 NAD(P)H dehydrogenase B2;AT4G05020.1 Alternative NAD(P)H dehydrogenase B2 (NDB2)	Cellular respiration	OXPHOS	altNDH	22	21	38.9	2.99135	3.22309	2.96497	3.58506	2.72091	2.91072	2.67769	2.62327	3.6202	3.0195	3.41661	3.29119
+	2.70046	0.953811	AT4G28220	AT4G28220.1 Alternative NAD(P)H dehydrogenase B1 (NDB1)	Cellular respiration	OXPHOS	altNDH	17	16	39.4	2.307	2.31627	2.38217	2.10095	0.966521	1.72668	1.47512	1.14977	2.36756	2.23715	2.10773	2.42091
	0.732778	-0.689882	AT5G08740	AT5G08740.1 NDC1 NAD(P)H dehydrogenase C1	Cellular respiration	OXPHOS	altNDH	13	13	34.9	-0.685525	-0.707211	-1.41258	-0.895235	0.736976	-0.24661	-0.890486	-0.938621	-0.646483	-1.23251	-0.600819	-1.61846
+	4.13446	-0.889803	AT1G17290	AT1G17290.1 Alanine aminotransferase (AlaAT1)	Amino acid metabolism	amino acid synthesis & degradation	Ala	12	8	29.7	1.46518	1.35666	1.06021	1.41543	2.1219	1.92446	2.15881	2.03282	1.09838	1.21416	1.36076	1.00546
	0.00562347	0.00239306	AT1G72330	AT1G72330.3 Alanine aminotransferase (ALAAT2);AT1G72330.1 Alanine aminotransferase (ALAAT2);AT1G72330.2 Alanine aminotransferase (ALAAT2)	Amino acid metabolism	amino acid synthesis & degradation	Ala	8	4	21	-0.55299	-0.438124	-0.348525	-0.9722	-0.587349	-0.49823	-0.845823	-0.506199	-0.872521	-0.323973	-0.696724	-0.534809
	0.0487185	0.0479253	AT2G35605	AT2G35605.1 SWIB/MDM2 domain superfamily protein	DNA	DNA synthesis/chromatin structure	additional core components	5	5	45.9	-1.00049	-1.18335	-1.15032	-1.94566	-0.845993	-1.25595	-0.916414	-1.21457	-0.587334	-0.653041	-1.98516	-0.815692
+	3.87114	-1.14639	AT3G03590	AT3G03590.1 SWIB/MDM2 domain superfamily protein	DNA	DNA synthesis/chromatin structure	additional core components	5	5	41.3	-0.269018	-0.228624	-0.151416	-1.63361	0.836861	1.15264	1.13593	0.712256	-0.0507252	-0.0817501	-0.375035	-0.240355
	1.52967	-0.479574	AT1G78690	AT1G78690.1 Phospholipid/glycerol acyltransferase family protein	Not assigned	not assigned	acyltransferases	10	10	38.4	-1.15379	-1.47496	-1.43265	-1.19127	-1.29154	-0.795106	-0.757842	-0.51065	-1.23907	-1.3683	-1.40934	-1.25673
	0.38325	0.339576	AT2G17650	AT2G17650.1 AMP-dependent synthetase and ligase family protein	Lipid metabolism	lipid synthesis	acyl coa ligase	10	10	22.9	-1.7713	-2.95449	-0.538143	-1.965	-1.63684	-2.06536	-0.862181	-1.36265	-0.886284	-0.87218	-2.01995	-0.7903
	0.677916	-0.167032	AT2G05710	AT2G05710.1 Aconitase 3 (ACO3)	Cellular respiration	TCA cycle	aconitase	27	21	43.2	3.76387	3.36812	3.42251	3.28513	3.6962	3.70314	3.70818	3.32298	3.62351	3.27277	3.43676	3.42933
	0.175871	-0.0707107	AT4G26970	AT4G26970.1 Aconitase 2 (ACO2)	Cellular respiration	TCA cycle	aconitase	26	26	39.8	2.96123	2.85401	3.05799	2.78456	3.17236	2.86096	3.43101	3.12121	3.34201	2.97178	2.86275	3.12616
+	2.39302	-2.10546	AT4G35830	AT4G35830.1 ACO1 aconitase 1;AT4G35830.2 ACO1 aconitase 1	Cellular respiration	TCA cycle	aconitase	8	2	12.7	-4.19034	-3.57494	-2.52112	-4.8086	-2.13294	-3.40295	-2.04216	-1.65576	-3.68359	-4.32408	-4.76111	-4.88686
+	3.00486	-0.411695	AT1G19140	AT1G19140.1 Ubiquinone biosynthesis accessory protein (COQ9-like);AT1G19140.2 FUNCTIONS IN: molecular_function unknown;INVOLVED IN: ubiquinone biosynthetic process;LOCATED IN: mitochondrion;EXPRESSED IN: 24 plant structures;EXPRESSED DURING: 15 growth	Coenzyme metabolism	phylloquinone	accessory proteins	9	9	42.8	0.6909	0.774738	0.92763	0.674413	1.5391	1.28137	1.35397	1.25889	0.878926	0.989218	0.929086	0.989327
	0.307082	0.147126	AT2G03690	AT2G03690.1 coenzyme Q biosynthesis Coq4 family protein / ubiquinone biosynthesis Coq4 family protein	Coenzyme metabolism	phylloquinone	accessory proteins	9	9	46.9	-1.53755	-1.91367	-1.56355	-1.30563	-1.47939	-2.10485	-2.27616	-2.07536	-2.05201	-1.71242	-1.61963	-1.96321
	1.76935	-0.245589	AT4G01660	AT4G01660.1 ABC Transporter 1 (ABC1)	Coenzyme metabolism	phylloquinone	accessory proteins	22	22	50.9	0.0134351	0.225927	0.0110237	0.0255961	0.427702	0.305718	0.338786	0.446566	0.303986	0.035904	0.177764	0.0187604
+	1.52832	1.6105	AT4G36720	AT4G36720.1 HVA22K HVA22-like protein K	Hormone metabolism	abscisic acid	abscisic acid	4	4	25	-0.948654	-0.408408	-0.870114	-0.649762	-2.397	-3.81774	-1.29947	-1.58456	-0.707726	-0.595523	-0.548503	-0.804999
+	1.8363	1.13167	AT4G25450	AT4G25450.3 Non-intrinsic ABC Protein 8 (NAP8);AT4G25450.1 Non-intrinsic ABC Protein 8 (NAP8);AT4G25450.2 Non-intrinsic ABC Protein 8 (NAP8)	Transport	primary active transport	ABC superfamily	10	10	32.1	0.587292	0.156876	-0.528953	0.429618	-1.19857	-0.814209	-1.74558	-1.38322	0.0244526	-0.535919	0.532861	-0.636318
	0.517448	1.10487	AT3G60820	AT3G60820.3 20S proteasome beta subunit F1 (PBF1);AT3G60820.2 PBF1 N-terminal nucleophile aminohydrolases (Ntn hydrolases) superfamily protein;AT3G60820.1 PBF1 N-terminal nucleophile aminohydrolases (Ntn hydrolases) superfamily protein	Protein metabolism	protein degradation	26S proteasome	3	3	19.7	-2.55697	-1.95626	-3.17797	-4.3476	-2.9908	-2.07058	-2.69764	-4.32562	-0.694416	-2.0513	-0.619555	-4.2999

## Sheet: SuppTab.3AllSignificants
Supplemental Table 3: All protein groups showing statistically significant abundance between H972/GDM and H973/MDM
Significant	−Log(p-Value)	Difference	Majority protein IDs	Fasta headers	Lvl1	Lvl2	Lvl3	Peptides	Unique peptides	Sequence coverage [%]	normalized Log2 LFQ 500_I	normalized Log2 LFQ 500_II	normalized Log2 LFQ 500_III	normalized Log2 LFQ 500_IV	normalized Log2 LFQ 972_I	normalized Log2 LFQ 972_II	normalized Log2 LFQ 972_III	normalized Log2 LFQ 972_IV	normalized Log2 LFQ 973_I	normalized Log2 LFQ 973_II	normalized Log2 LFQ 973_III	normalized Log2 LFQ 973_IV
+	4.59941	-6.26402	AT2G25530	AT2G25530.1 AFG1-like ATPase family protein (AFG1L)	Cellular respiration	OXPHOS	assembly and maintenance	16	16	27.8	-5.13868	-3.7099	-5.32574	-6.13251	-0.249868	-0.392229	-0.0896838	0.102998	-6.61783	-7.68378	-5.10527	-6.27797
+	1.67174	-3.07287	AT5G50950	AT5G50950.2 Fumarase 2 (FUM2);AT5G50950.1 Fumarase 2 (FUM2);AT5G50950.3 Fumarase 2 (FUM2)	Not assigned	Not assigned	Not assigned	12	5	39.7	-1.28813	-2.52797	-2.7279	-2.01558	1.21488	-0.51793	-0.339103	-1.79504	-2.04495	-5.31867	-2.26928	-4.0958
+	2.83469	-3.01172	AT1G04280	AT1G04280.1 P-loop containing nucleoside triphosphate hydrolases superfamily protein	Redox	not assigned	not assigned	5	5	12.2	-3.72316	-3.54363	-4.12098	-2.55295	-1.18118	-0.644587	-1.21777	-0.913003	-5.12473	-3.60954	-2.72582	-4.54334
+	4.23814	-2.91359	AT1G12770	AT1G12770.1 ISE1, EMB1586 P-loop containing nucleoside triphosphate hydrolases superfamily protein	RNA	RNA processing	DEAD-box RNA helicase	11	11	27.9	-1.96857	-2.79259	-3.92833	-2.45659	0.0926205	-0.570695	-0.820389	-0.942365	-3.89864	-3.20469	-3.15843	-3.63342
+	2.06601	-2.89906	AT3G53970	AT3G53970.2 proteasome inhibitor-related;AT3G53970.1 proteasome inhibitor-related	Not assigned	not assigned	not assigned	4	4	24.2	-3.08381	-3.66811	-5.81731	-2.55306	-0.270587	-2.49907	-1.6612	-2.06258	-4.1489	-5.34397	-3.04447	-5.55232
+	2.40462	-2.84974	AT3G47450	AT3G47450.2 ATNOS1, NOS1, ATNOA1, NOA1, RIF1 P-loop containing nucleoside triphosphate hydrolases superfamily protein;AT3G47450.1 ATNOS1, NOS1, ATNOA1, NOA1, RIF1 P-loop containing nucleoside triphosphate hydrolases superfamily protein	Not assigned	not assigned	not assigned	11	11	28.9	-1.03064	-1.42171	-3.94056	-1.4812	0.882574	0.0988502	-0.369744	-0.636253	-3.54766	-3.10931	-1.28527	-3.48132
+	2.79401	-2.73512	AT4G29810	AT4G29810.2 ATMKK2, MKK2, MK1 MAP kinase kinase 2;AT4G29810.1 ATMKK2, MKK2, MK1 MAP kinase kinase 2;AT4G29810.3 ATMKK2, MKK2, MK1 MAP kinase kinase 2	Cell	cell cycle	phragmoplast disassembly	7	7	21.5	0.0647615	-0.933898	-1.92723	0.402423	2.38175	1.63623	1.1749	1.03187	-0.971315	-1.65967	-0.143197	-1.94156
+	2.62651	-2.58876	AT3G21650	AT3G21650.1 Protein phosphatase 2A regulatory B subunit family protein (PP2A)	Protein metabolism	protein modification	dephosphorylation	7	3	13.9	-2.2488	-4.62517	-5.00777	-2.96328	-0.720131	-1.83191	-1.30426	-1.78805	-5.02199	-3.3599	-3.16302	-4.4545
+	1.42601	-2.55251	AT1G25420	AT1G25420.1 Regulator of Vps4 activity in the MVB pathway protein	Vesicle trafficking	cell vesicle transport	unknown	3	3	11.1	-3.64371	-4.21964	-5.57351	-4.75311	-2.69298	-1.4626	-2.14886	-4.38491	-4.36379	-5.40948	-3.92446	-7.20168
+	1.71297	-2.45736	AT1G14910	AT1G14910.1 ENTH/ANTH/VHS superfamily protein	Vesicle trafficking	clathrin coated vesicle (CCV) machinery	CCV accessory factors	6	4	10.3	-2.31274	-2.39239	-5.98092	-2.63556	-1.41487	-0.832013	-1.42521	-2.72064	-3.70296	-4.21251	-2.55004	-5.75666
+	2.69451	-2.40895	AT2G01440	AT2G01440.1 DEAD box helicase	RNA	RNA biosynthesis	organelle machineries	5	5	6.5	-3.25256	-3.15156	-3.56434	-5.95261	-1.77345	-2.35449	-3.57813	-2.62732	-4.95628	-5.37414	-4.23994	-5.39883
+	2.01591	-2.39472	AT2G22870	AT2G22870.1 EMB2001 P-loop containing nucleoside triphosphate hydrolases superfamily protein	Cell	not assigned	unknown	4	4	15.7	-1.56595	-3.21909	-4.2006	-2.69601	-0.517367	-1.22538	-1.70353	-2.9424	-3.62671	-3.75689	-3.44638	-5.13758
+	2.27113	-2.38854	AT1G21400	AT1G21400.1 Branched chain keto acid dehydrogenase subunit (BCKDHE1alpha)	Amino acid metabolism	amino acid degradation	BCAA	8	8	22	-1.32522	-1.92477	-4.96763	-1.23686	0.35934	-0.0617297	-0.0724099	0.139765	-2.588	-2.58232	-0.719626	-3.29923
+	1.46163	-2.3662	AT5G18420	AT5G18420.3 NOT11, CCR4-NOT transcription complex subunit	RNA	RNA processing	RNA decay	7	7	25.7	-1.86892	-2.61431	-4.49609	-2.76213	-0.298298	-0.54494	-2.53664	-1.78222	-3.23374	-4.06554	-2.0228	-5.30482
+	3.35278	-2.34408	AT5G53140	AT5G53140.1 Protein phosphatase 2C family protein	Not assigned	not assigned	not assigned	8	8	23.8	-3.06876	-3.10189	-2.01936	-2.86052	-0.03531	-0.79092	-0.0735979	-0.0121728	-2.17444	-2.18758	-3.37113	-2.55519
+	1.78058	-2.24089	AT4G34660	AT4G34660.3 SH3 domain-containing protein;AT4G34660.2 SH3 domain-containing protein;AT4G34660.1 SH3 domain-containing protein	Vesicle trafficking	endomembrane trafficking	ESCRT (Endosomal Sorting Complex Required for Transport) complexes	4	4	14.8	-2.35577	-3.85533	-3.29536	-2.79746	-0.353528	-1.21105	-1.61923	-1.92406	-4.756	-3.00963	-2.12579	-4.18
+	2.39302	-2.10546	AT4G35830	AT4G35830.1 ACO1 aconitase 1;AT4G35830.2 ACO1 aconitase 1	Cellular respiration	TCA cycle	aconitase	8	2	12.7	-4.19034	-3.57494	-2.52112	-4.8086	-2.13294	-3.40295	-2.04216	-1.65576	-3.68359	-4.32408	-4.76111	-4.88686
+	2.20712	-2.10257	AT4G33650	AT4G33650.1 Dynamin related protein 3A (DRP3A);AT4G33650.2 Dynamin related protein 3A (DRP3A)	Cell	cell cycle	organelle fission	20	18	32.4	-0.395234	-0.874131	-2.14418	-0.566358	1.12864	0.638353	0.366851	0.0307659	-1.17007	-2.15236	-0.472814	-2.45044
+	1.76376	-2.06532	AT1G75210	AT1G75210.1 HAD-superfamily hydrolase, subfamily IG, 5-nucleotidase	Nucleotide metabolism	nucleotide degradation	purines	8	8	11.8	-2.41192	-3.5036	-1.93487	-2.76328	-0.625238	-0.819094	-0.248895	-0.463828	-1.43058	-2.52481	-4.34216	-2.12079
+	1.36803	-2.05976	AT4G29120	AT4G29120.1 Probable 3-hydroxyisobutyrate dehydrogenase-like 1 (6PGDHL), mitochondrial	Amino acid metabolism	amino acid degradation	BCAA	7	7	26.6	-2.83836	-2.53728	-2.2732	-2.90282	-0.939896	-1.10732	-1.44496	-1.30593	-2.10744	-2.82824	-2.49355	-5.60792
+	2.92644	-1.99664	AT2G04842	AT2G04842.1 EMB2761 threonyl-tRNA synthetase, putative / threonine--tRNA ligase, putative (ThrRS2)	Protein metabolism	protein synthesis	aminoacyl-tRNA synthetase activities	11	11	20.8	-0.673921	-1.15111	-2.04033	-1.34592	0.501194	1.132	0.124352	-0.101054	-1.76044	-1.52291	-1.0119	-2.0348
+	2.85683	-1.98827	AT1G07910	AT1G07910.2 ATRNL, RNL, AtRLG1 RNAligase;AT1G07910.1 ATRNL, RNL, AtRLG1 RNAligase	Not assigned	not assigned	not assigned	11	11	13.9	-2.52132	-2.61183	-2.91179	-3.48513	-0.441779	-1.10668	-1.09372	-2.08414	-3.32195	-3.34024	-2.87189	-3.14533
+	3.20208	-1.85069	AT4G03200	AT4G03200.2 catalytics;AT4G03200.1 catalytics	Not assigned	not assigned	not assigned	7	7	14	-2.65049	-3.97125	-2.87583	-3.42857	-0.233361	-1.52957	-1.02944	-1.05215	-2.7607	-2.68128	-2.71689	-3.08843
+	1.40716	-1.82086	AT2G45790	AT2G45790.1 ATPMM, PMM phosphomannomutase	Carbohydrate metabolism	carbohydrate synthesis	sucrose	3	3	16.7	-3.82281	-4.01833	-2.95217	-3.26956	-0.497459	-2.09234	-2.58804	-3.29404	-3.58645	-3.71152	-3.4587	-4.99867
+	2.08632	-1.68604	AT1G08130	AT1G08130.1 DNA ligase 1 (LIG1)	DNA	DNA damage response	DNA repair mechanisms	8	8	11.8	-2.68022	-3.6184	-3.47802	-3.37637	-1.2802	-1.74537	-2.38141	-2.20897	-3.29514	-4.51968	-2.83597	-3.70931
+	1.88128	-1.68413	AT5G50340	AT5G50340.1 DNA repair protein	DNA	DNA repair	unknown	5	5	12.9	-2.37354	-3.58813	-3.61724	-2.29965	-1.21047	-0.996684	-1.61802	-2.19745	-3.22996	-3.33784	-2.11285	-4.07852
+	1.35456	-1.65824	AT1G51610	AT1G51610.1 Metal tolerance protein C4 (MTPC4)	Transport	carrier-mediated transport	CDF superfamily	3	3	10.5	-2.41535	-3.11973	-2.84618	-2.2824	-0.224911	-1.02877	-0.905961	-2.1892	-4.00566	-3.14635	-1.92113	-1.90867
+	4.22354	-1.62932	AT1G24340	AT1G24340.1 EMB260, EMB2421 FAD/NAD(P)-binding oxidoreductase family protein	Not assigned	not assigned	oxidases - copper, flavone etc	19	19	37	-1.28238	-1.15021	-0.9769	-1.75027	0.701309	0.674215	0.617136	0.491679	-0.593236	-0.942691	-1.29371	-1.2033
+	1.48321	-1.60804	AT1G26550	AT1G26550.1 FKBP-like peptidyl-prolyl cis-trans isomerase family protein	DNA	not assigned	unknown	6	6	56.3	-0.980173	-1.02757	-1.58715	-1.13246	1.30945	-0.0715236	-0.245126	-1.17136	-1.78967	-2.00026	-0.830106	-1.99067
+	2.78868	-1.60439	AT5G04130	AT5G04130.1 DNA gyrase B2 (GYRB2);AT5G04130.2 DNA GYRASE B2	RNA	RNA biosynthesis	organelle machineries	16	7	26.9	0.591079	0.106724	-0.390792	0.179517	1.63085	1.8597	1.09602	0.710723	-0.28318	-0.42949	0.117733	-0.525351
+	2.05686	-1.5282	AT5G26830	AT5G26830.1 Dual-targeted threonyl-tRNA synthetase found in both the chloroplast and mitochondrion (ThrRS1)	Protein metabolism	protein synthesis	aminoacyl-tRNA synthetase activities	8	8	12.8	-2.05819	-3.00403	-2.08326	-2.51979	-0.78197	-1.70225	-1.50576	-0.712518	-2.02689	-3.47106	-2.41889	-2.89846
+	2.23616	-1.47146	AT1G55510	AT1G55510.1 BCDH BETA1 branched-chain alpha-keto acid decarboxylase E1 beta subunit (BCKDHE1-β)	Amino acid metabolism	amino acid degradation	BCAA	5	2	21	-0.19137	-0.347936	-0.418422	-1.34552	0.079398	0.732768	0.550939	0.505499	-1.19531	-0.476606	-0.507408	-1.83793
+	2.42325	-1.46798	AT5G64050	AT5G64050.1 ATERS, OVA3, ERS glutamate tRNA synthetase	Protein metabolism	protein synthesis	aminoacyl-tRNA synthetase activities	10	10	24.6	-1.2073	-1.69477	-1.54062	-1.15572	0.375908	0.0998934	-0.776504	-0.630644	-1.65637	-1.96902	-1.27337	-1.9045
+	2.46913	-1.4557	AT4G34570	AT4G34570.1 THY-2 thymidylate synthase 2	Coenzyme metabolism	tetrahydrofolate	dihydrofolate reductase	5	5	9.7	-3.01197	-4.34294	-3.2459	-3.78925	-1.90033	-2.32208	-3.24382	-2.76807	-4.04052	-4.32901	-3.83045	-3.85711
+	1.82995	-1.40099	AT3G62290	AT3G62290.3 ADP-ribosylation factor A1E (ARFA1E);AT3G62290.2 ADP-ribosylation factor A1E (ARFA1E);AT3G62290.1 ADP-ribosylation factor A1E (ARFA1E);AT2G47170.1 ARF1A1C Ras-related small GTP-binding family protein;AT1G70490.3 ATARFA1D, ARFA1D Ras-related sma	Vesicle trafficking	coat protein I (COPI) coatomer machinery	coat protein recruiting	8	8	54.7	1.91903	1.81524	1.15358	2.17108	3.36044	3.84741	2.84448	2.19603	1.8959	1.48915	2.11316	1.14617
+	3.17634	-1.33706	AT1G14610	AT1G14610.1 Valyl-tRNA synthase (VALRS / TWIN2)	Protein metabolism	protein synthesis	aminoacyl-tRNA synthetase activities	14	14	16	-2.1593	-1.46948	-1.6533	-1.74384	0.292749	-0.29068	-0.236296	-0.184756	-1.32488	-1.05906	-1.59986	-1.78344
+	2.44549	-1.33482	AT4G10040	AT4G10040.1 CYTC-2 cytochrome c-2	Cellular respiration	OXPHOS	cytochrome c	4	3	42	-0.447632	-0.544958	-1.49707	-0.762801	0.60935	-0.185418	0.763649	0.805387	-0.520848	-1.29229	-0.631338	-0.901849
+	1.8348	-1.24318	AT5G61220	AT5G61220.1 LYR family of Fe/S cluster biogenesis protein	Coenzyme metabolism	iron-sulphur clusters	mitochondrial ISC system	2	2	18.4	-2.82324	-3.39414	-2.18689	-2.81576	-1.04786	-1.33246	-1.71431	-1.96509	-2.06035	-3.1474	-3.37681	-2.44786
+	1.77919	-1.14941	AT2G01460	AT2G01460.2 P-loop containing nucleoside triphosphate hydrolase;AT2G01460.1 P-loop containing nucleoside triphosphate hydrolase	Nucleotide metabolism	nucleotide salvage	nucleoside kinases	10	10	13.7	-1.94408	-1.5168	-1.82859	-1.20795	-0.596915	-0.82703	-1.1004	-0.756687	-1.96929	-2.46655	-1.02765	-2.41518
+	3.87114	-1.14639	AT3G03590	AT3G03590.1 SWIB/MDM2 domain superfamily protein	DNA	DNA synthesis/chromatin structure	additional core components	5	5	41.3	-0.269018	-0.228624	-0.151416	-1.63361	0.836861	1.15264	1.13593	0.712256	-0.0507252	-0.0817501	-0.375035	-0.240355
+	1.52207	-1.1408	AT3G09440	AT3G09440.2 Heat shock protein 70 (Hsp 70) family protein;AT3G09440.1 Heat shock protein 70 (Hsp 70) family protein	Stress	abiotic stress	temperature	20	8	42.1	-0.0383395	0.155368	-0.512961	0.0106925	1.86673	1.2441	0.684825	0.333065	0.24551	-0.319402	0.279316	-0.639912
+	4.46903	-1.1216	AT4G30490	AT4G30490.1 AFG1-like ATPase family protein (CALM)	Cellular respiration	OXPHOS	assembly and maintenance	15	14	35.4	-0.537004	-0.189588	-0.294191	-0.199061	0.857605	0.539841	0.502472	0.404523	-0.549838	-0.62449	-0.511951	-0.495696
+	3.82811	-1.12146	AT5G18170	AT5G18170.1 NADH glutamate dehydrogenase subunit (GDH1)	Amino acid metabolism	amino acid synthesis & degradation	Glu	11	8	33.3	2.24495	2.00067	1.78518	2.1041	2.74319	2.98873	3.04078	3.00565	1.92467	1.73235	2.07902	1.55646
+	4.80407	-1.11302	AT4G17140	AT4G17140.3 Pleckstrin homology (PH) domain-containing protein;AT4G17140.2 Pleckstrin homology (PH) domain-containing protein;AT4G17140.1 Pleckstrin homology (PH) domain-containing protein	Not assigned	not assigned	not assigned	81	81	26.2	-1.16653	-1.15532	-1.13811	-1.22029	0.0398201	0.00291719	-0.0164549	0.159741	-1.00976	-1.29064	-0.918502	-1.04714
+	2.4174	-1.08977	AT1G50200	AT1G50200.2 Alanyl-tRNA synthetase (ALATS);AT1G50200.1 Alanyl-tRNA synthetase (ALATS)	Protein metabolism	protein synthesis	aminoacyl-tRNA synthetase activities	13	13	16.3	-1.76913	-1.69425	-1.5091	-1.85721	0.0593511	-0.671477	-0.668953	-0.857451	-1.50683	-1.5447	-1.44917	-1.99689
+	2.65784	-1.06779	AT5G65750	AT5G65750.1 2-oxoglutarate dehydrogenase subunit (OGDCE1)	Cellular respiration	TCA cycle	OGDH complex	40	27	46	1.81724	1.69576	1.15053	2.09373	2.31887	2.42341	2.48295	2.63503	1.44243	1.01859	1.9318	1.19626
+	1.94891	-1.05842	AT1G11390	AT1G11390.1 Protein kinase superfamily protein (ABC1K10A)	Protein metabolism	protein modification	phosphorylation	8	7	17.8	-2.97195	-1.44349	-1.76336	-1.85863	-0.773098	-1.34701	-1.0095	-1.9749	-2.70453	-2.35797	-2.14005	-2.13564
+	2.17156	-1.00781	AT5G60870	AT5G60870.1 Regulator of chromosome condensation (RUG3) family protein;AT5G60870.2 Regulator of chromosome condensation (RUG3) family protein	RNA	RNA processing	organelle machineries	5	5	15.7	-1.85176	-2.92021	-1.8344	-4.32324	-2.56129	-3.10128	-3.09625	-2.66892	-3.27305	-4.21718	-3.96316	-4.00558
+	1.32053	-0.981845	AT2G02510	AT2G02510.1 NADH:ubiquinone oxidoreductase subunit (B12-2)	Cellular respiration	OXPHOS	complex I	4	1	45.8	0.157149	0.851984	1.22456	0.0712757	1.58448	1.97196	1.30461	1.91648	1.0948	1.09256	-0.379035	1.04182
+	2.63481	-0.974316	AT2G15690	AT2G15690.1 DYW2	RNA	RNA processing	organelle machineries	7	7	13.5	-1.22186	-1.28919	-1.49306	-1.39134	-0.256705	-0.736302	-0.799975	-0.813451	-1.68111	-1.96819	-1.2949	-1.5595
+	3.84125	-0.96999	AT3G15000	AT3G15000.1 Multiple organellar RNA editing factor 8 (MORF8, RIP1)	RNA	RNA processing	organelle machineries	5	5	12.9	1.31871	1.14714	0.990357	1.34435	2.19649	1.89207	2.40021	2.32871	1.19128	1.21629	1.27949	1.25045
+	1.56626	-0.966619	AT1G76140	AT1G76140.1 Prolyl oligopeptidase family protein;AT1G76140.2 Prolyl oligopeptidase family protein	Not assigned	not assigned	not assigned	5	5	8.6	-3.4858	-3.98794	-3.0295	-3.65465	-2.76101	-2.67338	-2.26036	-2.08752	-2.91073	-3.89551	-3.93568	-2.90683
+	1.85108	-0.964091	AT5G13610	AT5G13610.1 Mitochondria-localized protein involved in ABI4-mediated mitochondrial retrograde signalling	Not assigned	not assigned	not assigned	7	7	19.4	-2.54018	-5.07065	-3.62692	-2.35093	-2.06984	-1.75563	-1.07912	-2.02624	-2.29538	-2.57482	-3.03388	-2.88312
+	2.06875	-0.95837	AT1G15120	AT1G15120.1 Ubiquinol:cytochrome c oxidoreductase subunit (QCR6-1);AT1G15120.2 Ubiquinol-cytochrome C reductase hinge protein	Cellular respiration	OXPHOS	complex III	6	6	65.2	2.2174	1.60563	1.68457	1.58433	3.36023	2.62332	2.59083	2.64653	2.33764	1.59714	1.75798	1.69467
+	1.72696	-0.953987	AT4G32360	AT4G32360.1 Pyridine nucleotide-disulphide oxidoreductase family protein	Coenzyme metabolism	iron-sulphur clusters	mitochondrial ISC system	9	9	24.6	-2.53706	-2.22257	-2.15424	-2.74597	-0.64054	-1.4873	-1.29738	-1.54032	-2.49525	-1.57676	-2.48401	-2.22547
+	2.9601	-0.932395	AT5G51220	AT5G51220.1 Ubiquinol:cytochrome c oxidoreductase assembly protein	Not assigned	not assigned	not assigned	8	8	34.9	-0.200106	0.25812	-0.0587637	-0.115441	1.1049	1.24298	0.614941	1.23713	0.106922	0.097812	0.272104	-0.0064642
+	2.1464	-0.923067	AT1G02270	AT1G02270.1 Calcium-binding endonuclease/exonuclease/phosphatase family	Signalling	calcium signalling	unknown	4	4	13.2	-3.54652	-3.16085	-3.0313	-3.18765	-2.56368	-2.40554	-2.21992	-2.24804	-3.34923	-3.13577	-2.80505	-3.8394
+	1.52046	-0.908087	AT5G07440	AT5G07440.1 NADH glutamate dehydrogenase subunit (GDH2);AT5G07440.2 NADH glutamate dehydrogenase subunit (GDH2);AT5G07440.3 GDH2 glutamate dehydrogenase 2	Amino acid metabolism	amino acid synthesis & degradation	Glu	12	8	37.5	1.5522	1.73201	0.762764	1.63365	1.42179	1.79058	1.72736	1.95166	0.281819	0.520602	1.6642	0.792425
+	2.71544	-0.899669	AT5G62050	AT5G62050.1 Oxidase assembly 1 (OXA1)	Cellular respiration	OXPHOS	assembly and maintenance	4	4	12.6	-1.18238	-0.838019	-1.39556	-1.24665	-0.718756	-0.861025	-0.514365	-0.512154	-1.95115	-1.56714	-1.44219	-1.2445
+	2.97096	-0.893327	AT5G17790	AT5G17790.1 Organelle Zinc finger 1 (OZ1, VAR3)	Not assigned	not assigned	not assigned	8	8	17.3	-1.91016	-1.56653	-1.96134	-1.72995	-0.932353	-1.08776	-1.02154	-1.029	-2.24569	-1.60167	-2.06612	-1.73049
+	4.13446	-0.889803	AT1G17290	AT1G17290.1 Alanine aminotransferase (AlaAT1)	Amino acid metabolism	amino acid synthesis & degradation	Ala	12	8	29.7	1.46518	1.35666	1.06021	1.41543	2.1219	1.92446	2.15881	2.03282	1.09838	1.21416	1.36076	1.00546
+	1.36389	-0.85392	AT3G10160	AT3G10160.1 ATDFC, DFC, FPGS2 DHFS-FPGS homolog C	Coenzyme metabolism	tetrahydrofolate	folyl-polyglutamate synthetase	8	8	16.6	-0.822627	-1.04006	-0.674416	-1.26875	1.01448	0.00739718	-0.0844607	-0.263032	-0.264027	-0.569631	-1.03937	-0.868265
+	1.82138	-0.802823	AT1G15480	AT1G15480.1 Pentatricopeptide repeat (PPR)-like superfamily protein	Not assigned	not assigned	not assigned	14	13	27.8	-0.461135	-0.416983	-0.994423	-0.699926	-0.415471	-0.392117	-0.539219	0.166691	-1.53663	-1.0338	-0.667153	-1.15383
+	3.45165	-0.789594	AT2G02050	AT2G02050.1 NADH:ubiquinone oxidoreductase subunit (B18)	Cellular respiration	OXPHOS	complex I	6	6	61.2	1.65206	1.35255	1.70439	1.33511	2.5418	2.29281	2.23206	2.37562	1.71938	1.55246	1.67618	1.33589
+	1.50902	-0.786875	AT1G28210	AT1G28210.1 DNAJ homolog (ATJ1);AT1G28210.2 ATJ1 DNAJ heat shock family protein	Not assigned	not assigned	not assigned	6	6	17.6	-2.00399	-1.91996	-2.1975	-1.836	-1.40033	-1.16991	-1.55701	-1.42151	-1.95289	-2.92878	-1.67673	-2.13786
+	1.9819	-0.780593	AT1G15810	AT1G15810.1 RIBOSOMAL PROTEIN US15MZ;US15MZ	Protein metabolism	protein synthesis	organelle translation machineries	8	8	26.5	-0.983763	-1.24972	-1.43531	-1.18288	-0.427095	-1.02257	-0.319124	-0.51012	-1.63132	-1.4428	-0.947744	-1.37942
+	2.55069	-0.76526	AT3G02780	AT3G02780.1 IPP2, IPIAT1, IDI2 isopentenyl pyrophosphate:dimethylallyl pyrophosphate isomerase 2	Secondary metabolism	terpenoids	mevalonate pathway	12	7	51.4	-0.175248	-0.173659	0.103989	-0.516377	0.59729	0.580199	0.396115	0.924617	0.0137944	0.0600916	-0.429946	-0.206761
+	3.0382	-0.731824	AT1G53645	AT1G53645.1 MS85;RIBOSOMAL PROTEIN MS85	Protein metabolism	protein synthesis	organelle translation machineries	11	11	27.7	-0.548653	-0.176923	-0.559291	-0.876808	-0.034311	0.0235838	0.0846078	0.0541739	-1.01324	-0.661213	-0.440311	-0.684476
+	2.48331	-0.731245	AT1G24610	AT1G24610.1 Rubisco methyltransferase family protein	Not assigned	not assigned	not assigned	9	9	29.8	-1.24127	-1.38285	-1.02525	-1.83313	-0.0102274	-0.409646	-0.250185	-0.513355	-0.762822	-1.07256	-1.29346	-0.97956
+	2.10713	-0.723482	AT1G22840	AT1G22840.2 CYTC-1, ATCYTC-A CYTOCHROME C-1;AT1G22840.1 CYTC-1, ATCYTC-A CYTOCHROME C-1	Cellular respiration	OXPHOS	cytochrome c	4	3	47.1	2.02712	1.97732	1.62007	1.7302	2.31833	2.3118	2.89395	2.8495	1.6525	2.08582	1.82446	1.91689
+	1.56659	-0.713713	AT1G48650	AT1G48650.2 DEA(D/H)-box RNA helicase family protein;AT1G48650.1 DEA(D/H)-box RNA helicase family protein	Not assigned	not assigned	not assigned	13	13	14.8	-2.13479	-3.00724	-2.95103	-3.34085	-2.2378	-2.32693	-2.29901	-2.885	-3.17634	-3.49142	-2.6013	-3.33455
+	2.19608	-0.688601	AT3G16230	AT3G16230.3 Predicted eukaryotic LigT;AT3G16230.1 Predicted eukaryotic LigT;AT3G16230.2 Predicted eukaryotic LigT	Not assigned	not assigned	not assigned	9	9	31.8	-1.63392	-1.53737	-1.46785	-1.87057	-1.15937	-0.57945	-0.934464	-1.04352	-1.52937	-1.34491	-1.83549	-1.76144
+	3.0627	-0.685919	AT3G44370	AT3G44370.1 Membrane insertion protein (OXAA/YIDC )	Cellular respiration	OXPHOS	assembly and maintenance	6	6	13.3	-2.49393	-2.40927	-2.22949	-2.40915	-1.41258	-1.6109	-1.50134	-1.41599	-1.87394	-2.20599	-2.31714	-2.28742
+	3.58575	-0.683891	AT3G03100	AT3G03100.2 NADH:ubiquinone oxidoreductase subunit (B17.2);AT3G03100.1 NADH:ubiquinone oxidoreductase subunit (B17.2)	Cellular respiration	OXPHOS	complex I	4	4	44	2.80811	2.49448	2.71692	2.49911	3.4605	3.31284	3.41806	3.36301	2.86162	2.51694	2.61295	2.82733
+	2.6397	-0.67577	AT3G19170	AT3G19170.1 Presequence protease 1 (PREP1);AT3G19170.2 PREP1 presequence protease 1	Protein metabolism	protein translocation	transit peptide degradation	25	18	31.8	0.0962563	0.131354	-0.111719	-0.305354	0.98147	0.390228	0.661586	0.580193	0.0171107	-0.152126	0.0881983	-0.0427852
+	2.48237	-0.670724	AT1G34360	AT1G34360.1 translation initiation factor 3 (IF-3) family protein	Protein metabolism	protein synthesis	organelle translation machineries	7	7	18.1	-1.68312	-1.81124	-1.95001	-1.99179	-0.979773	-1.49048	-1.34606	-1.15508	-1.96329	-1.75169	-1.79713	-2.14219
+	1.96684	-0.666992	AT2G26800	AT2G26800.2 Hydroxymethylglutaryl-CoA lyase (HMGCL), mitochondrial;AT2G26800.1 Hydroxymethylglutaryl-CoA lyase (HMGCL), mitochondrial;AT2G26800.3 Hydroxymethylglutaryl-CoA lyase (HMGCL), mitochondrial	Amino acid metabolism	amino acid degradation	BCAA	4	4	11.1	0.489928	0.775148	1.29579	0.511519	1.47167	1.40552	1.65424	1.80256	1.16134	1.205	0.550715	0.748972
+	2.4017	-0.6611	AT5G02130	AT5G02130.1 NDP1 Tetratricopeptide repeat (TPR)-like superfamily protein	Hormone metabolism	auxin	transport	9	9	29.5	-0.646211	-0.696705	-0.584328	-1.18178	0.0238626	-0.52213	-0.101265	-0.123974	-0.598474	-0.949759	-0.849629	-0.970046
+	4.23329	-0.657175	AT5G67590	AT5G67590.1 NADH:ubiquinone oxidoreductase subunit (18 kDa SU)	Cellular respiration	OXPHOS	complex I	2	2	13	2.61874	2.81969	2.91993	2.59435	3.42328	3.27861	3.57526	3.43122	2.83137	2.75474	2.70884	2.78472
+	2.40975	-0.655697	AT1G14450	AT1G14450.1 NADH:ubiquinone oxidoreductase subunit (B12-1)	Cellular respiration	OXPHOS	complex I	4	1	46.6	2.13519	2.33168	2.65816	2.56025	2.91736	2.74666	3.15779	3.37121	2.50096	2.38003	2.28005	2.40919
+	3.042	-0.651841	AT5G23200	AT5G23200.1 unknown protein;BEST Arabidopsis thaliana protein match is: unknown protein (TAIR:AT5G08270.1);Has 30201 Blast hits to 17322 proteins in 780 species: Archae - 12;Bacteria - 1396;Metazoa - 17338;Fungi - 3422;Plants - 5037;Viruses - 0;Oth	Not assigned	not assigned	not assigned	17	17	51.6	-0.0255738	-0.220014	-0.310369	-0.294434	0.475046	0.55351	0.616587	0.143921	-0.188608	-0.257555	-0.155177	-0.216958
+	2.75289	-0.64839	AT1G79230	AT1G79230.1 Mercaptopyruvate sulfurtransferase (MST1);AT1G79230.3 Mercaptopyruvate sulfurtransferase (MST1);AT1G79230.2 Mercaptopyruvate sulfurtransferase (MST1)	Amino acid metabolism	amino acid degradation	Cys	8	8	28.2	1.42944	1.17617	1.40607	1.16543	2.22656	1.91688	2.33741	2.35019	1.52089	1.69885	1.3884	1.62934
+	3.51869	-0.647434	AT3G10370	AT3G10370.1 FAD glycerol-3-phosphate dehydrogenase (SDP6)	Lipid metabolism	lipid degradation	glycerol degradation	20	20	41	1.57369	1.57803	1.36816	1.53375	2.18317	1.96366	2.07311	2.21887	1.57568	1.33541	1.57329	1.36468
+	3.30776	-0.645941	AT3G48000	AT3G48000.1 Aldehyde dehydrogenase (ALDH2B4)	Carbohydrate metabolism	carbohydrate degradation	fermentation	23	22	49.8	3.59816	3.35182	3.41216	3.49779	3.98135	3.91694	4.22913	4.22408	3.54317	3.45602	3.46128	3.30726
+	3.28407	-0.634628	AT1G31817	AT1G31817.1 NFD3 Ribosomal L18p/L5e family protein	Protein metabolism	protein synthesis	organelle translation machineries	10	10	36.3	-0.443432	-0.342024	-0.425666	-0.684776	0.183845	-0.0697134	0.149733	0.245579	-0.517716	-0.460937	-0.371899	-0.678516
+	1.79659	-0.608751	AT3G03600	AT3G03600.1 Ribosomal protein S2 (RPS2)	Protein metabolism	protein synthesis	organelle translation machineries	7	7	35.2	1.03205	0.759043	0.987077	1.10409	1.21293	1.23485	1.64511	1.92329	0.981635	0.714054	0.890826	0.994658
+	1.7005	-0.606966	AT4G11600	AT4G11600.1 Glutathione peroxidase 6 (GPX6)	Redox	hydrogen peroxide removal	glutathione peroxidase	4	4	19	-0.12961	-0.202529	0.0565278	0.0150491	1.17314	0.267038	0.769599	0.779405	0.279194	0.157982	0.0349557	0.0891835
+	3.16056	-0.603354	AT3G07060	AT3G07060.1 emb1974 NHL domain-containing protein	Cell	not assigned	unknown	16	16	26.7	-1.4812	-1.30523	-1.47206	-1.36613	-0.829996	-0.991282	-0.792706	-0.629858	-1.45304	-1.56233	-1.31363	-1.32827
+	1.94111	-0.597369	AT4G15640	AT4G15640.1 MITOCHONDRIAL TRANSLATION FACTOR 1;MS83;MTRAN1;RIBOSOMAL PROTEIN MS83	Protein metabolism	protein synthesis	ribosomal protein	5	5	18.5	0.724223	0.528471	0.473395	0.0370648	1.31001	1.31228	1.37021	0.888053	0.704752	0.499426	0.925768	0.361129
+	2.86352	-0.594072	AT2G29720	AT2G29720.1 CTF2B FAD/NAD(P)-binding oxidoreductase family protein	Not assigned	not assigned	not assigned	17	14	49.2	0.542409	0.519662	0.679314	0.67221	1.3876	1.4983	1.33689	1.28879	1.0103	0.620359	0.875583	0.629044
+	2.11823	-0.593305	AT1G02410	AT1G02410.1 Cytochrome c oxidase assembly protein (Cox11)	Cellular respiration	OXPHOS	assembly and maintenance	5	5	27.9	-0.523781	-0.306249	-0.28926	-0.0654503	0.267627	-0.0182892	0.0770156	0.555549	-0.372445	-0.410686	-0.551279	-0.15691
+	1.82427	-0.588616	AT2G31725	AT2G31725.1 Eukaryotic protein of unknown function (DUF842)	Not assigned	not assigned	not assigned	4	3	40.3	-0.498929	-1.17933	-0.681572	-0.480918	-0.193732	0.101982	-0.333117	0.0163044	-0.920875	-0.391914	-0.952483	-0.497755
+	3.45881	-0.5523	AT5G40650	AT5G40650.1 Succinate dehydrogenase subunit (SDH2-2, Fe-S subunit)	Cellular respiration	OXPHOS	complex II	10	2	35	1.85225	2.05864	1.7512	2.26413	2.39228	2.69691	2.56816	2.59918	2.08303	1.92558	2.08437	1.95435
+	3.30863	-0.542629	AT1G24180	AT1G24180.1 Pyruvate dehydrogenase subunit (putative, PDCE1 alpha-like)	Cellular respiration	TCA cycle	mitochondrial pyruvate dehydrogenase complex	17	12	42.5	2.46159	2.29139	1.96738	2.13014	2.70559	2.68684	2.71902	2.51548	2.21143	2.04442	2.23133	1.96924
+	2.54463	-0.537567	AT2G16880	AT2G16880.1 Pentatricopeptide repeat (PPR) superfamily protein (PPR SFP)	RNA	RNA processing	PPR	6	6	10.1	-0.358369	-0.588303	0.281172	-2.31566	-0.0896341	-0.300485	-0.115564	-0.370198	-0.723153	-0.999098	-0.717891	-0.586005
+	1.70784	-0.514411	AT3G49240	AT3G49240.1 Pentatricopeptide repeat (PPR) superfamily protein (NUWA)	RNA	RNA processing	PPR	17	17	33.4	0.0180482	-0.144208	-0.162043	-0.217118	0.577057	0.0294401	0.253663	0.378486	-0.507324	-0.16716	0.0547858	-0.199299
+	2.15055	-0.486201	AT4G00860	AT4G00860.1 Cytochrome c oxidase subunit (COXX2-1)	Cellular respiration	OXPHOS	complex IV	3	3	40	2.76897	2.7217	2.77609	2.71231	2.98567	3.13333	3.33639	3.49087	2.63236	2.75113	2.87113	2.74684
+	2.13319	-0.477465	AT5G58270	AT5G58270.1 ABC transporter of the mitochondrion 3 (ATM3, STA1)	Coenzyme metabolism	iron-sulphur clusters	mitochondrial ISC system	24	23	42.4	0.506579	0.686565	0.19883	0.628112	0.727541	0.756722	0.84625	0.937173	0.501371	0.15136	0.558237	0.146856
+	1.83009	-0.445674	AT5G57300	AT5G57300.3 S-adenosyl-L-methionine-dependent methyltransferases superfamily protein;AT5G57300.2 S-adenosyl-L-methionine-dependent methyltransferases superfamily protein;AT5G57300.1 S-adenosyl-L-methionine-dependent methyltransferases superfamily protein	Coenzyme metabolism	phylloquinone	ubiquinone synthesis	7	7	36.5	0.129086	-0.869651	0.0616877	0.0341103	0.804696	0.469832	0.388993	0.380196	0.16928	0.207276	-0.17386	0.0583251
+	1.88488	-0.438315	ATMG00640	ATMG00640.E RNA Edit ORF25 hydrogen ion transporting ATP synthases subunit b (ATP-B);ATMG00640.1 ORF25 hydrogen ion transporting ATP synthases subunit b (ATP-B)	Cellular respiration	OXPHOS	complex V	3	3	17.2	4.0714	3.6155	3.60846	3.64962	4.4268	4.22652	4.05427	4.1529	4.04306	3.75604	3.57191	3.73622
+	1.89027	-0.431315	AT5G56090	AT5G56090.1 Cytochrome c oxidase assembly protein (Cox15)	Cellular respiration	OXPHOS	assembly and maintenance	7	7	19.9	-0.767554	-0.161834	-0.538836	-0.483517	-0.163144	-0.605442	-0.202819	-0.259418	-0.800643	-0.860303	-0.537009	-0.758128
+	2.54822	-0.428452	AT3G15090	AT3G15090.1 GroES-like zinc-binding alcohol dehydrogenase family protein	Not assigned	not assigned	not assigned	15	15	52.7	1.92208	1.8597	1.98849	1.69765	2.33097	2.49889	2.46304	2.51286	2.24384	2.02008	1.90522	1.9228
+	3.63399	-0.426551	AT4G34700	AT4G34700.1 NADH:ubiquinone oxidoreductase subunit (B22)	Cellular respiration	OXPHOS	complex I	9	9	70.9	2.97826	2.91614	2.88274	2.81198	3.23784	3.41954	3.47437	3.40687	2.95063	3.01215	2.92046	2.94919
+	3.32799	-0.42122	AT4G35260	AT4G35260.1 NAD isocitrate dehydrogenase regulatory subunit (IDH1)	Cellular respiration	TCA cycle	mito. IDH	10	6	36	3.72831	3.47083	3.87346	3.76537	4.1375	4.23718	4.27985	4.05418	3.84266	3.67393	3.75873	3.74852
+	3.00486	-0.411695	AT1G19140	AT1G19140.1 Ubiquinone biosynthesis accessory protein (COQ9-like);AT1G19140.2 FUNCTIONS IN: molecular_function unknown;INVOLVED IN: ubiquinone biosynthetic process;LOCATED IN: mitochondrion;EXPRESSED IN: 24 plant structures;EXPRESSED DURING: 15 growth	Coenzyme metabolism	phylloquinone	accessory proteins	9	9	42.8	0.6909	0.774738	0.92763	0.674413	1.5391	1.28137	1.35397	1.25889	0.878926	0.989218	0.929086	0.989327
+	2.4616	-0.387025	AT2G23890	AT2G23890.1 HAD-superfamily hydrolase, subfamily IG, 5-nucleotidase	Nucleotide metabolism	nucleotide degradation	purines	8	8	18.3	0.155445	0.079076	-0.232064	-0.194332	0.391725	0.375485	0.312337	0.1004	0.0224379	-0.130469	-0.055324	-0.204797
+	2.25089	-0.370864	AT5G52840	AT5G52840.1 NADH:ubiquinone oxidoreductase subunit (B13)	Cellular respiration	OXPHOS	complex I	13	13	68	3.45766	3.48974	3.42954	3.24471	3.66136	3.88834	3.83572	3.97344	3.47936	3.62094	3.34009	3.43501
+	2.22318	-0.363896	AT3G02650	AT3G02650.1 MS80;RIBOSOMAL PROTEIN MS80	Protein metabolism	protein synthesis	organelle translation machineries	11	11	23.3	-0.377171	-0.00750048	0.071034	-0.299196	0.0716052	0.122814	0.246471	0.353997	-0.0712373	-0.193978	-0.324201	-0.0712815
+	2.95007	-0.336196	AT5G26860	AT5G26860.1 Lon protease 1 (LON1)	Protein metabolism	protein degradation	peptidase families	34	31	45	0.678206	0.635446	0.671003	0.584171	1.06958	0.919374	1.02126	1.0347	0.72635	0.531853	0.726894	0.715034
+	2.52873	0.404347	AT5G15640	AT5G15640.1 Mitochondrial substrate carrier family protein	Not assigned	not assigned	not assigned	9	9	31	1.45118	1.49886	1.54346	1.46668	1.3183	1.25953	1.42487	1.09835	1.74949	1.71198	1.5343	1.72268
+	1.9147	0.438832	AT5G40930	AT5G40930.1 Translocase of the outer mitochondrial membrane 20 (TOM20-4)	Protein metabolism	protein translocation	mitochondrion	9	9	57.8	0.566844	0.897281	0.706085	0.833723	0.482972	0.468197	0.175757	0.103664	0.585332	0.935344	0.675524	0.789718
+	2.38605	0.464031	AT5G23300	AT5G23300.1 Pyrimidine D (PYRD)	Nucleotide metabolism	nucleotide synthesis	pyrimidines	15	15	48.9	1.86113	1.73485	1.64448	1.79939	1.09069	1.20474	1.20845	1.51898	1.64719	1.67757	1.69746	1.85677
+	1.94536	0.46524	AT2G35790	AT2G35790.1 unknown protein;CONTAINS InterPro DOMAIN/s: Protein of unknown function DUF1301 (InterPro:IPR009724);Has 116 Blast hits to 116 proteins in 49 species: Archae - 0;Bacteria - 0;Metazoa - 53;Fungi - 6;Plants - 49;Viruses - 0;Other Eukaryot	Not assigned	not assigned	not assigned	2	2	13	-3.65043	-4.17803	1.51086	1.79533	1.3718	1.08142	0.998342	1.28555	1.36783	1.69811	1.74669	1.78545
+	2.32654	0.465281	AT3G27080	AT3G27080.1 Translocase of the outer mitochondrial membrane 20 (TOM20-3)	Protein metabolism	protein translocation	mitochondrion	8	8	50	1.74778	1.78692	1.64039	1.61328	0.72252	1.22044	1.01436	1.01488	1.43261	1.41348	1.54361	1.44361
+	2.97879	0.494885	AT3G56430	AT3G56430.1 Translocase of the inner mitochondrial membrane TIM21-like (TIM21-L2)	Protein metabolism	protein translocation	mitochondrion	13	8	30.9	1.71623	2.1926	2.06003	2.03311	1.52635	1.55292	1.58238	1.63087	2.1142	2.1989	1.83222	2.12674
+	2.4417	0.508984	AT4G29130	AT4G29130.1 Hexokinase 1 (HXK1)	Carbohydrate metabolism	carbohydrate degradation	sucrose	22	18	70.4	3.75719	3.6881	3.77062	3.75643	3.09844	3.56586	3.23092	3.19932	3.8994	3.69762	3.74598	3.78748
+	1.77745	0.547123	AT3G20970	AT3G20970.1 NFU4, ATNFU2 NFU domain protein 4;AT3G20970.2 NFU4, ATNFU2 NFU domain protein 4	Coenzyme metabolism	iron-sulphur clusters	mitochondrial ISC system	8	6	45.2	0.429593	0.368506	0.820529	0.176689	0.0535881	0.00793574	0.0934732	0.220835	0.796497	0.915181	0.185507	0.667137
+	1.97877	0.550278	AT5G40770	AT5G40770.1 Prohibitin 3 (PHB3)	Protein metabolism	protein degradation	metalloprotease	14	9	69.3	4.91526	4.46094	4.73202	4.8694	3.98403	4.48201	4.33687	3.89523	4.6998	4.59574	4.85651	4.7472
+	1.57795	0.560131	AT2G20530	AT2G20530.2 Prohibitin 6 (PHB6);AT2G20530.1 Prohibitin 6 (PHB6)	Not assigned	not assigned	not assigned	11	6	46.2	2.94531	3.05567	2.86602	3.02713	1.82852	2.61861	1.87614	2.12598	2.50699	2.6725	2.8094	2.70087
+	4.02706	0.56475	AT1G06530	AT1G06530.1 Peroxisomal and mitochondrial division factor 2 (PMD2)	Cell	cell cycle	organelle fission	15	15	47.7	3.25309	3.20656	3.31098	3.25425	2.7066	2.83553	2.84254	2.63345	3.2165	3.35814	3.34953	3.35295
+	1.60009	0.571898	AT1G48030	AT1G48030.2 Dihydrolipoamide dehydrogenase, LPD1 (E3);AT1G48030.1 Dihydrolipoamide dehydrogenase, LPD1 (E3)	Amino acid metabolism	amino acid degradation	BCAA	27	17	67.9	4.95721	4.57676	5.34459	4.75762	4.33829	4.55443	4.71424	4.47432	5.33649	5.16565	4.57501	5.29172
+	4.52286	0.576505	AT3G63150	AT3G63150.1 Calcium binding GTPase	Signalling	G-proteins	unknown	15	15	28.6	1.34519	1.3069	1.20576	1.6528	0.834377	0.667102	0.715938	0.700892	1.32172	1.23828	1.26286	1.40147
+	1.97205	0.58528	AT4G39740	AT4G39740.1 Cytochrome c oxidase assembly protein (HCC2)	Cellular respiration	OXPHOS	assembly and maintenance	9	9	45.3	1.26151	0.982241	1.2248	1.28432	0.667362	0.542536	0.857249	0.751454	1.46788	1.26894	0.887087	1.53581
+	2.29426	0.603727	AT4G05020	AT4G05020.2 NDB2 NAD(P)H dehydrogenase B2;AT4G05020.1 Alternative NAD(P)H dehydrogenase B2 (NDB2)	Cellular respiration	OXPHOS	altNDH	22	21	38.9	2.99135	3.22309	2.96497	3.58506	2.72091	2.91072	2.67769	2.62327	3.6202	3.0195	3.41661	3.29119
+	1.57854	0.606774	AT3G62530	AT3G62530.1 ANTIDOTE OF POLLEN KILLER ON CHROMOSOME 3;APOK3	Protein metabolism	protein synthesis	translation elongation	10	10	52.5	3.20889	2.86607	3.4057	2.96998	2.56007	2.78931	2.97359	2.52328	2.94871	3.63647	3.07628	3.61189
+	1.70751	0.616385	AT2G37410	AT2G37410.2 Translocase of the inner mitochondrial membrane 17 (TIM17-2);AT2G37410.1 Translocase of the inner mitochondrial membrane 17 (TIM17-2)	Protein metabolism	protein translocation	mitochondrion	9	9	46.5	2.1098	1.97522	1.97978	2.10228	1.10626	1.30276	1.61603	1.11431	1.5497	1.73427	2.14889	2.17204
+	1.96605	0.629084	AT2G47490	AT2G47490.1 Chloroplast NAD+ transporter 1 (NDT1)	Transport	carrier-mediated transport	MC-type solute transporter	5	5	21.8	0.0120521	-0.315781	-0.492558	0.179118	-1.26515	-0.557798	-0.721641	-0.943677	-0.454349	-0.128345	-0.279941	-0.109296
+	1.61536	0.631806	AT3G20000	AT3G20000.1 Translocase of the outer mitochondrial membrane 40 (TOM40-1)	Protein metabolism	protein translocation	mitochondrion	10	10	56.6	4.38454	4.07632	4.38738	4.42631	3.60385	4.34043	3.5886	3.4147	4.41203	4.25587	4.3321	4.47479
+	2.43285	0.638121	AT5G44730	AT5G44730.2 Haloacid dehalogenase-like hydrolase;AT5G44730.1 Haloacid dehalogenase-like hydrolase	Not assigned	not assigned	not assigned	10	10	53.3	0.689133	0.766088	1.05015	0.53077	0.460878	0.339262	0.469785	0.237558	1.04685	1.19278	0.645794	1.17455
+	1.53226	0.639482	AT1G04640	AT1G04640.2 LIP2 lipoyltransferase 2;AT1G04640.1 LIP2 lipoyltransferase 2	Coenzyme metabolism	lipoic acid	lipoyltransferase	14	14	71.1	1.77575	1.30683	2.21751	1.47295	1.63715	1.22115	1.60602	1.26964	2.26167	2.23498	1.48556	2.30968
+	1.81385	0.649918	AT3G01280	AT3G01280.1 Voltage-dependent anion channel 1 (VDAC1)	Transport	porins	VDAC voltage-gated anion channel	16	13	63.8	5.86641	5.501	5.62199	5.96726	4.74896	5.63694	5.12554	4.95876	5.73496	5.6701	5.8527	5.81211
+	1.7962	0.653316	AT1G72750	AT1G72750.1 Translocase of the inner mitochondrial membrane 17 (TIM17-2)	Protein metabolism	protein translocation	mitochondrion	4	4	30.9	2.7497	2.68983	2.65636	2.66472	1.78244	2.43469	2.10796	1.61988	2.42193	2.67521	2.79215	2.66894
+	1.64389	0.665171	ATMG00290	ATMG00290.1 Ribosomal protein S4 (RPS4);AT2G07734.1 Alpha-L RNA-binding motif/Ribosomal protein S4 family protein	Protein metabolism	protein synthesis	organelle translation machineries	6	1	18.5	-1.42813	-2.43116	-1.91001	-2.40997	-2.89784	-3.16359	-2.6255	-3.39658	-2.56082	-2.55079	-2.35568	-1.95554
+	3.61352	0.667255	AT2G41600	AT2G41600.3 Mitochondrial glycoprotein family protein;AT2G41600.5 Mitochondrial glycoprotein family protein	Not assigned	not assigned	not assigned	9	9	67.1	0.462847	0.194904	0.442531	0.345966	-0.485412	-0.330117	-0.412384	-0.0947833	0.349393	0.319335	0.304588	0.373009
+	1.70143	0.684696	AT2G22500	AT2G22500.1 Mitochondrial dicarboxylate carrier 3 (DIC1)	Transport	carrier-mediated transport	MC-type solute transporter	9	9	42.8	1.78826	1.94037	1.86373	2.01059	0.939359	1.4525	1.73298	1.07921	2.06942	1.63428	2.19742	2.04172
+	3.08134	0.687323	AT1G73980	AT1G73980.1 Triphosphate Tunnel Metalloenzyme (TTM1)	Nucleotide metabolism	nucleotide salvage	nucleoside kinases	20	18	45.6	0.830033	0.821426	0.462712	0.877254	-0.0183578	-0.14386	0.121458	-0.00534867	0.582592	0.583612	0.967275	0.569702
+	1.85488	0.689051	AT2G20940	AT2G20940.1 Protein of unknown function (DUF1279)	Not assigned	not assigned	not assigned	6	6	53.5	0.517972	0.556855	0.199431	0.684095	-0.140357	-0.698825	0.0279904	0.155473	0.362647	0.616258	0.457226	0.664356
+	2.88822	0.701398	AT5G19760	AT5G19760.1 Mitochondrial dicarboxylate and tricarboxylate carrier	Lipid metabolism	lipid synthesis	fatty acid synthesis	13	13	57	5.77764	5.22434	5.69302	5.51296	4.81332	5.25793	4.89446	4.74084	5.7199	5.677	5.50949	5.60575
+	3.31834	0.726284	AT1G49410	AT1G49410.1 Translocase of the outer mitochondrial membrane 6 (TOM6)	Protein metabolism	protein translocation	mitochondrion	2	2	31.5	3.07894	2.8787	2.82114	3.14338	2.19516	2.69877	2.45764	2.42488	3.14057	3.24504	3.13215	3.16383
+	1.67676	0.731166	AT1G08480	AT1G08480.1 Succinate dehydrogenase subunit (SDH6)	Cellular respiration	OXPHOS	complex II	6	6	75.4	3.18963	3.18286	3.07286	3.45251	2.52224	3.18382	2.60385	2.06466	3.2883	3.45428	3.20504	3.35161
+	2.59447	0.74922	AT3G08980	AT3G08980.1 Peptidase S24/S26A/S26B/S26C family protein	Protein metabolism	protein degradation	peptidase families	7	7	58.4	-0.630564	-0.683374	-0.819986	-1.20548	-1.60145	-1.49342	-1.05337	-1.67295	-0.762853	-0.539845	-0.810126	-0.711482
+	1.45137	0.758723	AT4G17360	AT4G17360.1 Formyl transferase	Photosynthesis	photorespiration	unknown	8	6	35.4	-0.330567	-1.05464	-0.0742805	-0.93191	-0.60108	-1.48859	-1.109	-1.07063	0.0483839	-0.196967	-0.929065	-0.156764
+	2.12759	0.760388	AT5G59613	AT5G59613.2 ATP synthase subunit (ATP6-A);AT5G59613.1 ATP synthase subunit (ATP6-A);AT3G46430.1 unknown protein;FUNCTIONS IN: molecular_function unknown;INVOLVED IN: biological_process unknown;LOCATED IN: mitochondrion, mitochondrial respiratory cha	Cellular respiration	OXPHOS	complex V	2	2	38.2	4.05636	3.894	4.00097	3.23765	3.13234	3.46037	3.46271	2.69267	4.04146	4.03946	3.7844	3.92433
+	1.55288	0.767377	AT1G73940	AT1G73940.1 ML106;RIBOSOMAL PROTEIN ML106	Protein metabolism	protein synthesis	organelle translation machineries	5	5	43.7	-0.186277	-0.130988	-0.557525	-0.737832	-1.05879	-1.14209	-1.26126	-0.167119	-0.399626	-0.0786398	0.0258577	-0.107344
+	1.97372	0.768206	AT1G75200	AT1G75200.1 S-adenosyl-L-methionine-dependent tRNA 4-demethylwyosine synthase (TYW1)	Protein metabolism	protein synthesis	aminoacyl-tRNA synthetase activities	18	18	34.6	0.345149	0.348917	0.0595734	0.401566	-0.146457	-0.703685	-0.639422	-0.294382	-0.127581	0.305784	0.585896	0.524776
+	1.74959	0.774056	AT1G07830	AT1G07830.1 RIBOSOMAL PROTEIN UL29M;UL29M	Protein metabolism	protein synthesis	organelle translation machineries	5	5	43.1	0.441955	0.408497	0.330622	0.192727	-0.534374	-0.108926	-0.0408376	-1.05179	0.271805	0.358179	0.485198	0.245116
+	1.36734	0.79988	AT4G01990	AT4G01990.1 Pentatricopeptide repeat (PPR)-like superfamily protein	Not assigned	not assigned	not assigned	5	5	12.9	-2.32813	-2.00562	-2.1198	-2.29719	-3.20534	-3.27851	-2.23908	-3.5554	-2.43209	-2.51554	-1.98272	-2.14846
+	2.16863	0.816768	AT5G46180	AT5G46180.1 Ornithine delta-aminotransferase (OAT1)	Amino acid metabolism	amino acid degradation	Arg/Pro	13	13	38.9	0.294287	-0.178903	-0.0491684	-0.0586481	-0.910021	-0.706505	-1.21282	-0.27497	0.0954259	0.104687	0.0556767	-0.0930307
+	4.07259	0.823387	AT5G49555	AT5G49555.1 FAD/NAD(P)-binding oxidoreductase family protein	Not assigned	not assigned	not assigned	17	17	50.7	1.50077	1.14404	1.47921	1.42091	0.665473	0.661004	0.753804	0.839567	1.73791	1.39422	1.46396	1.6173
+	2.46292	0.832931	AT5G61810	AT5G61810.1 Mitochondrial ATP-Mg/Pi transporter (APC1);AT5G61810.2 Mitochondrial substrate carrier family protein (APC1)	Transport	carrier-mediated transport	MC-type solute transporter	12	12	41	0.878647	0.57429	0.963987	0.700725	0.0790349	0.0606904	-0.00344282	-0.391832	0.894482	0.453148	0.638985	1.08956
+	2.4324	0.842175	AT5G23250	AT5G23250.1 Succinyl-CoA ligase subunit (SCL alpha);AT5G23250.2 Succinyl-CoA ligase, alpha subunit	Cellular respiration	TCA cycle	succinyl-CoA ligase	10	4	31.7	1.25551	0.830019	1.22675	0.0134713	0.557198	0.534816	0.319267	0.228371	0.887332	1.60982	1.07834	1.43286
+	2.2156	0.864058	AT5G03030	AT5G03030.1 Chaperone DnaJ-domain superfamily protein	Protein metabolism	protein translocation	mitochondrion	4	3	51.8	0.211199	-0.0136552	0.0760134	0.3899	-0.840359	-1.17555	-0.384782	-0.979932	-0.303761	0.190111	0.233992	-0.0447295
+	2.28876	0.875667	AT3G50930	AT3G50930.1 Outer mitochondrial membrane protein of 66kDa (OM66)	Not assigned	not assigned	not assigned	25	24	50.3	1.8139	2.5434	2.08261	2.38389	0.976198	1.52568	1.85547	1.1449	2.35216	2.10097	2.28633	2.26545
+	1.62984	0.896244	AT2G35370	AT2G35370.1 Glycine decarboxylase H-protein (GDC-H)	Photosynthesis	photorespiration	Gly/Ser/Thr	10	6	65.5	5.99208	5.29025	6.772	5.89538	5.12142	5.47119	6.10737	5.27163	6.55211	6.56006	5.78539	6.65902
+	1.87083	0.908071	AT3G48850	AT3G48850.1 Mitochondrial phosphate transporter 2 (MPT2)	Transport	carrier-mediated transport	MC-type solute transporter	6	5	21.2	-0.723503	0.944241	-0.185438	0.601822	-0.416383	-0.671571	-1.0784	-0.315347	0.880448	0.170466	0.0735584	0.0261091
+	3.52013	0.920885	AT5G22350	AT5G22350.1 ELM1 Protein of unknown function (DUF1022)	Cell	cell cycle	organelle fission	12	12	39.6	0.505562	0.622379	0.365109	0.566027	-0.412498	-0.570091	-0.367468	-0.246794	0.546899	0.231556	0.583577	0.724658
+	2.51685	0.941731	AT4G28360	AT4G28360.1 RIBOSOMAL PROTEIN UL22MY;UL22MY	Protein metabolism	protein synthesis	organelle translation machineries	6	2	25.1	-0.550771	-0.395248	-0.805009	-1.0256	-1.41452	-1.18148	-1.91799	-1.09184	-0.623945	-0.375226	-0.509194	-0.330539
+	1.66302	0.951464	AT1G11860	AT1G11860.3 Glycine decarboxylase T-protein (GDC-T);AT1G11860.2 Glycine decarboxylase T-protein (GDC-T);AT1G11860.1 Glycine decarboxylase T-protein (GDC-T)	Photosynthesis	photorespiration	Gly/Ser/Thr	25	25	68.4	5.85474	5.27051	6.40257	5.45625	4.62607	5.29367	5.6181	4.89466	6.27129	6.30533	5.40392	6.25782
+	2.70046	0.953811	AT4G28220	AT4G28220.1 Alternative NAD(P)H dehydrogenase B1 (NDB1)	Cellular respiration	OXPHOS	altNDH	17	16	39.4	2.307	2.31627	2.38217	2.10095	0.966521	1.72668	1.47512	1.14977	2.36756	2.23715	2.10773	2.42091
+	5.62166	0.9638	AT2G19860	AT2G19860.1 Hexokinase 2 (HXK2);AT2G19860.2 Hexokinase 2 (HXK2)	Carbohydrate metabolism	carbohydrate degradation	sucrose	18	14	54.2	2.29302	1.95411	2.72494	2.39855	1.33397	1.31894	1.45037	1.2861	2.4261	2.22294	2.28132	2.31423
+	2.47172	0.99729	AT4G37930	AT4G37930.1 Serine hydroxymethyltransferase (SHMT1)	Photosynthesis	photorespiration	Gly/Ser/Thr	32	23	75.4	6.58848	5.82014	7.07905	6.27243	5.47015	5.96543	6.00739	5.38716	6.8726	6.78365	6.29572	6.86732
+	1.69226	1.00738	AT5G20090	AT5G20090.3 Mitochondrial pyruvate carrier 1 (MPC1);AT5G20090.2 Mitochondrial pyruvate carrier 1 (MPC1);AT5G20090.1 Mitochondrial pyruvate carrier 1 (MPC1)	Lipid metabolism	lipid synthesis	fatty acid synthesis	3	3	42.3	3.81874	3.46463	4.00936	3.84304	2.85006	3.14082	1.99389	3.36682	3.67452	3.96436	3.63245	4.10977
+	2.76188	1.01454	AT3G52950	AT3G52950.2 CBS / octicosapeptide/Phox/Bemp1 (PB1) domains-containing protein;AT3G52950.1 CBS / octicosapeptide/Phox/Bemp1 (PB1) domains-containing protein	Not assigned	not assigned	not assigned	22	20	54.7	2.12278	2.1222	2.16834	1.97891	0.577607	1.41091	1.27767	1.06831	1.95834	2.10207	2.1543	2.17793
+	1.69344	1.02632	AT4G26860	AT4G26860.1 Predicted pyridoxal phosphate-dependent enzyme, YBL036C type;AT4G26860.2 Predicted pyridoxal phosphate-dependent enzyme, YBL036C type	Coenzyme metabolism	pyridoxalphosphate	not assigned	7	7	42.2	1.49678	1.36771	2.1448	0.848416	0.758806	0.851251	1.51509	0.640324	2.02237	2.25857	1.21204	2.37777
+	2.74725	1.03145	AT1G14140	AT1G14140.1 Uncoupling protein 3 (UCP3)	Transport	carrier-mediated transport	MC-type solute transporter	9	9	35.4	-0.451447	-0.423755	-0.316406	-0.724489	-1.83209	-1.3246	-1.6673	-1.05718	-0.566503	-0.352224	-0.597599	-0.239028
+	3.10843	1.04828	AT1G20430	AT1G20430.1 unknown protein;Has 29 Blast hits to 29 proteins in 10 species: Archae - 0;Bacteria - 0;Metazoa - 0;Fungi - 0;Plants - 29;Viruses - 0;Other Eukaryotes - 0 (source: NCBI BLink).	Not assigned	not assigned	not assigned	7	7	62.9	0.651367	0.407956	0.155283	0.709856	-0.648268	-0.399084	-0.675668	-0.924772	0.0344323	0.368686	0.512728	0.629489
+	2.56783	1.05164	AT5G46800	AT5G46800.1 A bout de souffle (BOU)	Transport	amino acid transporter	unknown	12	12	50.3	4.89136	4.66116	5.23536	4.83929	4.02451	4.42052	4.30367	3.53061	5.23041	5.16315	4.87758	5.21474
+	1.38096	1.06649	AT5G01350	AT5G01350.1 UvrABC system C protein	DNA	DNA damage response	DNA repair mechanisms	2	2	44.4	-1.80996	-0.508082	-0.871536	-0.695596	-1.62565	-2.47415	-3.21791	-2.7029	-1.2598	-2.11125	-1.43439	-0.949231
+	1.26681	1.0794	AT2G25140	AT2G25140.1 Caseinolytic protease B4 (CLPB4)	Stress	abiotic stress	temperature	18	16	26.1	-2.49474	-0.656238	-0.942956	-0.523946	-2.92962	-2.97661	-1.47971	-2.82611	-2.07909	-1.34046	-1.68799	-0.786893
+	1.41899	1.08874	AT4G36400	AT4G36400.2 FAD-linked oxidases family protein;AT4G36400.1 FAD-linked oxidases family protein	Amino acid metabolism	amino acid degradation	Lys	10	10	24.9	-0.0654766	-0.538321	-0.0975102	-0.709873	-0.763256	-1.12031	-0.700231	-2.42842	0.0521967	-0.149883	-0.348773	-0.210815
+	1.57337	1.08986	AT5G08040	AT5G08040.1 Mitochondrial import receptor subunit homolog (TOM5)	Protein metabolism	protein translocation	mitochondrion	2	2	46.3	1.94752	1.03697	1.84388	1.10273	0.171404	0.288993	0.446784	-0.789999	1.03377	1.35519	0.466478	1.62119
+	2.20828	1.09153	AT4G33010	AT4G33010.1 Glycin decarboxylase P-protein 1 (GDC-P1);AT4G33010.2 AtGLDP1, GLDP1 glycine decarboxylase P-protein 1	Photosynthesis	photorespiration	Gly/Ser/Thr	48	29	61.1	6.44586	5.49244	6.53496	5.88614	4.88065	5.4223	5.65777	4.90544	6.55582	6.3639	5.77974	6.53281
+	2.49099	1.09427	ATMG00560	ATMG00560.1 Ribosomal protein L2 (RPL2);AT2G07715.1 Nucleic acid-binding, OB-fold-like protein	Protein metabolism	protein synthesis	organelle translation machineries	4	4	17.5	-1.54917	-1.60727	-3.12234	-3.91278	-2.52867	-3.20978	-3.40459	-3.44058	-1.81309	-2.17795	-1.99683	-2.21868
+	1.8363	1.13167	AT4G25450	AT4G25450.3 Non-intrinsic ABC Protein 8 (NAP8);AT4G25450.1 Non-intrinsic ABC Protein 8 (NAP8);AT4G25450.2 Non-intrinsic ABC Protein 8 (NAP8)	Transport	primary active transport	ABC superfamily	10	10	32.1	0.587292	0.156876	-0.528953	0.429618	-1.19857	-0.814209	-1.74558	-1.38322	0.0244526	-0.535919	0.532861	-0.636318
+	1.28545	1.15905	AT2G33255	AT2G33255.1 Haloacid dehalogenase-like hydrolase (HAD) superfamily protein	Coenzyme metabolism	pyridoxalphosphate	salvage biosynthetic pathway	7	7	38	-1.00215	-1.55267	0.0438824	-1.68691	-1.24752	-1.57718	-2.72782	-2.94838	-0.491574	-1.36076	-1.3639	-0.648488
+	3.15054	1.16681	AT5G41685	AT5G41685.1 Translocase of the outer mitochondrial membrane 7 (Tom7)	Protein metabolism	protein translocation	mitochondrion	3	3	52	0.039164	0.104476	0.0703791	0.443082	-0.845227	-0.92445	-0.999287	-0.668192	0.268761	0.235776	-0.0435364	0.769084
+	1.93659	1.18115	AT1G07180	AT1G07180.1 ATNDI1, NDA1 alternative NAD(P)H dehydrogenase 1	Cellular respiration	OXPHOS	altNDH	15	11	36.5	0.209917	-0.434307	0.206859	-0.305223	-1.05394	-1.58511	-0.628821	-0.418833	0.437253	0.0534489	-0.191068	0.738271
+	3.22039	1.18305	AT1G26190	AT1G26190.1 Triphosphate tunnel metalloenzyme 2 (TTM2)	Nucleotide metabolism	nucleotide salvage	nucleoside kinases	17	15	33.4	-1.45667	-1.70209	-1.53812	-1.41227	-2.53409	-2.70598	-2.8399	-2.58991	-1.60308	-1.88414	-1.34209	-1.10838
+	2.34927	1.20684	AT1G55900	AT1G55900.2 Translocase of the inner mitochondrial membrane 50 (TIM50);AT1G55900.1 Translocase of the inner mitochondrial membrane 50 (TIM50)	Protein metabolism	protein translocation	dephosphorylation	5	5	22.2	1.06704	1.38671	0.778491	1.06345	-0.799251	0.097057	0.120095	-0.0989542	0.642748	0.919774	1.43209	1.1517
+	2.91428	1.22467	AT5G15320	AT5G15320.2 ATP synthase subunit ATP-ε (E chain);AT5G15320.1 ATP synthase subunit ATP-ε (E chain)	Cellular respiration	OXPHOS	complex V	3	3	66	3.45731	3.42926	3.29852	3.13672	2.00801	2.18289	2.30492	1.79065	3.04477	3.83552	3.17993	3.12491
+	2.28624	1.24373	AT3G21390	AT3G21390.1 Mitochondrial thiamin diphosphate carrier (ThDP1)	Transport	carrier-mediated transport	MC-type solute transporter	7	6	23.9	-1.3815	-1.11635	-0.809189	-0.968474	-1.35866	-2.41301	-2.18843	-2.43008	-0.887437	-0.721656	-1.23691	-0.569254
+	3.48513	1.25415	AT2G26080	AT2G26080.1 Glycin decarboxylase P-protein 2 (GDC-P2)	Photosynthesis	photorespiration	Gly/Ser/Thr	41	22	56.3	5.21969	4.55026	5.62437	4.543	3.7525	4.0063	4.06375	3.73538	5.291	5.23858	4.70325	5.34169
+	2.12668	1.25501	AT1G71240	AT1G71240.2 Chromosome-partitioning protein (putative);AT1G71240.1 Chromosome-partitioning protein (putative)	Not assigned	not assigned	not assigned	4	4	6.6	-3.38555	-4.55649	-4.38887	-3.43732	-3.3799	-3.26192	-4.17291	-3.98949	-2.01814	-2.84323	-2.82433	-2.0985
+	2.52442	1.25586	AT4G22310	AT4G22310.1 Uncharacterised protein family (UPF0041)	Lipid metabolism	lipid synthesis	fatty acid synthesis	7	6	75.9	3.44573	2.88757	2.95729	3.52477	1.62769	1.64889	2.55156	2.33789	3.03348	3.23012	3.36859	3.55729
+	3.89299	1.27301	AT1G57610	AT1G57610.1 Calcium uniporter (MCU2);AT1G57610.2 Calcium uniporter (MCU2);AT1G57610.3 Calcium uniporter (MCU2)	Transport	channels	MCU calcium uniporter complex	11	10	39.9	0.751857	0.47754	1.05022	0.635443	-0.505474	-0.704545	-0.175886	-0.588653	0.934713	0.630659	0.60807	0.944027
+	1.46185	1.27697	AT3G28700	AT3G28700.1 Protein of unknown function (DUF185);AT3G28700.2 Protein of unknown function (DUF185)	Not assigned	not assigned	not assigned	6	6	17.6	-2.05574	-2.12651	-1.70312	-1.33625	-2.60188	-2.04312	-1.55616	-2.55196	-1.83058	-0.952576	-0.98237	0.120281
+	1.42673	1.28663	AT5G16950	AT5G16950.1 Krueppel-like factor	Not assigned	not assigned	not assigned	3	3	34.3	-1.43062	-4.15054	-2.09659	-3.31281	-1.61079	-3.12703	-3.4879	-3.71409	-1.87998	-1.73515	-1.42714	-1.75101
+	1.28332	1.37675	AT1G17350	AT1G17350.1 NADH:ubiquinone oxidoreductase subunit (intermediate-associated protein 30);AT1G17350.2 NADH:ubiquinone oxidoreductase intermediate-associated protein 30	Not assigned	not assigned	not assigned	4	4	25.6	-0.284111	0.785778	-0.587785	-0.992868	-1.98246	-3.51179	-1.36002	-1.41029	-1.04769	-0.00272666	-1.18089	-0.526258
+	1.25128	1.39315	AT3G23830	AT3G23830.2 GR-RBP4, GRP4 glycine-rich RNA-binding protein 4;AT3G23830.1 GR-RBP4, GRP4 glycine-rich RNA-binding protein 4	Not assigned	not assigned	not assigned	4	4	50.7	0.476537	-0.30799	-0.780479	-0.248279	-1.35986	-1.41543	-3.28813	-2.15261	-1.33637	0.0330525	-0.0331183	-1.30699
+	2.06809	1.39453	AT2G46110	AT2G46110.1 Ketopentoate hydroxymethyltransferase 1 (KPHMT1)	Coenzyme metabolism	coenzyme A	pantothenate synthesis	5	5	22.8	0.902479	0.737789	0.710233	0.291751	-1.56503	-0.126542	-0.19722	-0.154919	0.882983	1.11866	0.679738	0.85302
+	3.11005	1.44606	AT3G59280	AT3G59280.1 Protein transporter PAM16	Protein metabolism	protein translocation	mitochondrion	3	3	31.9	-0.365025	-0.405162	-0.519119	-0.588681	-1.89015	-2.78158	-2.08213	-1.96426	-1.03015	-0.723384	-0.663191	-0.51716
+	1.3178	1.47267	AT2G33820	AT2G33820.1 Mitochondrial ornithine transporter (MBAC1)	Transport	amino acid transporter	unknown	4	4	15.1	-0.0726362	-0.590243	-1.4621	-0.633224	-0.989448	-3.18913	-1.90622	-0.819676	0.141007	-0.801101	-0.525314	0.1716
+	3.09258	1.49717	AT2G20860	AT2G20860.1 LIP1 lipoic acid synthase 1	Coenzyme metabolism	lipoic acid	lipoate synthase	9	9	35.8	0.92801	0.57154	1.09869	0.30455	-0.646624	-0.784414	-0.246908	-0.979085	0.683062	1.04628	0.388505	1.21381
+	1.43211	1.52636	AT5G02050	AT5G02050.1 Mitochondrial glycoprotein family protein	Not assigned	not assigned	not assigned	3	3	15.7	0.485181	0.839923	0.217576	0.857367	-2.27625	-0.162997	-0.932763	-1.81843	-0.397016	0.768615	-0.267908	0.811312
+	3.09797	1.54146	AT3G19740	AT3G19740.1 P-loop containing nucleoside triphosphate hydrolases superfamily protein	Not assigned	not assigned	not assigned	22	13	31.2	-0.474973	-1.0992	-1.07455	-0.529954	-2.68869	-2.21269	-2.22601	-1.94245	-0.50779	-1.25847	-0.754317	-0.383442
+	3.77735	1.54653	AT4G28390	AT4G28390.1 ADP/ATP carrier 3 (AAC3)	Transport	carrier-mediated transport	MC-type solute transporter	13	8	30.9	2.01211	2.33556	2.14536	2.62422	1.32141	0.874676	0.72106	1.06637	2.93856	2.35571	2.40015	2.47523
+	1.63274	1.60749	AT2G04940	AT2G04940.1 Scramblase-related	Lipid metabolism	lipid transport	phospholipid transverse translocation	8	8	29.1	0.369085	0.166766	0.121458	-0.483604	-1.02808	-0.920793	-1.48842	-3.20841	-0.0454635	-0.166793	-0.0267347	0.0232557
+	1.52832	1.6105	AT4G36720	AT4G36720.1 HVA22K HVA22-like protein K	Hormone metabolism	abscisic acid	abscisic acid	4	4	25	-0.948654	-0.408408	-0.870114	-0.649762	-2.397	-3.81774	-1.29947	-1.58456	-0.707726	-0.595523	-0.548503	-0.804999
+	1.95755	1.66893	AT5G23535	AT5G23535.1 RIBOSOMAL PROTEIN UL24M;UL24M	Protein metabolism	protein synthesis	organelle translation machineries	4	4	45.3	-1.26281	-1.13263	-1.02851	-1.5184	-2.68652	-3.91372	-2.8043	-2.05353	-1.6451	-1.57363	-0.605896	-0.95771
+	2.23274	1.82746	AT1G32470	AT1G32470.1 Glycin decarboxylase H-protein (GDC-H1)	Photosynthesis	photorespiration	Gly/Ser/Thr	8	4	65.1	5.79525	5.3433	6.87208	5.01941	4.63325	3.40399	5.08793	4.09431	6.25494	6.46574	5.40786	6.4008
+	1.75917	1.90609	AT1G19240	AT1G19240.1 unknown protein;Has 24 Blast hits to 24 proteins in 11 species: Archae - 0;Bacteria - 0;Metazoa - 0;Fungi - 0;Plants - 24;Viruses - 0;Other Eukaryotes - 0 (source: NCBI BLink).	Not assigned	not assigned	not assigned	2	2	21.2	-0.263658	-1.46392	-0.142173	-0.0864461	-3.48408	-1.92018	-2.78721	-0.936863	-0.071863	-0.260786	-0.206863	-0.964471
+	3.08559	2.06453	AT4G32060	AT4G32060.1 Calcium-binding EF hand family protein (MICU);AT4G32060.2 Calcium-binding EF hand family protein (MICU)	Transport	channels	MCU calcium uniporter complex	7	7	19.5	-0.611476	-0.602936	-0.427459	-0.485681	-2.17787	-2.14484	-2.65319	-3.45709	-0.796408	-0.71403	-0.458022	-0.206394
+	1.48081	2.35999	AT3G61530	AT3G61530.2 Ketopentoate hydroxymethyltransferase 2 (KPHMT2);AT3G61530.1 Ketopentoate hydroxymethyltransferase 2 (KPHMT2)	Coenzyme metabolism	coenzyme A	pantothenate synthesis	5	5	21.2	-0.306482	-0.343514	-0.719442	-0.76357	-0.772902	-3.79843	-1.87451	-4.25416	-0.388618	0.125527	0.0119663	-1.00892
+	1.75048	2.56153	AT3G27280	AT3G27280.2 Prohibitin 4 (PHB4);AT3G27280.1 Prohibitin 4 (PHB4)	Protein metabolism	protein degradation	metalloprotease	11	6	55.2	2.20181	2.16421	1.67646	1.94604	-2.83023	0.868343	-1.14911	-0.315201	1.63963	1.35781	2.0804	1.74209
+	1.34335	3.18659	AT5G27760	AT5G27760.1 Cytochrome c oxidase subunit (COXX1)	Not assigned	not assigned	not assigned	3	3	34.4	2.60958	2.47532	2.43684	2.41805	-0.207151	1.91777	-1.36991	-4.13455	2.07374	2.06997	2.43202	2.3768

## Sheet: SignificantMapMan
Supplemental Table 3: All protein groups showing statistically significant abundance between H972/GDM and H973/MDM, sorted according to MapMAn annotation
ManManLvl1	Number of significants
Not assigned	41
Protein metabolism	39
Cellular respiration	31
Coenzyme metabolism	14
Transport	14
Amino acid metabolism	11
RNA	9
Photosynthesis	7
Cell	6
Nucleotide metabolism	6
DNA	5
Lipid metabolism	5
Carbohydrate metabolism	4
Vesicle trafficking	4
Hormone metabolism	2
Redox	2
Signalling	2
Stress	2
Secondary metabolism	1
∑	205

## Sheet: Top10GC
Supplemental Table 3: Protein groups showing the biggest abundance increase in H972/GDM vs H973/MDM - top10
Significant	−Log(p-Value)	Difference	Majority protein IDs	Fasta headers	Lvl1	Lvl2	Lvl3	Peptides	Unique peptides	Sequence coverage [%]	normalized Log2 LFQ 500_I	normalized Log2 LFQ 500_II	normalized Log2 LFQ 500_III	normalized Log2 LFQ 500_IV	normalized Log2 LFQ 972_I	normalized Log2 LFQ 972_II	normalized Log2 LFQ 972_III	normalized Log2 LFQ 972_IV	normalized Log2 LFQ 973_I	normalized Log2 LFQ 973_II	normalized Log2 LFQ 973_III	normalized Log2 LFQ 973_IV
+	4.59941	-6.26402	AT2G25530	AT2G25530.1 AFG1-like ATPase family protein (AFG1L)	Cellular respiration	OXPHOS	assembly and maintenance	16	16	27.8	-5.13868	-3.7099	-5.32574	-6.13251	-0.249868	-0.392229	-0.0896838	0.102998	-6.61783	-7.68378	-5.10527	-6.27797
+	1.67174	-3.07287	AT5G50950	AT5G50950.2 Fumarase 2 (FUM2);AT5G50950.1 Fumarase 2 (FUM2);AT5G50950.3 Fumarase 2 (FUM2)	Not assigned	Not assigned	Not assigned	12	5	39.7	-1.28813	-2.52797	-2.7279	-2.01558	1.21488	-0.51793	-0.339103	-1.79504	-2.04495	-5.31867	-2.26928	-4.0958
+	2.83469	-3.01172	AT1G04280	AT1G04280.1 P-loop containing nucleoside triphosphate hydrolases superfamily protein	Redox	not assigned	not assigned	5	5	12.2	-3.72316	-3.54363	-4.12098	-2.55295	-1.18118	-0.644587	-1.21777	-0.913003	-5.12473	-3.60954	-2.72582	-4.54334
+	4.23814	-2.91359	AT1G12770	AT1G12770.1 ISE1, EMB1586 P-loop containing nucleoside triphosphate hydrolases superfamily protein	RNA	RNA processing	DEAD-box RNA helicase	11	11	27.9	-1.96857	-2.79259	-3.92833	-2.45659	0.0926205	-0.570695	-0.820389	-0.942365	-3.89864	-3.20469	-3.15843	-3.63342
+	2.06601	-2.89906	AT3G53970	AT3G53970.2 proteasome inhibitor-related;AT3G53970.1 proteasome inhibitor-related	Not assigned	not assigned	not assigned	4	4	24.2	-3.08381	-3.66811	-5.81731	-2.55306	-0.270587	-2.49907	-1.6612	-2.06258	-4.1489	-5.34397	-3.04447	-5.55232
+	2.40462	-2.84974	AT3G47450	AT3G47450.2 ATNOS1, NOS1, ATNOA1, NOA1, RIF1 P-loop containing nucleoside triphosphate hydrolases superfamily protein;AT3G47450.1 ATNOS1, NOS1, ATNOA1, NOA1, RIF1 P-loop containing nucleoside triphosphate hydrolases superfamily protein	Not assigned	not assigned	not assigned	11	11	28.9	-1.03064	-1.42171	-3.94056	-1.4812	0.882574	0.0988502	-0.369744	-0.636253	-3.54766	-3.10931	-1.28527	-3.48132
+	2.79401	-2.73512	AT4G29810	AT4G29810.2 ATMKK2, MKK2, MK1 MAP kinase kinase 2;AT4G29810.1 ATMKK2, MKK2, MK1 MAP kinase kinase 2;AT4G29810.3 ATMKK2, MKK2, MK1 MAP kinase kinase 2	Cell	cell cycle	phragmoplast disassembly	7	7	21.5	0.0647615	-0.933898	-1.92723	0.402423	2.38175	1.63623	1.1749	1.03187	-0.971315	-1.65967	-0.143197	-1.94156
+	2.62651	-2.58876	AT3G21650	AT3G21650.1 Protein phosphatase 2A regulatory B subunit family protein (PP2A)	Protein metabolism	protein modification	dephosphorylation	7	3	13.9	-2.2488	-4.62517	-5.00777	-2.96328	-0.720131	-1.83191	-1.30426	-1.78805	-5.02199	-3.3599	-3.16302	-4.4545
+	1.42601	-2.55251	AT1G25420	AT1G25420.1 Regulator of Vps4 activity in the MVB pathway protein	Vesicle trafficking	cell vesicle transport	unknown	3	3	11.1	-3.64371	-4.21964	-5.57351	-4.75311	-2.69298	-1.4626	-2.14886	-4.38491	-4.36379	-5.40948	-3.92446	-7.20168
+	1.71297	-2.45736	AT1G14910	AT1G14910.1 ENTH/ANTH/VHS superfamily protein	Vesicle trafficking	clathrin coated vesicle (CCV) machinery	CCV accessory factors	6	4	10.3	-2.31274	-2.39239	-5.98092	-2.63556	-1.41487	-0.832013	-1.42521	-2.72064	-3.70296	-4.21251	-2.55004	-5.75666

## Sheet: TCA
Supplemental Table 3: Abundance of TCA-cycle related protein groups in H972/GDM vs H973/MDM (also containing H500/TLM abundance values)
Significant	−Log(p-Value)	Difference	Majority protein IDs	Fasta headers	Lvl1	Lvl2	Lvl3	Peptides	Unique peptides	Sequence coverage [%]	normalized Log2 LFQ 500_I	normalized Log2 LFQ 500_II	normalized Log2 LFQ 500_III	normalized Log2 LFQ 500_IV	normalized Log2 LFQ 972_I	normalized Log2 LFQ 972_II	normalized Log2 LFQ 972_III	normalized Log2 LFQ 972_IV	normalized Log2 LFQ 973_I	normalized Log2 LFQ 973_II	normalized Log2 LFQ 973_III	normalized Log2 LFQ 973_IV
	0.677916	-0.167032	AT2G05710	AT2G05710.1 Aconitase 3 (ACO3)	Cellular respiration	TCA cycle	aconitase	27	21	43.2	3.76387	3.36812	3.42251	3.28513	3.6962	3.70314	3.70818	3.32298	3.62351	3.27277	3.43676	3.42933
	0.175871	-0.0707107	AT4G26970	AT4G26970.1 Aconitase 2 (ACO2)	Cellular respiration	TCA cycle	aconitase	26	26	39.8	2.96123	2.85401	3.05799	2.78456	3.17236	2.86096	3.43101	3.12121	3.34201	2.97178	2.86275	3.12616
+	2.39302	-2.10546	AT4G35830	AT4G35830.1 ACO1 aconitase 1;AT4G35830.2 ACO1 aconitase 1	Cellular respiration	TCA cycle	aconitase	8	2	12.7	-4.19034	-3.57494	-2.52112	-4.8086	-2.13294	-3.40295	-2.04216	-1.65576	-3.68359	-4.32408	-4.76111	-4.88686
	0.380672	-0.0851629	AT2G44350	AT2G44350.2 Citrate synthase 4 (CSY4);AT2G44350.1 Citrate synthase 4 (CSY4)	Cellular respiration	TCA cycle	citrate synthase	21	21	60.8	4.11011	3.62397	4.09732	3.89878	3.99423	4.04185	4.28352	4.05372	4.14202	3.94911	3.82974	4.11182
	1.84161	-0.269447	AT2G47510	AT2G47510.2 Fumarase 1 (FUM1);AT2G47510.1 Fumarase 1 (FUM1)	Cellular respiration	TCA cycle	fumarase	18	11	60.6	3.34434	2.98094	3.28781	3.05982	3.49069	3.43179	3.67978	3.52416	3.30357	3.29895	3.0901	3.35601
	0.968129	1.49504	AT2G17130	AT2G17130.2 NAD isocitrate dehydrogenase subunit (IDH2, regulatory);AT2G17130.1 NAD isocitrate dehydrogenase subunit (IDH2, regulatory)	Cellular respiration	TCA cycle	isocitrate dehydrogenase dimer	10	6	36.9	2.32921	2.78322	2.75689	2.13202	1.50209	2.34975	1.2731	-1.303	2.53714	2.26438	2.5875	2.4131
	2.2146	-0.314307	AT3G09810	AT3G09810.1 NAD isocitrate dehydrogenase subunit (IDH6, catalytic)	Cellular respiration	TCA cycle	isocitrate dehydrogenase dimer	15	8	42	3.11453	3.05008	3.22523	3.29954	3.40824	3.71372	3.58384	3.48117	3.32156	3.26487	3.18034	3.16298
	0.0111479	0.00593257	AT1G53240	AT1G53240.1 Mitochondrial malate dehydrogenase (mMDH1)	Cellular respiration	TCA cycle	malate dehydrogenase	13	5	49.9	6.12298	5.63802	6.33935	5.71847	5.84271	6.31709	6.46665	5.92186	6.34766	6.25229	5.92252	6.04957
	0.526007	-0.387111	AT3G15020	AT3G15020.1 mMDH2 Lactate/malate dehydrogenase family protein;AT3G15020.2 mMDH2 Lactate/malate dehydrogenase family protein	Cellular respiration	TCA cycle	malate dehydrogenase	10	2	38.7	1.05066	1.57781	0.640736	0.410945	1.01276	1.3905	1.42891	0.159758	0.547282	0.994855	0.714257	0.187092
+	3.32799	-0.42122	AT4G35260	AT4G35260.1 NAD isocitrate dehydrogenase regulatory subunit (IDH1)	Cellular respiration	TCA cycle	mito. IDH	10	6	36	3.72831	3.47083	3.87346	3.76537	4.1375	4.23718	4.27985	4.05418	3.84266	3.67393	3.75873	3.74852
	0.103794	-0.0544631	AT5G03290	AT5G03290.1 NAD isocitrate dehydrogenase subunit (IDH5, catalytic)	Cellular respiration	TCA cycle	mito. IDH	13	6	39	3.85701	3.51463	3.77759	3.72001	3.87965	3.99255	3.72144	3.15632	3.59729	3.50545	3.75609	3.67327
	0.0169393	-0.00686108	AT5G14590	AT5G14590.1 Isocitrate/isopropylmalate dehydrogenase family protein	Cellular respiration	TCA cycle	mito. IDH	19	17	46.4	0.434669	0.309475	0.479352	0.0636383	0.41533	0.27072	0.545621	0.646509	0.783322	0.402142	0.277418	0.387854
+	3.30863	-0.542629	AT1G24180	AT1G24180.1 Pyruvate dehydrogenase subunit (putative, PDCE1 alpha-like)	Cellular respiration	TCA cycle	mitochondrial pyruvate dehydrogenase complex	17	12	42.5	2.46159	2.29139	1.96738	2.13014	2.70559	2.68684	2.71902	2.51548	2.21143	2.04442	2.23133	1.96924
	0.741681	0.134381	AT1G54220	AT1G54220.2 Dihydrolipoamide acetyltransferase (PDCE2-3);AT1G54220.1 Dihydrolipoamide acetyltransferase (PDCE2-3)	Cellular respiration	TCA cycle	mitochondrial pyruvate dehydrogenase complex	22	15	48.4	2.93033	2.66737	2.96801	2.82288	2.72274	2.54484	2.86516	2.89197	2.99364	2.80407	2.86751	2.89701
	1.03679	0.243839	AT2G13560	AT2G13560.1 NAD malic enzyme 1 (NAD-ME1)	Cellular respiration	TCA cycle	NAD-dependent malic enzyme	19	19	43.2	3.32592	3.44086	3.43019	3.26623	2.87481	3.38386	3.03532	3.01852	3.38639	3.43241	3.1808	3.28826
	0.996966	-0.242691	AT4G00570	AT4G00570.1 NAD malic enzyme 2 (NAD-ME2)	Cellular respiration	TCA cycle	NAD-dependent malic enzyme	26	26	57.7	3.16576	2.99084	3.43926	3.22697	3.20884	3.49873	3.71143	3.6171	3.41899	3.16967	3.16392	3.31276
	0.057958	-0.0172774	AT3G55410	AT3G55410.1 2-oxoglutarate dehydrogenase subunit (OGDCE1)	Cellular respiration	TCA cycle	OGDH complex	42	29	50.1	3.67124	3.37469	3.58623	3.85453	3.48354	3.54222	3.80681	3.73199	3.81517	3.47462	3.64156	3.5641
	1.50978	-0.307946	AT4G26910	AT4G26910.3 Dihydrolipoamide succinyltransferase (OGDCE2);AT4G26910.2 Dihydrolipoamide succinyltransferase (OGDCE2);AT4G26910.1 Dihydrolipoamide succinyltransferase (OGDCE2)	Cellular respiration	TCA cycle	OGDH complex	12	5	43.3	3.4794	3.24767	3.47105	3.50127	3.65972	3.49694	3.9279	3.81644	3.49286	3.30376	3.5348	3.33779
	1.44857	0.297781	AT5G55070	AT5G55070.1 Dihydrolipoyl dehydrogenase (E3)	Cellular respiration	TCA cycle	OGDH complex	14	7	39.7	4.75808	4.84711	4.67955	4.87514	4.42882	4.39684	4.05052	4.49822	4.64662	4.50977	4.68484	4.72431
+	2.65784	-1.06779	AT5G65750	AT5G65750.1 2-oxoglutarate dehydrogenase subunit (OGDCE1)	Cellular respiration	TCA cycle	OGDH complex	40	27	46	1.81724	1.69576	1.15053	2.09373	2.31887	2.42341	2.48295	2.63503	1.44243	1.01859	1.9318	1.19626
	0.639688	0.17075	AT1G59900	AT1G59900.1 Pyruvate dehydrogenase subunit (PDCE1 alpha)	Cellular respiration	TCA cycle	PDH complex	19	14	51.4	3.2613	3.15365	3.57204	3.36144	3.17426	2.98265	3.49855	3.36128	3.57704	3.40495	3.28224	3.43552
	0.697389	-0.278192	AT3G06483	AT3G06483.1 PDK, ATPDHK pyruvate dehydrogenase kinase	Cellular respiration	TCA cycle	PDH complex	9	9	32.5	0.827559	0.395078	1.10475	0.662843	1.31782	0.97855	1.27881	1.15905	1.0547	0.978484	0.389428	1.19884
	1.56791	-0.167236	AT3G13930	AT3G13930.1 Dihydrolipoamide acetyltransferase (PDCE2-2)	Cellular respiration	TCA cycle	PDH complex	27	20	59.9	4.05513	3.80525	4.00919	3.9483	3.99197	4.18042	4.20998	4.12385	4.05174	3.93186	3.93897	3.91471
	0.843556	-0.192703	AT3G52200	AT3G52200.1 Dihydrolipoamide acetyltransferase (PDCE2-1);AT3G52200.2 LTA3 Dihydrolipoamide acetyltransferase, long form protein	Cellular respiration	TCA cycle	PDH complex	24	24	46.9	2.77533	2.70994	2.79798	2.76415	2.73207	2.65531	2.96337	3.12018	2.67409	2.55727	2.73637	2.73238
	0.21703	0.0659623	AT5G50850	AT5G50850.1 Pyruvate dehydrogenase subunit (PDCE1 beta)	Cellular respiration	TCA cycle	PDH complex	9	9	41.9	5.05311	4.66386	5.06297	4.77353	4.81792	5.14357	5.03557	4.70899	5.12777	5.03171	5.01451	4.79592
	1.21009	-0.255378	AT2G20420	AT2G20420.1 ATP citrate lyase (ACL) family protein (Succinate-CoA ligase activity)	Cellular respiration	TCA cycle	succinyl-CoA ligase	22	22	55.1	4.37569	4.09092	4.50848	4.2097	4.51113	4.64066	4.91231	4.62183	4.56632	4.47698	4.22962	4.3915
	0.916467	-0.239983	AT5G08300	AT5G08300.1 Succinyl-CoA ligase subunit (SCL alpha)	Cellular respiration	TCA cycle	succinyl-CoA ligase	10	4	31.1	3.46116	3.14068	3.63679	3.12077	3.76072	3.33715	3.90246	3.7817	3.59534	3.42081	3.3639	3.44205
+	2.4324	0.842175	AT5G23250	AT5G23250.1 Succinyl-CoA ligase subunit (SCL alpha);AT5G23250.2 Succinyl-CoA ligase, alpha subunit	Cellular respiration	TCA cycle	succinyl-CoA ligase	10	4	31.7	1.25551	0.830019	1.22675	0.0134713	0.557198	0.534816	0.319267	0.228371	0.887332	1.60982	1.07834	1.43286

## Sheet: PR
Supplemental Table 3: Abundance of photorespiration related protein groups in H972/GDM vs H973/MDM (also containing H500/TLM abundance values)
Significant	−Log(p-Value)	Difference	Majority protein IDs	Fasta headers	Lvl1	Lvl2	Lvl3	Peptides	Unique peptides	Sequence coverage [%]	normalized Log2 LFQ 500_I	normalized Log2 LFQ 500_II	normalized Log2 LFQ 500_III	normalized Log2 LFQ 500_IV	normalized Log2 LFQ 972_I	normalized Log2 LFQ 972_II	normalized Log2 LFQ 972_III	normalized Log2 LFQ 972_IV	normalized Log2 LFQ 973_I	normalized Log2 LFQ 973_II	normalized Log2 LFQ 973_III	normalized Log2 LFQ 973_IV
+	1.66302	0.951464	AT1G11860	AT1G11860.3 Glycine decarboxylase T-protein (GDC-T);AT1G11860.2 Glycine decarboxylase T-protein (GDC-T);AT1G11860.1 Glycine decarboxylase T-protein (GDC-T)	Photosynthesis	photorespiration	Gly/Ser/Thr	25	25	68.4	5.85474	5.27051	6.40257	5.45625	4.62607	5.29367	5.6181	4.89466	6.27129	6.30533	5.40392	6.25782
+	2.23274	1.82746	AT1G32470	AT1G32470.1 Glycin decarboxylase H-protein (GDC-H1)	Photosynthesis	photorespiration	Gly/Ser/Thr	8	4	65.1	5.79525	5.3433	6.87208	5.01941	4.63325	3.40399	5.08793	4.09431	6.25494	6.46574	5.40786	6.4008
+	3.48513	1.25415	AT2G26080	AT2G26080.1 Glycin decarboxylase P-protein 2 (GDC-P2)	Photosynthesis	photorespiration	Gly/Ser/Thr	41	22	56.3	5.21969	4.55026	5.62437	4.543	3.7525	4.0063	4.06375	3.73538	5.291	5.23858	4.70325	5.34169
	0.198626	-0.228544	AT2G35120	AT2G35120.1 Glycine decarboxylase H-protein (GDC-H2)	Photosynthesis	photorespiration	Gly/Ser/Thr	5	5	56.4	3.55448	2.7919	1.5645	2.79013	2.29228	1.08631	2.3713	2.74966	1.69852	1.54074	2.72162	1.62449
+	1.62984	0.896244	AT2G35370	AT2G35370.1 Glycine decarboxylase H-protein (GDC-H)	Photosynthesis	photorespiration	Gly/Ser/Thr	10	6	65.5	5.99208	5.29025	6.772	5.89538	5.12142	5.47119	6.10737	5.27163	6.55211	6.56006	5.78539	6.65902
+	2.20828	1.09153	AT4G33010	AT4G33010.1 Glycin decarboxylase P-protein 1 (GDC-P1);AT4G33010.2 AtGLDP1, GLDP1 glycine decarboxylase P-protein 1	Photosynthesis	photorespiration	Gly/Ser/Thr	48	29	61.1	6.44586	5.49244	6.53496	5.88614	4.88065	5.4223	5.65777	4.90544	6.55582	6.3639	5.77974	6.53281
+	2.47172	0.99729	AT4G37930	AT4G37930.1 Serine hydroxymethyltransferase (SHMT1)	Photosynthesis	photorespiration	Gly/Ser/Thr	32	23	75.4	6.58848	5.82014	7.07905	6.27243	5.47015	5.96543	6.00739	5.38716	6.8726	6.78365	6.29572	6.86732
	0.337232	-0.0850012	AT5G26780	AT5G26780.1 Serine hydroxymethyltransferase (SHMT2);AT5G26780.3 Serine hydroxymethyltransferase (SHMT2);AT5G26780.2 Serine hydroxymethyltransferase (SHMT2)	Photosynthesis	photorespiration	Gly/Ser/Thr	21	12	51.6	1.43207	1.6064	1.71695	1.52037	1.57087	1.63655	1.822	1.90932	1.55104	1.79216	1.49813	1.7574
+	1.45137	0.758723	AT4G17360	AT4G17360.1 Formyl transferase	Photosynthesis	photorespiration	unknown	8	6	35.4	-0.330567	-1.05464	-0.0742805	-0.93191	-0.60108	-1.48859	-1.109	-1.07063	0.0483839	-0.196967	-0.929065	-0.156764

## Sheet: AminoAcidMet.
Supplemental Table 3: Abundance of protein groups involved in amino acid metabolism in H972/GDM vs H973/MDM (also containing H500/TLM abundance values)
Significant	−Log(p-Value)	Difference	Majority protein IDs	Fasta headers	Lvl1	Lvl2	Lvl3	Peptides	Unique peptides	Sequence coverage [%]	normalized Log2 LFQ 500_I	normalized Log2 LFQ 500_II	normalized Log2 LFQ 500_III	normalized Log2 LFQ 500_IV	normalized Log2 LFQ 972_I	normalized Log2 LFQ 972_II	normalized Log2 LFQ 972_III	normalized Log2 LFQ 972_IV	normalized Log2 LFQ 973_I	normalized Log2 LFQ 973_II	normalized Log2 LFQ 973_III	normalized Log2 LFQ 973_IV
+	4.13446	-0.889803	AT1G17290	AT1G17290.1 Alanine aminotransferase (AlaAT1)	Amino acid metabolism	amino acid synthesis & degradation	Ala	12	8	29.7	1.46518	1.35666	1.06021	1.41543	2.1219	1.92446	2.15881	2.03282	1.09838	1.21416	1.36076	1.00546
	0.00562347	0.00239306	AT1G72330	AT1G72330.3 Alanine aminotransferase (ALAAT2);AT1G72330.1 Alanine aminotransferase (ALAAT2);AT1G72330.2 Alanine aminotransferase (ALAAT2)	Amino acid metabolism	amino acid synthesis & degradation	Ala	8	4	21	-0.55299	-0.438124	-0.348525	-0.9722	-0.587349	-0.49823	-0.845823	-0.506199	-0.872521	-0.323973	-0.696724	-0.534809
	1.04465	-1.08917	AT2G19940	AT2G19940.2 oxidoreductases, acting on the aldehyde or oxo group of donors, NAD or NADP as acceptor;copper ion binding;AT2G19940.1 oxidoreductases, acting on the aldehyde or oxo group of donors, NAD or NADP as acceptor;copper ion binding	Amino acid metabolism	amino acid synthesis	Arg	7	7	22.4	-1.76385	-2.23396	-3.44035	-2.81828	-0.706086	-1.19266	-1.72986	-2.73113	-2.35024	-3.14754	-1.93862	-3.28003
	1.07514	-0.385856	AT4G08870	AT4G08870.1 Arginase (ARGAH2);AT4G08870.2 Arginase (ARGAH2)	Amino acid metabolism	amino acid degradation	Arg/Pro	11	9	50	3.96111	3.50582	3.7105	3.95238	4.19822	3.73471	4.17673	4.20506	4.04031	3.52419	3.82062	3.38618
	0.0598576	-0.0405173	AT4G08900	AT4G08900.1 Arginase (ARGAH1)	Amino acid metabolism	amino acid degradation	Arg/Pro	9	7	43	3.00765	2.58333	3.04253	2.79236	3.20323	2.31654	3.0825	3.20376	3.23448	2.76946	2.82666	2.81336
+	2.16863	0.816768	AT5G46180	AT5G46180.1 Ornithine delta-aminotransferase 1 (OAT1)	Amino acid metabolism	amino acid degradation	Arg/Pro	13	13	38.9	0.294287	-0.178903	-0.0491684	-0.0586481	-0.910021	-0.706505	-1.21282	-0.27497	0.0954259	0.104687	0.0556767	-0.0930307
	0.84	0.213653	AT5G62530	AT5G62530.1 Delta-pyrroline-5-carboxylate dehydrogenase (5CDH)	Amino acid metabolism	amino acid degradation	Arg/Pro	20	20	53.1	2.63041	2.19386	2.55872	2.51581	2.29139	2.00709	2.37631	2.33336	2.66048	2.24913	2.36239	2.59077
	0.872908	-0.256679	AT2G30970	AT2G30970.2 Aspartate aminotransferase (ASP1);AT2G30970.1 Aspartate aminotransferase (ASP1)	Amino acid metabolism	amino acid synthesis & degradation	Asp	17	17	57.4	3.55515	2.92432	3.44519	3.241	3.3627	3.40696	3.91383	3.68202	3.45119	3.19447	3.22096	3.4722
	0.710193	-0.135635	AT1G03090	AT1G03090.2 3-methylcrotonyl-coenzyme A carboxylase complex subunit (MCCA);AT1G03090.1 MCCA methylcrotonyl-CoA carboxylase alpha chain, mitochondrial / 3-methylcrotonyl-CoA carboxylase 1 (MCCA)	Amino acid metabolism	amino acid degradation	BCAA	24	24	49.6	0.375575	0.456685	0.61028	0.214352	0.806313	0.556797	0.659721	0.806161	0.716727	0.627849	0.385054	0.556821
+	2.27113	-2.38854	AT1G21400	AT1G21400.1 Branched chain keto acid dehydrogenase subunit (BCKDHE1alpha)	Amino acid metabolism	amino acid degradation	BCAA	8	8	22	-1.32522	-1.92477	-4.96763	-1.23686	0.35934	-0.0617297	-0.0724099	0.139765	-2.588	-2.58232	-0.719626	-3.29923
+	1.60009	0.571898	AT1G48030	AT1G48030.2 Dihydrolipoamide dehydrogenase, LPD1 (E3);AT1G48030.1 Dihydrolipoamide dehydrogenase, LPD1 (E3)	Amino acid metabolism	amino acid degradation	BCAA	27	17	67.9	4.95721	4.57676	5.34459	4.75762	4.33829	4.55443	4.71424	4.47432	5.33649	5.16565	4.57501	5.29172
	0.959159	-0.324773	AT1G50940	AT1G50940.1 Electron transfer flavoprotein complex subunit (ETF alpha)	Amino acid metabolism	amino acid degradation	BCAA	8	8	27.8	0.589333	0.77114	0.975085	0.279925	1.30085	1.33771	1.3395	1.14612	1.30539	1.09864	0.521141	0.89991
+	2.23616	-1.47146	AT1G55510	AT1G55510.1 BCDH BETA1 branched-chain alpha-keto acid decarboxylase E1 beta subunit (BCKDHE1-β)	Amino acid metabolism	amino acid degradation	BCAA	5	2	21	-0.19137	-0.347936	-0.418422	-1.34552	0.079398	0.732768	0.550939	0.505499	-1.19531	-0.476606	-0.507408	-1.83793
	0.412648	-0.10091	AT2G14170	AT2G14170.2 Aldehyde dehydrogenase 6B2 (ALDH6B2);AT2G14170.1 Aldehyde dehydrogenase 6B2 (ALDH6B2);AT2G14170.3 Aldehyde dehydrogenase 6B2 (ALDH6B2)	Amino acid metabolism	amino acid degradation	BCAA	12	12	36.9	1.46614	1.42051	1.64484	1.31921	1.67804	1.45979	1.67066	1.78686	1.73819	1.6263	1.36005	1.46716
+	1.96684	-0.666992	AT2G26800	AT2G26800.2 Hydroxymethylglutaryl-CoA lyase (HMGCL), mitochondrial;AT2G26800.1 Hydroxymethylglutaryl-CoA lyase (HMGCL), mitochondrial;AT2G26800.3 Hydroxymethylglutaryl-CoA lyase (HMGCL), mitochondrial	Amino acid metabolism	amino acid degradation	BCAA	4	4	11.1	0.489928	0.775148	1.29579	0.511519	1.47167	1.40552	1.65424	1.80256	1.16134	1.205	0.550715	0.748972
	1.16643	0.348875	AT2G43400	AT2G43400.1 Electron-transfer flavoprotein:ubiquinone oxidoreductase (ETFQO)	Amino acid metabolism	amino acid degradation	BCAA	20	20	40.9	0.695922	0.769287	0.604473	0.703394	0.520785	0.0895651	0.141069	0.674986	0.789493	0.513053	0.770141	0.749218
	0.388802	0.0885793	AT3G06850	AT3G06850.2 Branched chain keto acid dehydrogenase subunit (BCKDHE2);AT3G06850.1 Branched chain keto acid dehydrogenase subunit (BCKDHE2)	Amino acid metabolism	amino acid degradation	BCAA	12	12	39.1	1.1323	1.00434	1.25124	1.11749	1.1531	1.01124	0.876476	1.24325	1.22799	1.02131	1.1073	1.28179
	2.01536	-0.28068	AT3G17240	AT3G17240.1 Dihydrolipoamide dehydrogenase (PDCE3, OGDCE3, GDCE3, BCKDHE3);AT3G17240.3 Dihydrolipoamide dehydrogenase (PDCE3, OGDCE3, GDCE3, BCKDHE3)	Amino acid metabolism	amino acid degradation	BCAA	26	16	66.9	3.05551	3.00763	3.35897	2.85899	3.30913	3.39797	3.43641	3.39489	3.22486	3.16308	2.9028	3.12494
	1.14039	-0.256222	AT3G45300	AT3G45300.1 Isovaleryl-coenzyme A dehydrogenase (IVDH)	Amino acid metabolism	amino acid degradation	BCAA	10	10	34	0.237764	0.48459	0.558865	0.188218	0.650377	0.498649	0.874517	0.703978	0.664224	0.351719	0.248057	0.438632
	0.318126	-0.24397	AT3G60510	AT3G60510.3 ATP-dependent caseinolytic (Clp) protease/crotonase family protein;AT3G60510.1 ATP-dependent caseinolytic (Clp) protease/crotonase family protein;AT3G60510.2 ATP-dependent caseinolytic (Clp) protease/crotonase family protein	Amino acid metabolism	amino acid degradation	BCAA	8	8	24.6	-2.07741	-2.30699	-1.57058	-2.30478	-1.33614	-2.20747	-1.43422	-1.48558	-1.4957	-1.70178	-2.61696	-1.62485
	1.39574	-0.340543	AT4G13360	AT4G13360.1 ATP-dependent caseinolytic (Clp) protease/crotonase family protein	Amino acid metabolism	amino acid degradation	BCAA	11	11	37.1	-0.257862	-0.35674	-0.0436957	-0.816447	0.33009	0.0700314	0.222211	-0.00713925	0.0702965	-0.170427	-0.450219	-0.196631
	0.237364	-0.311501	AT4G20930	AT4G20930.1 6-phosphogluconate dehydrogenase family protein	Amino acid metabolism	amino acid degradation	BCAA	3	3	11.5	-2.85539	-1.58189	-2.13794	-2.39024	-1.31939	-2.46807	-0.807697	-0.662428	-1.25763	-1.05676	-2.58129	-1.60791
+	1.36803	-2.05976	AT4G29120	AT4G29120.1 Probable 3-hydroxyisobutyrate dehydrogenase-like 1 (6PGDHL), mitochondrial	Amino acid metabolism	amino acid degradation	BCAA	7	7	26.6	-2.83836	-2.53728	-2.2732	-2.90282	-0.939896	-1.10732	-1.44496	-1.30593	-2.10744	-2.82824	-2.49355	-5.60792
	1.0008	0.672102	AT4G31810	AT4G31810.1 ATP-dependent caseinolytic (Clp) protease/crotonase family protein	Amino acid metabolism	amino acid degradation	BCAA	6	6	20	0.211481	-1.01495	-0.0184208	-0.244396	-0.771659	-0.485041	-0.381257	-1.84931	-0.272586	-0.214411	0.0290919	-0.340957
	1.06695	0.230702	AT4G34030	AT4G34030.1 3-methylcrotonyl-coenzyme A carboxylase complex subunit (MCCB)	Amino acid metabolism	amino acid degradation	BCAA	18	18	43.8	1.06599	0.960304	1.18311	0.796999	0.85807	0.644313	1.02688	1.08304	1.2707	1.10268	1.01265	1.14909
	0.708309	0.23385	AT5G43430	AT5G43430.1 Electron transfer flavoprotein complex subunit (ETF beta);AT5G43430.3 Electron transfer flavoprotein complex subunit (ETF beta);AT5G43430.2 Electron transfer flavoprotein complex subunit (ETF beta)	Amino acid metabolism	amino acid degradation	BCAA	9	9	52.2	0.724755	0.511169	0.876159	0.302284	0.405114	0.759712	0.621657	0.602259	1.1128	0.949895	0.440971	0.82047
	0.389362	0.302192	AT1G53580	AT1G53580.1 GLX2-3, ETHE1, GLY3 glyoxalase II 3;AT1G53580.2 GLX2-3, ETHE1, GLY3 glyoxalase II 3	Amino acid metabolism	amino acid degradation	Cys	8	8	39.5	-0.907028	-1.065	-0.393221	-1.00486	-0.419267	-1.4209	-0.844018	-0.614815	-0.178375	-0.426054	-1.28874	-0.197061
+	2.75289	-0.64839	AT1G79230	AT1G79230.1 Mercaptopyruvate sulfurtransferase (MST1);AT1G79230.3 Mercaptopyruvate sulfurtransferase (MST1);AT1G79230.2 Mercaptopyruvate sulfurtransferase (MST1)	Amino acid metabolism	amino acid degradation	Cys	8	8	28.2	1.42944	1.17617	1.40607	1.16543	2.22656	1.91688	2.33741	2.35019	1.52089	1.69885	1.3884	1.62934
	1.2228	0.328878	AT3G13110	AT3G13110.1 Serine O-acetyltransferase (SERAT2.2)	Amino acid metabolism	amino acid synthesis	Cys	10	10	37.6	1.18724	1.07677	1.10043	1.0336	0.928317	0.696138	0.529119	0.461807	0.833851	0.948655	0.883667	1.26472
	0.579214	-0.129586	AT3G59760	AT3G59760.3 O-acetylserine (thiol) lyase C (OASTL-C);AT3G59760.1 O-acetylserine (thiol) lyase C (OASTL-C);AT3G59760.2 O-acetylserine (thiol) lyase C (OASTL-C)	Amino acid metabolism	amino acid synthesis	Cys	20	18	60.2	2.54674	2.47438	2.43722	2.37859	2.35425	2.46	2.4793	2.5317	2.21199	2.33735	2.59912	2.15845
	1.97562	-0.317401	AT5G65720	AT5G65720.1 Cysteine desulfurase (NSF1);AT5G65720.2 ATNIFS1, NIFS1, NFS1, ATNFS1 nitrogen fixation S (NIFS)-like 1	Amino acid metabolism	amino acid degradation	Cys	20	20	54.3	1.74414	1.28789	1.65254	1.72779	2.08829	1.78756	1.81183	1.94743	1.57719	1.48123	1.57492	1.73217
	1.43472	0.503732	AT3G61440	AT3G61440.1 Beta-cyanoalanine synthase (CYSC1);AT3G61440.2 ATCYSC1, CYSC1 cysteine synthase C1;AT3G61440.3 CYSC1 cysteine synthase C1	Amino acid metabolism	amino acid synthesis & degradation	Cysteine	15	15	54.9	4.11575	3.87457	4.42736	3.63094	3.60947	3.78573	3.98985	3.57391	4.37023	4.57048	3.80415	4.22904
+	1.52046	-0.908087	AT5G07440	AT5G07440.1 NADH glutamate dehydrogenase subunit (GDH2);AT5G07440.2 NADH glutamate dehydrogenase subunit (GDH2);AT5G07440.3 GDH2 glutamate dehydrogenase 2	Amino acid metabolism	amino acid synthesis & degradation	Glu	12	8	37.5	1.5522	1.73201	0.762764	1.63365	1.42179	1.79058	1.72736	1.95166	0.281819	0.520602	1.6642	0.792425
+	3.82811	-1.12146	AT5G18170	AT5G18170.1 NADH glutamate dehydrogenase subunit (GDH1)	Amino acid metabolism	amino acid synthesis & degradation	Glu	11	8	33.3	2.24495	2.00067	1.78518	2.1041	2.74319	2.98873	3.04078	3.00565	1.92467	1.73235	2.07902	1.55646
	0.401199	0.164518	AT1G79440	AT1G79440.1 Succinic semialdehyde dehydrogenase 1 (SSADH1)	Amino acid metabolism	amino acid degradation	Glu/GABA	30	30	61.6	3.01763	2.91963	3.32934	2.7402	2.93853	2.73775	3.26791	3.16277	3.40511	3.33903	2.79865	3.22225
	0.0904887	0.0314432	AT3G22200	AT3G22200.1 Gamma-aminobutyrate transaminase (POP3);AT3G22200.2 POP2 Pyridoxal phosphate (PLP)-dependent transferases superfamily protein	Amino acid metabolism	amino acid degradation	Glu/GABA	17	17	52.2	2.96979	2.82085	3.14105	2.64156	3.01984	2.89405	3.24395	3.12519	3.31762	3.15902	2.8275	3.10467
	0.411179	-0.56425	AT2G38400	AT2G38400.1 AGT3 alanine:glyoxylate aminotransferase 3;AT2G38400.2 AGT3 alanine:glyoxylate aminotransferase 3	Amino acid metabolism	amino acid synthesis & degradation	Gly/Ser/Thr	4	4	12.2	-3.654	-4.304	-3.42676	-3.53566	-1.56552	-3.05789	-3.14224	-2.85253	-2.8598	-2.61232	-4.6564	-2.74667
	0.432828	0.0909937	AT4G39660	AT4G39660.1 Alanine:glyoxylate aminotransferase (AGT2)	Amino acid metabolism	amino acid synthesis & degradation	Gly/Ser/Thr	22	22	62	1.42985	1.17844	1.36655	1.07821	1.15849	1.0117	1.17903	1.27156	1.30532	1.10865	1.13503	1.43576
+	1.41899	1.08874	AT4G36400	AT4G36400.2 FAD-linked oxidases family protein (D2HGDH);AT4G36400.1 FAD-linked oxidases family protein (D2HGDH)	Amino acid metabolism	amino acid degradation	Lys	10	10	24.9	-0.0654766	-0.538321	-0.0975102	-0.709873	-0.763256	-1.12031	-0.700231	-2.42842	0.0521967	-0.149883	-0.348773	-0.210815
	0.733265	1.69999	AT4G15940	AT4G15940.1 Fumarylacetoacetate hydrolase family protein	Amino acid metabolism	amino acid degradation	Trp/Phe/Tyr	3	2	18.5	1.79818	1.86416	2.11702	1.30804	-3.44734	1.09985	1.02969	0.815958	1.96537	1.97916	1.3599	0.993689

## Sheet: CI
Supplemental Table 3: Abundance of complex I protein groups in H972/GDM vs H973/MDM (also containing H500/TLM abundance values)
Significant	−Log(p-Value)	Difference	Majority protein IDs	Fasta headers	Lvl1	Lvl2	Lvl3	Peptides	Unique peptides	Sequence coverage [%]	normalized Log2 LFQ 500_I	normalized Log2 LFQ 500_II	normalized Log2 LFQ 500_III	normalized Log2 LFQ 500_IV	normalized Log2 LFQ 972_I	normalized Log2 LFQ 972_II	normalized Log2 LFQ 972_III	normalized Log2 LFQ 972_IV	normalized Log2 LFQ 973_I	normalized Log2 LFQ 973_II	normalized Log2 LFQ 973_III	normalized Log2 LFQ 973_IV
+	2.40975	-0.655697	AT1G14450	AT1G14450.1 NADH:ubiquinone oxidoreductase subunit (B12-1)	Cellular respiration	OXPHOS	complex I	4	1	46.6	2.13519	2.33168	2.65816	2.56025	2.91736	2.74666	3.15779	3.37121	2.50096	2.38003	2.28005	2.40919
	0.572275	-0.289295	AT1G16700	AT1G16700.1 NADH:ubiquinone oxidoreductase subunit (TYKY-2)	Cellular respiration	OXPHOS	complex I	8	2	35.6	1.04203	1.4436	1.25798	0.702379	1.21807	2.13951	1.39058	1.52288	1.17977	1.54263	1.41641	0.975039
	0.765111	0.177057	AT1G19580	AT1G19580.1 NADH:ubiquinone oxidoreductase subunit (gamma CA1)	Cellular respiration	OXPHOS	complex I	13	11	58.5	2.52082	2.21239	2.39767	2.58674	2.16866	2.19885	2.15208	2.37199	2.29242	2.24944	2.3587	2.69925
	1.79026	-0.224548	AT1G47260	AT1G47260.1 NADH:ubiquinone oxidoreductase subunit (gamma CA2)	Cellular respiration	OXPHOS	complex I	17	15	78.8	4.06978	3.81392	3.9343	3.96583	4.05803	4.29354	4.32766	4.1655	3.96373	3.92793	4.05936	3.99553
	0.120881	-0.0714067	AT1G67350	AT1G67350.2 NADH:ubiquinone oxidoreductase subunit;AT1G67350.1 NADH:ubiquinone oxidoreductase subunit	Cellular respiration	OXPHOS	complex I	8	8	74.5	2.05044	2.00318	1.91033	1.17211	2.00351	2.69108	1.71789	2.00372	1.86978	2.183	2.1396	1.93819
	0.379634	-0.224064	AT1G76200	AT1G76200.1 NADH:ubiquinone oxidoreductase subunit (AGGG)	Cellular respiration	OXPHOS	complex I	2	2	31.9	1.28867	1.17253	1.50803	1.45061	1.48609	1.27413	1.53725	2.40895	1.41952	1.46949	1.32176	1.59938
	0.234799	-0.0568549	AT1G79010	AT1G79010.1 NADH:ubiquinone oxidoreductase subunit (TYKY-1)	Cellular respiration	OXPHOS	complex I	8	2	35.6	2.5664	2.62812	3.06729	2.51845	2.6597	2.96377	2.93401	2.98524	2.87471	2.91671	2.64637	2.87751
+	3.45165	-0.789594	AT2G02050	AT2G02050.1 NADH:ubiquinone oxidoreductase subunit (B18)	Cellular respiration	OXPHOS	complex I	6	6	61.2	1.65206	1.35255	1.70439	1.33511	2.5418	2.29281	2.23206	2.37562	1.71938	1.55246	1.67618	1.33589
+	1.32053	-0.981845	AT2G02510	AT2G02510.1 NADH:ubiquinone oxidoreductase subunit (B12-2)	Cellular respiration	OXPHOS	complex I	4	1	45.8	0.157149	0.851984	1.22456	0.0712757	1.58448	1.97196	1.30461	1.91648	1.0948	1.09256	-0.379035	1.04182
	1.25781	-0.198115	AT2G20360	AT2G20360.1 NADH:ubiquinone oxidoreductase subunit (39kDa)	Cellular respiration	OXPHOS	complex I	19	19	54	3.23679	3.17899	3.26629	2.91788	3.17186	3.23901	3.49551	3.44806	3.22313	3.10988	3.12297	3.10602
	0.440635	-1.09641	AT2G27730	AT2G27730.1 NADH:ubiquinone oxidoreductase subunit	Cellular respiration	OXPHOS	complex I	2	2	26.5	4.97854	4.63305	4.94729	5.084	4.81741	4.99956	5.03088	5.10212	4.96446	4.95794	5.08323	0.558696
	1.66152	-0.489635	AT2G31490	AT2G31490.1 NADH:ubiquinone oxidoreductase subunit (B15)	Cellular respiration	OXPHOS	complex I	3	3	31	2.65742	2.30552	2.79388	2.77162	2.87052	2.8414	3.26442	3.37191	2.65401	2.36367	2.61227	2.75976
	1.27925	-0.699732	AT2G33220	AT2G33220.1 NADH:ubiquinone oxidoreductase subunit (B16.6-2)	Cellular respiration	OXPHOS	complex I	5	1	45.5	3.65181	3.55718	3.81843	3.8001	3.7327	4.81838	4.69007	4.24968	3.69155	4.0213	3.71146	3.2676
	1.02088	-0.290406	AT2G42210	AT2G42210.4 NADH:ubiquinone oxidoreductase subunit (OEP16);AT2G42210.3 NADH:ubiquinone oxidoreductase subunit (OEP16);AT2G42210.1 NADH:ubiquinone oxidoreductase subunit (OEP16);AT2G42210.2 NADH:ubiquinone oxidoreductase subunit (OEP16)	Cellular respiration	OXPHOS	complex I	6	6	55.3	2.38559	2.8896	2.56646	2.30243	2.67945	2.86067	2.50996	2.32415	2.31054	2.09244	2.27199	2.53763
	0.0397508	0.21637	AT3G57785	AT3G57785.1 NADH:ubiquinone oxidoreductase subunit (ESSS-2);AT2G42310.1 unknown protein;BEST Arabidopsis thaliana protein match is: unknown protein (TAIR:AT3G57785.1);Has 115 Blast hits to 115 proteins in 48 species: Archae - 0;Bacteria - 0;Metazoa - 4	Cellular respiration	OXPHOS	complex I	2	2	20.2	0.71061	-3.74755	0.486171	0.692433	1.43258	-3.00171	1.4205	-3.57149	0.828919	0.353248	0.580708	-4.61752
	0.410691	0.718964	AT2G44620	AT2G44620.1 Mitochondrial acyl carrier protein 1 (ACP1)	Cellular respiration	OXPHOS	complex I	3	3	23	-0.0907397	-0.936451	-0.643568	-0.965237	-0.0757581	-3.38932	-0.503945	-1.19932	-0.270659	-1.21548	-0.171029	-0.635322
+	3.58575	-0.683891	AT3G03100	AT3G03100.2 NADH:ubiquinone oxidoreductase subunit (B17.2);AT3G03100.1 NADH:ubiquinone oxidoreductase subunit (B17.2)	Cellular respiration	OXPHOS	complex I	4	4	44	2.80811	2.49448	2.71692	2.49911	3.4605	3.31284	3.41806	3.36301	2.86162	2.51694	2.61295	2.82733
	1.02832	-0.334902	AT3G07480	AT3G07480.1 2Fe-2S ferredoxin-like superfamily protein	Cellular respiration	OXPHOS	complex I	5	5	29.6	2.60976	2.86882	2.86541	2.75883	2.83963	3.29711	3.22434	3.52163	2.82648	3.00631	2.65736	3.05295
	0.0381161	0.015936	AT3G12260	AT3G12260.1 NADH:ubiquinone oxidoreductase subunit (B14)	Cellular respiration	OXPHOS	complex I	6	6	63.2	3.05766	2.34876	2.96859	2.80165	2.54831	2.50235	2.75555	3.05696	2.74906	2.58315	2.6766	2.9181
	0.449171	-0.151841	AT3G18410	AT3G18410.2 NADH:ubiquinone oxidoreductase subunit (NDUFS6);AT3G18410.1 NADH:ubiquinone oxidoreductase subunit (NDUFS6)	Cellular respiration	OXPHOS	complex I	5	2	63.2	2.20244	2.21263	2.15408	2.05752	2.01056	2.42539	2.028	2.58149	2.13169	2.10876	1.97909	2.21855
	0.190703	0.766219	AT3G48680	AT3G48680.1 NADH:ubiquinone oxidoreductase subunit (gamma CAL2)	Cellular respiration	OXPHOS	complex I	8	2	46.1	1.38877	1.05121	0.782516	1.19395	1.26193	0.361453	-4.10966	1.81525	-1.81243	1.16034	1.15613	1.88979
	1.16823	-0.635765	AT3G62790	AT3G62790.1 NADH:ubiquinone oxidoreductase subunit (15-1);AT2G47690.2 NADH-ubiquinone oxidoreductase-related;AT2G47690.1 NADH-ubiquinone oxidoreductase-related	Cellular respiration	OXPHOS	complex I	2	2	25.3	-0.475811	-0.387041	-0.361758	-0.0971643	0.654478	0.261552	0.0901457	0.629123	0.28456	-0.913075	-0.166321	-0.112923
	0.470406	0.204033	AT4G00585	AT4G00585.1 NADH:ubiquinone oxidoreductase subunit (KFYI)	Cellular respiration	OXPHOS	complex I	5	5	53.4	1.44948	0.785675	0.380144	0.970322	1.06443	1.13561	0.992077	0.60785	1.40136	0.702133	1.18775	1.32485
	0.717259	-0.119096	AT4G02580	AT4G02580.1 NADH:ubiquinone oxidoreductase subunit (24kDa)	Cellular respiration	OXPHOS	complex I	8	8	41.2	3.55582	3.23272	3.39562	3.27251	3.31416	3.4961	3.65824	3.5341	3.44251	3.27574	3.43567	3.3723
	0.313544	0.0794412	AT4G16450	AT4G16450.2 NADH:ubiquinone oxidoreductase subunit;AT4G16450.1 NADH:ubiquinone oxidoreductase subunit	Cellular respiration	OXPHOS	complex I	4	4	52.8	3.31477	2.99687	3.25452	2.9833	2.84266	3.18891	3.11647	3.27935	3.04395	3.27114	3.18456	3.24551
	0.652846	0.608695	AT4G20150	AT4G20150.1 NADH:ubiquinone oxidoreductase subunit (B14.5b)	Cellular respiration	OXPHOS	complex I	5	5	77.8	2.49253	2.37183	2.82146	2.26325	0.764342	1.57788	2.12802	2.75473	2.02486	2.35626	2.59987	2.67876
+	3.63399	-0.426551	AT4G34700	AT4G34700.1 NADH:ubiquinone oxidoreductase subunit (B22)	Cellular respiration	OXPHOS	complex I	9	9	70.9	2.97826	2.91614	2.88274	2.81198	3.23784	3.41954	3.47437	3.40687	2.95063	3.01215	2.92046	2.94919
	0.776985	-0.247192	AT5G08060	AT5G08060.1 NADH:ubiquinone oxidoreductase subunit (B14.5a)	Cellular respiration	OXPHOS	complex I	7	7	72.5	3.82242	3.43461	3.6734	3.21635	3.77452	4.3877	3.9693	3.70676	3.67721	3.81684	3.69764	3.65782
	0.561952	-0.124499	AT5G08530	AT5G08530.1 NADH:ubiquinone oxidoreductase subunit (51kDa)	Cellular respiration	OXPHOS	complex I	21	21	56.2	3.95528	3.71466	3.77421	3.53959	3.61979	4.0948	3.93168	3.92886	3.85275	3.75777	3.71556	3.75105
	0.0809034	-0.0437295	AT5G11770	AT5G11770.1 NADH:ubiquinone oxidoreductase subunit (PSST)	Cellular respiration	OXPHOS	complex I	8	8	30.7	2.91317	2.90499	2.97989	3.06283	2.80675	2.79757	3.27848	3.49386	3.23871	3.10737	2.81959	3.03607
	1.39007	-0.198657	AT5G37510	AT5G37510.1 NADH:ubiquinone oxidoreductase subunit (75kDa);AT5G37510.2 EMB1467, CI76 NADH-ubiquinone dehydrogenase, mitochondrial, putative	Cellular respiration	OXPHOS	complex I	29	29	55.8	4.03841	3.61383	3.79659	3.59639	3.8943	4.07781	4.03243	3.83959	3.90571	3.65893	3.75088	3.73397
	0.969558	-0.556251	AT5G47890	AT5G47890.1 NADH:ubiquinone oxidoreductase subunit (B8)	Cellular respiration	OXPHOS	complex I	3	3	41.2	2.19546	1.66241	1.14984	1.25411	2.88991	1.93467	1.66244	1.93289	1.82377	1.66468	1.33836	1.3681
	1.1784	-0.445875	AT5G51960	AT5G51960.1 CONTAINS InterPro DOMAIN/s: Complex 1 LYR protein (InterPro:IPR008011);Has 45 Blast hits to 45 proteins in 14 species: Archae - 0;Bacteria - 0;Metazoa - 0;Fungi - 0;Plants - 45;Viruses - 0;Other Eukaryotes - 0 (source: NCBI BLink).	Cellular respiration	OXPHOS	complex I	2	2	20.4	-4.68001	-4.19342	-2.54618	-3.01591	-3.17621	-2.86943	-2.57523	-2.74157	-3.24241	-3.64289	-3.35821	-2.90244
+	2.25089	-0.370864	AT5G52840	AT5G52840.1 NADH:ubiquinone oxidoreductase subunit (B13)	Cellular respiration	OXPHOS	complex I	13	13	68	3.45766	3.48974	3.42954	3.24471	3.66136	3.88834	3.83572	3.97344	3.47936	3.62094	3.34009	3.43501
	0.454233	0.14627	AT5G63510	AT5G63510.1 NADH:ubiquinone oxidoreductase subunit (gamma CAL1);AT5G63510.2 GAMMA CAL1 gamma carbonic anhydrase like 1	Cellular respiration	OXPHOS	complex I	11	5	64.7	3.73708	3.57432	3.7305	3.51633	3.16041	3.75686	3.63408	3.68741	3.8521	3.69637	3.65559	3.61978
	0.681232	-0.218933	AT5G66510	AT5G66510.1 NADH:ubiquinone oxidoreductase subunit (gamma CA3);AT5G66510.2 GAMMA CA3 gamma carbonic anhydrase 3	Cellular respiration	OXPHOS	complex I	10	7	70.2	3.0722	2.94583	3.41885	3.28431	3.2564	3.74449	3.29555	3.21054	3.19569	3.07187	2.96324	3.40045
+	4.23329	-0.657175	AT5G67590	AT5G67590.1 NADH:ubiquinone oxidoreductase subunit (18 kDa SU)	Cellular respiration	OXPHOS	complex I	2	2	13	2.61874	2.81969	2.91993	2.59435	3.42328	3.27861	3.57526	3.43122	2.83137	2.75474	2.70884	2.78472
	1.15298	-0.206958	ATMG00070	ATMG00070.E NAD9 NADH dehydrogenase subunit 9 RNA Edit;ATMG00070.1 NAD9 NADH dehydrogenase subunit 9	Cellular respiration	OXPHOS	complex I	12	12	57.9	3.36714	3.19745	3.52972	3.23956	3.36987	3.78755	3.70072	3.69609	3.47991	3.44662	3.4116	3.38826
	1.62821	-0.401882	ATMG01320	ATMG01320.E RNA Edit NAD2B, NAD2.2, NAD2 NADH dehydrogenase 2B;ATMG00285.E RNA Edit NAD2A, NAD2.1, NAD2 NADH dehydrogenase 2A;ATMG01320.1 NAD2B, NAD2.2, NAD2 NADH dehydrogenase 2B;ATMG00285.1 NAD2A, NAD2.1, NAD2 NADH dehydrogenase 2A	Cellular respiration	OXPHOS	complex I	5	5	10	2.28536	2.31576	2.24923	2.13722	2.46232	2.8805	2.93146	2.88022	2.31016	2.46607	2.21612	2.55463
	1.95331	-0.250396	ATMG00510	ATMG00510.E RNA Edit NAD7 NADH dehydrogenase subunit 7;ATMG00510.1 NAD7 NADH dehydrogenase subunit 7	Cellular respiration	OXPHOS	complex I	16	16	52.5	3.65638	3.37295	3.51962	3.17426	3.70474	3.97007	3.74705	3.80199	3.62534	3.61497	3.48395	3.498
	0.0714994	0.0573763	ATMG00513	ATMG00513.E RNA Edit NAD5A, NAD5.1, NAD5 NADH dehydrogenase 5A;ATMG00665.1 NAD5B, NAD5.2, NAD5 NADH dehydrogenase 5B;ATMG00513.1 NAD5A, NAD5.1, NAD5 NADH dehydrogenase 5A;ATMG00060.1 NAD5C, NAD5.3, NAD5 NADH dehydrogenase subunit 5C	Cellular respiration	OXPHOS	complex I	8	8	16	3.72471	3.56503	3.45658	3.01834	3.46101	4.25998	3.29026	2.89887	3.56999	3.50609	3.5801	3.48345
	0.278624	0.137551	ATMG01275	ATMG01275.E RNA Edit NAD1A, NAD1, ND1 NADH dehydrogenase 1;ATMG00516.E RNA Edit NAD1C, NAD1 NADH dehydrogenase 1C	Cellular respiration	OXPHOS	complex I	4	4	13.5	2.94248	2.99927	3.15961	2.69603	2.64891	3.46906	2.86642	2.59705	2.93096	3.14215	3.04359	3.01493
	1.92748	-0.318587	ATMG00580	ATMG00580.E RNA Edit NAD4 NADH dehydrogenase subunit 4	Cellular respiration	OXPHOS	complex I	3	3	7.9	1.75646	1.62287	1.51388	1.72149	1.83162	1.9225	1.84583	2.1334	1.7401	1.63188	1.46806	1.61896

## Sheet: CII
Supplemental Table 3: Abundance of complex II protein groups in H972/GDM vs H973/MDM (also containing H500/TLM abundance values)
Significant	−Log(p-Value)	Difference	Majority protein IDs	Fasta headers	Lvl1	Lvl2	Lvl3	Peptides	Unique peptides	Sequence coverage [%]	normalized Log2 LFQ 500_I	normalized Log2 LFQ 500_II	normalized Log2 LFQ 500_III	normalized Log2 LFQ 500_IV	normalized Log2 LFQ 972_I	normalized Log2 LFQ 972_II	normalized Log2 LFQ 972_III	normalized Log2 LFQ 972_IV	normalized Log2 LFQ 973_I	normalized Log2 LFQ 973_II	normalized Log2 LFQ 973_III	normalized Log2 LFQ 973_IV
+	1.67676	0.731166	AT1G08480	AT1G08480.1 Succinate dehydrogenase subunit (SDH6)	Cellular respiration	OXPHOS	complex II	6	6	75.4	3.18963	3.18286	3.07286	3.45251	2.52224	3.18382	2.60385	2.06466	3.2883	3.45428	3.20504	3.35161
	0.0822055	0.0495433	AT1G47420	AT1G47420.1 Succinate dehydrogenase subunit (SDH5)	Cellular respiration	OXPHOS	complex II	10	10	47.9	4.4618	4.33481	4.3529	4.47008	4.01343	4.93583	4.65609	4.13378	4.4895	4.46265	4.49694	4.48822
	0.739246	1.37164	AT2G46505	AT2G46505.1 Succinate dehydrogenase subunit (SDH4)	Cellular respiration	OXPHOS	complex II	4	4	39.1	-0.428942	-1.33952	-0.990185	0.729448	-2.00899	-2.5671	-2.9673	-4.68434	-2.48951	-2.8588	-1.68486	0.291999
	0.604528	-1.48745	AT3G27380	AT3G27380.2 Succinate dehydrogenase subunit (SDH2-1, Fe-S subunit);AT3G27380.1 Succinate dehydrogenase subunit (SDH2-1, Fe-S subunit)	Cellular respiration	OXPHOS	complex II	10	2	38.7	1.20178	0.719935	0.707103	1.50606	0.844554	1.41703	1.5212	1.52856	1.04649	0.340847	-3.54118	1.51539
	0.139635	-0.825545	AT3G47833	AT3G47833.1 Succinate dehydrogenase subunit (SDH7-1)	Cellular respiration	OXPHOS	complex II	2	2	11.8	0.931473	1.80681	1.54636	1.84898	-2.84936	2.12211	-3.26557	2.12827	1.45183	-3.29449	-4.93452	1.61044
+	3.45881	-0.5523	AT5G40650	AT5G40650.1 Succinate dehydrogenase subunit (SDH2-2, Fe-S subunit)	Cellular respiration	OXPHOS	complex II	10	2	35	1.85225	2.05864	1.7512	2.26413	2.39228	2.69691	2.56816	2.59918	2.08303	1.92558	2.08437	1.95435
	1.70641	-0.39932	AT5G66760	AT5G66760.1 Succinate dehydrogenase subunit (SDH1-1, FAD subunit)	Cellular respiration	OXPHOS	complex II	25	25	60.9	3.38447	2.99572	2.94489	3.61338	3.58867	3.42985	3.6141	3.62012	3.3371	2.8143	3.24584	3.25822

## Sheet: CIII
Supplemental Table 3: Abundance of complex III protein groups in H972/GDM vs H973/MDM (also containing H500/TLM abundance values)
Significant	−Log(p-Value)	Difference	Majority protein IDs	Fasta headers	Lvl1	Lvl2	Lvl3	Peptides	Unique peptides	Sequence coverage [%]	normalized Log2 LFQ 500_I	normalized Log2 LFQ 500_II	normalized Log2 LFQ 500_III	normalized Log2 LFQ 500_IV	normalized Log2 LFQ 972_I	normalized Log2 LFQ 972_II	normalized Log2 LFQ 972_III	normalized Log2 LFQ 972_IV	normalized Log2 LFQ 973_I	normalized Log2 LFQ 973_II	normalized Log2 LFQ 973_III	normalized Log2 LFQ 973_IV
+	2.06875	-0.95837	AT1G15120	AT1G15120.1 Ubiquinol:cytochrome c oxidoreductase subunit (QCR6-1);AT1G15120.2 Ubiquinol-cytochrome C reductase hinge protein	Cellular respiration	OXPHOS	complex III	6	6	65.2	2.2174	1.60563	1.68457	1.58433	3.36023	2.62332	2.59083	2.64653	2.33764	1.59714	1.75798	1.69467
	0.828772	0.508197	AT1G51980	AT1G51980.1 Ubiquinol:cytochrome c oxidoreductase subunit (MPP alpha-1);AT1G51980.2 Insulinase (Peptidase family M16) protein	Cellular respiration	OXPHOS	complex III	22	17	66.4	4.89735	4.63421	4.79662	4.75444	3.90933	5.05086	4.33819	3.67502	4.84512	4.60648	4.78775	4.76685
	0.313327	-0.11968	AT2G40765	AT2G40765.1 Ubiquinol:cytochrome c oxidoreductase subunit (QCR10)	Cellular respiration	OXPHOS	complex III	3	3	43.9	2.51036	3.47958	3.50821	3.57396	3.33114	3.10697	3.64429	3.81277	3.36981	3.25724	3.38304	3.40637
	0.0129716	0.00682151	AT3G02090	AT3G02090.1 Ubiquinol:cytochrome c oxidoreductase subunit (MPP beta);AT3G02090.2 Ubiquinol:cytochrome c oxidoreductase subunit (MPP beta)	Cellular respiration	OXPHOS	complex III	23	23	60.6	4.53166	4.28149	4.53604	4.37667	4.01962	4.81183	4.48383	4.37018	4.53843	4.28011	4.34116	4.55305
	0.576923	0.203615	AT3G16480	AT3G16480.1 Ubiquinol:cytochrome c oxidoreductase subunit (MPP alpha-2)	Cellular respiration	OXPHOS	complex III	14	9	33.3	2.7716	2.21991	2.78384	2.4347	2.04897	2.34793	2.65243	2.57081	2.73684	2.35938	2.55857	2.77979
	0.971595	-0.521708	AT3G27240	AT3G27240.1 Ubiquinol:cytochrome c oxidoreductase subunit (cyt c1-2)	Cellular respiration	OXPHOS	complex III	10	6	45.9	3.21454	3.55643	3.19568	3.2558	2.85303	4.0809	3.87871	3.6473	3.08278	3.05495	3.2547	2.98068
	1.46503	-0.477243	AT3G52730	AT3G52730.1 Ubiquinol:cytochrome c oxidoreductase subunit (QCR9)	Cellular respiration	OXPHOS	complex III	5	5	31.9	3.33819	3.34667	3.48713	3.48778	3.6499	4.37171	3.87309	3.98928	3.65452	3.59314	3.25394	3.47343
	0.137123	-0.101575	AT4G32470	AT4G32470.1 Ubiquinol:cytochrome c oxidoreductase subunit (QCR7-1);AT4G32470.2 Cytochrome bd ubiquinol oxidase, 14kDa subunit	Cellular respiration	OXPHOS	complex III	4	3	38.5	4.49992	4.3088	4.45148	3.96108	4.55754	5.28582	4.33066	4.01974	4.53639	4.50362	4.52926	4.2182
	1.04304	-0.279531	AT5G13430	AT5G13430.1 Ubiquinol:cytochrome c oxidoreductase subunit (iron-sulfur subunit);AT5G13440.1 Ubiquinol-cytochrome C reductase iron-sulfur subunit	Cellular respiration	OXPHOS	complex III	8	8	34.2	3.83157	3.82673	4.09535	3.96416	3.85378	4.42509	4.26426	4.33922	3.9339	3.82884	3.90358	4.09791
	0.0282303	0.0500026	AT5G25450	AT5G25450.1 Ubiquinol:cytochrome c oxidoreductase subunit (QCR7-2);AT5G25450.2 Cytochrome bd ubiquinol oxidase, 14kDa subunit	Cellular respiration	OXPHOS	complex III	4	3	42.6	-2.6851	-2.16419	-2.70374	-2.40641	-2.1792	-3.46602	-2.64975	-4.67048	-3.14071	-3.91278	-2.62386	-3.08809
	1.44755	0.371192	AT5G40810	AT5G40810.2 Ubiquinol:cytochrome c oxidoeductase subunit (cyt c1-1);AT5G40810.1 Ubiquinol:cytochrome c oxidoreductase subunit (cyt c1-1)	Cellular respiration	OXPHOS	complex III	10	6	54.2	4.81764	4.54518	4.89569	4.67204	4.31934	4.81564	4.36435	4.21095	4.79928	4.76237	4.7393	4.89409
	0.184315	0.0942636	ATMG00220	ATMG00220.E RNA Edit COB apocytochrome b;ATMG00220.1 COB apocytochrome b;AT2G07727.1 Di-haem cytochrome, transmembrane;Cytochrome b/b6, C-terminal	Cellular respiration	OXPHOS	complex III	4	4	10.9	3.32023	3.53423	3.55116	3.44766	3.14627	3.86832	3.40472	3.86158	3.91313	3.64446	3.47582	3.62453

[truncated: 12 more sheets: CIV, Alt.NADH-DH, AOX, CytC, CV, ProteinImport, ProteinDegradation, TranscriptionRNA-Met., Translation, ProteinModification, OXPHOS Assembly&Maintenance, Transport]
