# Supplementary material for: Proteomic Analysis Infers Optimized ATP‐Production in Guard Cell Mitochondria
Source: Physiol Plant. 2025 Sep 26;177(5):e70529. doi: 10.1111/ppl.70529 (PMC12464808; doi:10.1111/ppl.70529)
Supplement: Supplementary file 6 — Table S4: Abundance of identified mitochondrial protein groups in fractions of the NADH‐oxidation assay after affinity purification of total leaf mitochondria (H500), mesophyll derived mitochondria (H973) and guard cell derived mitochondria (H972). [file PPL-177-e70529-s006.xlsx]

## Sheet: proteinGroups
Supporting Table 4. Abundance of identified mitochondrial protein groups in fractions of the NADH-oxidation assay after affinity purification of total leaf mitochondria (H500), mesophyll derived mitochondria (H973) and guard cell derived mitochondria (H972). Protein abundance was estimated based on intensity based abundance quantification (iBAQ) values computed by the Maxquant software. Subcellul…
Fasta headers	subcellular localization [SUBA]	iBAQ H500-I	iBAQ H500-II	iBAQ H500-III	iBAQ H500-IV	iBAQ H973-I	iBAQ 973-II	iBAQ 973-III	iBAQ H973-IV	iBAQ H972-I	iBAQ H972-II	iBAQ H972-III	iBAQ H972-IV
AT1G01080.1 RNA-binding (RRM/RBD/RNP motifs) family protein;AT1G01080.2 RNA-binding (RRM/RBD/RNP motifs) family protein	plastid	13090	12707	16750	74288	0	1412.1	26485	37824	0	16284	30542	7061
AT1G01090.1 Pyruvate dehydrogenase subunit (PDCE1 alpha)	plastid	31696	86517	18572	31004	40856	74801	24322	29705	51224	24852	9149.4	54189
AT1G01100.4 60S acidic ribosomal protein family;AT1G01100.2 60S acidic ribosomal protein family;AT1G01100.1 60S acidic ribosomal protein family;AT1G01100.3 60S acidic ribosomal protein family	cytosol	274510	332770	117470	721070	159200	152960	527310	228480	0	346200	189530	94798
AT1G01170.2 Cytochrome c oxidase subunit (COXX2-2);AT1G01170.1 Cytochrome c oxidase subunit (COXX2-2)	mitochondrion	1521100	1924300	537510	1117000	1408000	1589900	988060	1519900	421260	2100300	900760	563120
AT1G01290.2 Cofactor of nitrate reductase and xanthine dehydrogenase 3 (CNX3);AT1G01290.1 Cofactor of nitrate reductase and xanthine dehydrogenase 3 (CNX3)	mitochondrion	0	0	0	0	0	0	0	4801.4	0	0	0	0
AT1G01320.1 Tetratricopeptide repeat (TPR)-like superfamily protein;AT1G01320.2 Tetratricopeptide repeat (TPR)-like superfamily protein	golgi	17650	7290.1	15329	36636	9385.2	7494	13520	16181	0	17892	14837	11888
AT1G01470.1 LEA14, LSR3 Late embryogenesis abundant protein	cytosol	0	0	153510	0	0	0	0	15675	0	0	0	0
AT1G01610.1 ATGPAT4, GPAT4 glycerol-3-phosphate acyltransferase 4	golgi	48783	39844	16914	19016	27081	9780.8	5790.4	5406.7	891.52	51223	7554.5	3161.7
AT1G01620.1 PIP1C, TMP-B, PIP1;3 plasma membrane intrinsic protein 1C;AT1G01620.2 PIP1C, TMP-B, PIP1;3 plasma membrane intrinsic protein 1C	plasma membrane	21578	4102.1	23634	14879	17917	9067.9	13822	6402.5	0	9782	17422	0
AT1G01630.1 Sec14p-like phosphatidylinositol transfer family protein	cytosol	0	0	0	6401.5	0	0	0	0	0	0	0	0
AT1G01710.1 Acyl-CoA thioesterase family protein	peroxisome	14487	2909.3	3772	11296	3292.7	2598.6	0	8161.3	0	19805	3416.8	0
AT1G01790.1 K+ efflux antiporter 1 (KEA1)	plastid	424900	244200	354690	341080	366430	264770	501580	322390	3076.9	335070	433600	93995
AT1G01800.2 NAD(P)-binding Rossmann-fold superfamily protein;AT1G01800.1 NAD(P)-binding Rossmann-fold superfamily protein	mitochondrion	7766.2	0	25926	16624	5203.5	3319.2	4039.6	0	0	6067.6	6250.7	4171.5
AT1G01820.1 Peroxin 11C (PEX11C)	peroxisome	344510	367340	321200	354990	267120	205340	289540	274590	13766	335890	321620	57275
AT1G01910.4 P-loop containing nucleoside triphosphate hydrolases superfamily protein;AT1G01910.2 P-loop containing nucleoside triphosphate hydrolases superfamily protein;AT1G01910.1 P-loop containing nucleoside triphosphate hydrolases superfamily protein;A	cytosol	65383	23319	38596	67329	31135	21888	33940	51881	0	32985	44925	29700
AT1G01960.1 EDA10 SEC7-like guanine nucleotide exchange family protein;AT3G60860.1 SEC7-like guanine nucleotide exchange family protein	cytosol	0	0	277.65	628.13	0	0	0	0	0	0	0	0
AT1G02090.2 FUS5, CSN7, COP15, ATCSN7 Proteasome component (PCI) domain protein;AT1G02090.3 FUS5, CSN7, COP15, ATCSN7 Proteasome component (PCI) domain protein;AT1G02090.1 FUS5, CSN7, COP15, ATCSN7 Proteasome component (PCI) domain protein	cytosol	4289.7	0	4734.7	0	3440	0	0	0	0	3800.1	3764.6	0
AT1G02120.1 VAD1 GRAM domain family protein	endoplasmic reticulum	3311.8	0	6698.6	4010	2838.6	0	0	5915.6	0	3100.4	2570	0
AT1G02130.1 ATRAB1B, ARA5, ARA-5, ATRABD2A, RABD2A, RA-5 RAS 5	golgi,endoplasmic reticulum	22963	0	14101	8825	0	10581	15409	4130.5	0	4541.1	0	3190.9
AT1G02145.4 ALG12, EBS4 homolog of asparagine-linked glycosylation 12;AT1G02145.1 ALG12, EBS4 homolog of asparagine-linked glycosylation 12;AT1G02145.3 ALG12, EBS4 homolog of asparagine-linked glycosylation 12	vacuole	0	0	1941.3	0	0	0	0	1836.2	0	0	0	0
AT1G02150.1 Tetratricopeptide repeat (TPR)-like superfamily protein	plastid	3312.5	0	0	0	0	0	0	0	0	0	3312.5	0
AT1G02205.3 CER1 Fatty acid hydroxylase superfamily;AT1G02205.2 CER1 Fatty acid hydroxylase superfamily;AT1G02205.1 CER1 Fatty acid hydroxylase superfamily	vacuole,plasma membrane	0	3987.9	0	0	0	0	0	0	0	8216.5	0	0
AT1G02280.2 Translocon of the outer envelope membrane of chloroplasts 33 (TOC33);AT1G02280.1 Translocon of the outer envelope membrane of chloroplasts 33 (TOC33)	peroxisome	357430	157930	254640	280920	233140	95141	165690	176710	0	309270	237590	20012
AT1G02370.1 Pentatricopeptide repeat (PPR) superfamily protein	mitochondrion	2003.7	2031.2	0	0	0	1448.6	0	2968.7	0	10277	1710.4	0
AT1G02410.1 Cytochrome c oxidase assembly protein (Cox11)	mitochondrion	67010	31398	4557.7	4476.9	20745	22173	13968	28545	2844	56816	8115.6	0
AT4G01820.1 PGP3, MDR3 P-glycoprotein 3;AT4G01830.1 PGP5 P-glycoprotein 5;AT4G18050.1 PGP9 P-glycoprotein 9;AT5G46540.1 PGP7 P-glycoprotein 7;AT1G02530.1 PGP12 P-glycoprotein 12;AT1G02520.1 PGP11 P-glycoprotein 11;AT2G47000.1 Auxin efflux transmembrane t	plasma membrane	0	0	1995.9	0	0	0	0	0	0	0	0	0
AT1G02560.1 Caseinolytic protease P5 (CLPP5)	plastid	189380	150130	151320	181820	136680	75994	111000	142700	4690.9	129850	124930	25650
AT1G02780.1 Ribosomal protein L19 (RPL19A)	cytosol	263310	135600	227170	481960	192840	170830	277490	214920	0	251650	215960	20647
AT1G02910.1 LPA1 tetratricopeptide repeat (TPR)-containing protein	plastid	20335	14748	20989	28436	24539	13314	25408	7274.1	0	20647	33880	28092
AT1G03060.1 SPI Beige/BEACH domain ;WD domain, G-beta repeat protein	golgi	0	0	0	0	1496	0	0	0	1622.8	3561.2	2112.7	0
AT1G03090.2 3-methylcrotonyl-coenzyme A carboxylase complex subunit (MCCA);AT1G03090.1 MCCA methylcrotonyl-CoA carboxylase alpha chain, mitochondrial / 3-methylcrotonyl-CoA carboxylase 1 (MCCA)	mitochondrion	20300	83358	8356.3	24013	28568	49058	42253	80721	17405	70056	35063	14905
AT1G03130.1 PSAD-2 photosystem I subunit D-2	plastid	240700	147040	330900	405930	225180	132340	208330	284060	11836	192780	277730	128390
AT1G03160.1 Dynamin superfamily member;AT1G03160.2 FZL FZO-like	plastid	42308	10975	27794	47331	23584	449.96	15273	17470	1547.8	23438	7385.3	9606.8
AT1G03475.1 LIN2, HEMF1, ATCPO-I Coproporphyrinogen III oxidase	plastid	24723	15110	17169	19015	20619	12147	15982	15083	0	15737	17084	2486.1
AT1G03600.1 PSB27 photosystem II family protein	plastid	434610	290520	730300	688610	350220	183410	279660	341160	11093	303610	611680	314890
AT1G03630.2 POR C, PORC protochlorophyllide oxidoreductase C;AT1G03630.1 POR C, PORC protochlorophyllide oxidoreductase C	plastid	184540	132370	166070	216980	142920	95842	185350	119650	19755	158180	115590	115820
AT1G03680.1 ATHM1, TRX-M1, ATM1, THM1 thioredoxin M-type 1	plastid	106450	73517	102310	91871	80681	29783	90413	81824	0	50317	101070	39244
AT1G03860.3 Prohibitin 2 (PHB2);AT1G03860.1 Prohibitin 2 (PHB2)	mitochondrion	911410	1114100	426410	567190	917500	740300	653230	974310	235320	1169300	724490	298640
AT1G03860.2 Prohibitin 2 (PHB2)	mitochondrion	0	0	0	0	9774.9	0	0	11881	0	0	8640.8	0
AT1G03870.1 FLA9 FASCICLIN-like arabinoogalactan 9	plasma membrane	42959	11988	55456	70440	35570	20644	7962	39646	0	28953	43177	19441
AT1G04080.2 PRP39 Tetratricopeptide repeat (TPR)-like superfamily protein;AT1G04080.1 PRP39 Tetratricopeptide repeat (TPR)-like superfamily protein;AT1G04080.3 PRP39 Tetratricopeptide repeat (TPR)-like superfamily protein	cytosol	0	0	0	0	0	0	0	0	0	0	0	173320
AT1G04170.1 EIF2 GAMMA eukaryotic translation initiation factor 2 gamma subunit	cytosol	10014	4411.3	10175	21848	2732.6	0	5899.2	9144.4	0	5105.1	1996.3	12007
AT1G04260.1 MPI7, MPIP7, PRA1.D CAMV movement protein interacting protein 7	golgi	31414	11670	12838	18648	13138	32609	0	12700	0	30694	11977	0
AT1G04270.2 RPS15 cytosolic ribosomal protein S15;AT1G04270.1 RPS15 cytosolic ribosomal protein S15	cytosol	57603	0	61706	118610	46929	0	0	63074	0	60470	47064	0
AT1G04410.1 Lactate/malate dehydrogenase family protein	vacuole	128610	85175	96218	195730	95409	50244	60239	102540	4279.1	120140	93711	48468
AT1G04420.1 NAD(P)-linked oxidoreductase superfamily protein	plastid	11101	14302	5818.4	18378	8911.6	5245.6	24995	10879	0	9253.7	8671.4	0
AT1G04430.2 S-adenosyl-L-methionine-dependent methyltransferases superfamily protein;AT1G04430.1 S-adenosyl-L-methionine-dependent methyltransferases superfamily protein	endoplasmic reticulum	55422	58956	47434	67932	49830	44256	34828	38154	0	93175	36429	16570
AT3G04400.2 emb2171 Ribosomal protein L14p/L23e family protein;AT3G04400.1 emb2171 Ribosomal protein L14p/L23e family protein;AT2G33370.1 Ribosomal protein L14p/L23e family protein;AT1G04480.1 Ribosomal protein L14p/L23e family protein	cytosol	106450	104240	106500	106750	105540	52276	69842	126180	0	139920	120070	25397
AT1G04530.1 TPR4 Tetratricopeptide repeat (TPR)-like superfamily protein	cytosol	26056	16149	67508	51739	34552	11883	67550	36939	0	30201	44635	6381.5
AT1G04620.1 coenzyme F420 hydrogenase family / dehydrogenase, beta subunit family	plastid	15081	4672	23780	25106	11756	7847.5	7345.9	9959.6	0	12734	12332	4976.5
AT1G04630.1 NADH:ubiquinone oxidoreductase subunit (B16.6-1)	mitochondrion	188960	207550	84569	113780	143090	202510	0	140070	84067	248000	114960	74256
AT1G04640.2 LIP2 lipoyltransferase 2;AT1G04640.1 LIP2 lipoyltransferase 2	mitochondrion	93947	151520	37406	55154	122460	122680	84233	92339	19171	174250	110140	45099
AT1G04710.1 KAT1, PKT4 peroxisomal 3-ketoacyl-CoA thiolase 4	peroxisome	0	0	0	0	0	0	0	1508.7	0	2646	0	0
AT1G04750.2 VAMP7B, VAMP721, ATVAMP721, AT VAMP7B vesicle-associated membrane protein 721;AT1G04750.1 Vesicle-associated membrane protein 7B (VAMP7B, or VAMP721);AT2G33120.1 SAR1, VAMP722, ATVAMP722 synaptobrevin-related protein 1;AT2G33120.2 SAR1, VAMP722	endoplasmic reticulum	48944	39357	42412	27825	29100	11336	38310	33917	0	47425	34313	12008
AT1G04780.1 Ankyrin repeat family protein;AT3G24210.1 Ankyrin repeat family protein	plasma membrane	1394.4	0	2057	2060.6	0	0	933.69	1307.9	0	0	1293	0
AT1G04810.1 26S proteasome regulatory complex, non-ATPase subcomplex, Rpn2/Psmd1 subunit	nucleus,cytosol	1094.2	0	1009.4	1746.3	728.19	0	0	0	0	0	0	0
AT4G14960.2 TUA6 Tubulin/FtsZ family protein;AT1G50010.1 TUA2 tubulin alpha-2 chain;AT1G04820.1 TUA4, TOR2 tubulin alpha-4 chain;AT4G14960.1 Tubulin alpha-6 (TUA6)	cytosol	150730	90134	107000	191250	133560	41094	81454	82692	13671	146840	127530	15080
AT1G04900.1 Protein of unknown function (DUF185)	mitochondrion	0	1073.2	0	0	0	0	0	1048.1	0	2289.1	754.98	0
AT1G04940.1 TIC20 translocon at the inner envelope membrane of chloroplasts 20;AT1G04945.3 HIT-type Zinc finger family protein	plastid	20409	16736	35169	0	0	0	17500	7342.8	0	25758	0	0
AT1G04980.1 ATPDIL2-2, ATPDI10, PDI10, PDIL2-2 PDI-like 2-2	endoplasmic reticulum	8636.4	0	3711.6	3970.2	2944.2	0	5291.9	8022.9	0	4598.8	0	0
AT1G04985.1 unknown protein; Has 37 Blast hits to 37 proteins in 11 species: Archae - 0; Bacteria - 0; Metazoa - 0; Fungi - 0; Plants - 37; Viruses - 0; Other Eukaryotes - 0 (source: NCBI BLink).	mitochondrion	0	0	0	0	0	11467	12417	10046	0	0	8520.5	0
AT1G05070.1 Protein of unknown function (DUF1068);AT2G32580.2 Protein of unknown function (DUF1068);AT2G32580.1 Protein of unknown function (DUF1068)	golgi	8549.2	13001	0	12071	7248.2	0	0	19809	0	9263.8	0	0
AT1G05140.1 Peptidase M50 family protein	plastid	0	0	0	7233.7	0	0	0	0	0	0	0	0
AT1G05190.1 emb2394 Ribosomal protein L6 family	plastid	198350	83884	150370	263190	93654	57529	119250	149530	3245.9	142420	112530	97363
AT1G05205.1 unknown protein; Has 44 Blast hits to 44 proteins in 16 species: Archae - 0; Bacteria - 0; Metazoa - 0; Fungi - 0; Plants - 44; Viruses - 0; Other Eukaryotes - 0 (source: NCBI BLink).	mitochondrion	77094	72983	0	55702	68079	105290	51915	124900	21456	258550	51346	36219
AT1G05270.1 TraB family protein	mitochondrion	90673	134540	9584.9	65520	115750	99012	66266	137550	55005	162710	89920	54574
AT1G05320.3 FUNCTIONS IN: molecular_function unknown; INVOLVED IN: biological_process unknown; LOCATED IN: cellular_component unknown; EXPRESSED IN: fruit, egg cell; CONTAINS InterPro DOMAIN/s: Prefoldin (InterPro:IPR009053); BEST Arabidopsis thaliana prot	nucleus	4265.7	0	341.97	3075	0	2460.5	1693.2	748.07	0	3935.4	0	0
AT1G05385.1 LPA19, Psb27-H1 photosystem II 11 kDa protein-related	plastid	0	0	0	0	0	3219.8	0	0	0	0	0	0
AT1G05430.1 unknown protein; Has 31 Blast hits to 31 proteins in 9 species: Archae - 0; Bacteria - 0; Metazoa - 0; Fungi - 0; Plants - 31; Viruses - 0; Other Eukaryotes - 0 (source: NCBI BLink).	mitochondrion	18613	16551	11290	11715	16063	19576	15328	16586	0	27767	11995	7403.2
AT1G05500.1 SYTE, ATSYTE, NTMC2TYPE2.1, NTMC2T2.1, SYT5 Calcium-dependent lipid-binding (CaLB domain) family protein	plasma membrane	8959.8	0	3299.1	5621	4239.2	1957.2	0	4417.7	0	0	4169.8	0
AT1G05540.1 Protein of unknown function (DUF295)	mitochondrion	0	3142.2	0	0	0	0	0	0	0	4308.2	0	0
AT1G05720.1 selenoprotein family protein	extracellular	0	0	0	24818	0	7804.4	12757	0	0	0	0	0
AT1G05940.1 CAT9 cationic amino acid transporter 9	vacuole	0	0	6398	0	0	0	0	5255.4	0	0	0	0
AT1G06010.1 unknown protein; Has 25 Blast hits to 25 proteins in 9 species: Archae - 0; Bacteria - 0; Metazoa - 0; Fungi - 0; Plants - 25; Viruses - 0; Other Eukaryotes - 0 (source: NCBI BLink).	mitochondrion	50669	71242	26442	23533	41993	62135	43658	32878	16285	93722	44512	21347
AT1G06130.2 GLX2-4 glyoxalase 2-4;AT1G06130.1 GLX2-4 glyoxalase 2-4	mitochondrion	44582	52191	13621	34558	39026	28527	32314	20412	15332	58892	17392	31842
AT1G06190.2 Rho termination factor;AT1G06190.1 Rho termination factor	plastid	0	0	6618.5	9745.8	0	0	0	0	0	0	0	0
AT1G06200.1 Peptidase S24/S26A/S26B/S26C family protein	mitochondrion	38355	37901	8971.5	11682	23971	30243	22182	12829	5506.2	77651	8107	5890.6
AT1G06210.1 ENTH/VHS/GAT family protein	nucleus	3046.1	0	3234	4218.5	2013.7	0	0	2126.8	0	0	2051.2	0
AT1G06220.1 MEE5, CLO, GFA1 Ribosomal protein S5/Elongation factor G/III/V family protein;AT1G06220.2 MEE5 Ribosomal protein S5/Elongation factor G/III/V family protein;AT5G25230.1 Ribosomal protein S5/Elongation factor G/III/V family protein	nucleus	269.17	0	0	2321.6	0	0	0	0	0	0	0	0
AT1G06290.1 Medium chain fatty acid acyl-CoA oxidase (ACX3)	peroxisome	86205	49546	33662	43774	20498	41693	37216	44694	1019.9	92474	26105	5476.4
AT1G06400.1 ARA2, ATRABA1A, ATRAB11E, ARA-2 Ras-related small GTP-binding family protein	golgi	35370	53427	47902	83011	59011	32678	70738	75676	0	34974	32029	33513
AT1G06410.1 ATTPS7, TPS7, ATTPSA trehalose-phosphatase/synthase 7	golgi	0	0	0	1891.9	0	0	1043.2	0	0	0	0	0
AT1G06430.1 FTSH8 FTSH protease 8	plastid	31010	15308	22974	43573	35789	28740	48257	34604	1428.1	39116	56834	63479
AT1G06460.1 ACD32.1, ACD31.2 alpha-crystallin domain 32.1	peroxisome	0	0	0	0	0	0	0	0	0	2433.2	0	0
AT1G06530.1 Peroxisomal and mitochondrial division factor 2 (PMD2)	mitochondrion	614340	767580	266760	343810	592360	822550	604950	665850	210710	832270	492150	229680
AT1G06680.1 PSBP-1, OEE2, PSII-P, OE23 photosystem II subunit P-1;AT1G06680.2 PSBP-1, OEE2, PSII-P photosystem II subunit P-1	plastid	3583200	2565800	2723000	3980100	3469500	2219000	3195600	2897500	656450	2995900	4146200	3034000
AT1G06690.1 NAD(P)-linked oxidoreductase superfamily protein	plastid	74897	59626	21529	107380	81490	22853	62897	86101	0	73835	58556	61926
AT1G06700.2 Protein kinase superfamily protein;AT1G06700.1 Protein kinase superfamily protein	cytosol	9702.8	0	0	0	0	0	0	0	0	0	0	0
AT1G06820.1 CRTISO, CCR2 carotenoid isomerase	plastid	11100	3417.2	10964	27037	3880.3	0	13478	9617.1	0	21321	10303	0
AT1G06890.3 nodulin MtN21 /EamA-like transporter family protein;AT1G06890.2 nodulin MtN21 /EamA-like transporter family protein;AT1G06890.1 nodulin MtN21 /EamA-like transporter family protein	extracellular	33836	32970	0	40873	22147	0	0	0	0	42212	26136	10700
AT1G06950.1 Part of the translocon at the chloroplast inner envelope	plastid	1389700	809030	1021200	1203400	1006500	558970	791960	806080	17503	1129700	949650	246960
AT1G07010.2 Calcineurin-like metallo-phosphoesterase superfamily protein;AT1G07010.1 Calcineurin-like metallo-phosphoesterase superfamily protein;AT1G07010.3 Calcineurin-like metallo-phosphoesterase superfamily protein	plastid	4391.3	0	4203	0	0	0	4455.4	0	0	0	0	0
AT1G07030.1 Mitochondrial substrate carrier family protein	mitochondrion	0	0	0	0	0	3013.3	0	4300.9	0	6126.1	0	0
AT1G07040.1 unknown protein; INVOLVED IN: biological_process unknown; LOCATED IN: chloroplast; EXPRESSED IN: 24 plant structures; EXPRESSED DURING: 14 growth stages; BEST Arabidopsis thaliana protein match is: unknown protein (TAIR:AT1G27030.1); Has 540 Bl	plastid	0	7278.2	0	0	3000.9	4256.4	7713.5	8696.2	3774.4	3863.4	3366.7	11431
AT1G07110.1 F2KP, ATF2KP, FKFBP fructose-2,6-bisphosphatase	cytosol	1140.9	0	0	2149	0	0	1277.4	0	0	766.51	0	0
AT1G07140.1 SIRANBP Pleckstrin homology (PH) domain superfamily protein;AT2G30060.1 Pleckstrin homology (PH) domain superfamily protein	cytosol	6921	4941.6	4598.5	8238.8	9439.2	0	2890.9	10535	0	13083	9517.8	0
AT1G07180.1 ATNDI1, NDA1 alternative NAD(P)H dehydrogenase 1	mitochondrion	21722	68832	3871.5	4641.5	54041	43668	9098.1	32334	5342.5	43660	42059	16411
AT1G07210.1 Ribosomal protein S18	mitochondrion	45734	33418	0	4914.2	21807	18467	0	11649	0	79626	11624	0
AT1G07320.1 RPL4 ribosomal protein L4;AT1G07320.4 RPL4 ribosomal protein L4;AT1G07320.3 RPL4 ribosomal protein L4;AT1G07320.2 RPL4 ribosomal protein L4	plastid	167320	132550	167190	257500	142680	94144	74989	139530	3871.5	174110	152370	49372
AT1G07510.1 FTSH protease 10 (FTSH10)	mitochondrion	19769	24651	1728.2	12662	4569.4	5709.5	2991.8	9007.1	0	30157	7567.7	1011.8
AT1G07540.1 TRFL2 TRF-like 2	nucleus	70756	0	0	0	85702	0	0	84041	17794	137410	60052	0
AT5G59970.1 Histone superfamily protein;AT5G59690.1 Histone superfamily protein;AT3G53730.1 Histone superfamily protein;AT3G46320.1 Histone superfamily protein;AT3G45930.1 Histone superfamily protein;AT2G28740.1 HIS4 histone H4;AT1G07820.2 Histone superfam	nucleus	118730	110360	260120	287980	140890	132130	181030	174000	0	131780	123820	111940
AT1G07670.1 ATECA4, ECA4 endomembrane-type CA-ATPase 4	endoplasmic reticulum	38614	21699	34984	39066	25724	17171	19183	20987	0	33885	14190	12890
AT5G59850.1 Ribosomal protein S8 family protein;AT1G07770.2 RPS15A ribosomal protein S15A;AT1G07770.1 RPS15A ribosomal protein S15A;AT3G46040.1 RPS15AD ribosomal protein S15A D;AT2G39590.1 Ribosomal protein S8 family protein	cytosol	102700	80575	15109	31146	9033.8	61895	78696	11884	8482.7	126160	19852	62836
AT1G07830.1 ribosomal protein L29 family protein	mitochondrion	54913	53762	0	32034	54865	55719	22530	54840	0	106370	33498	0
AT1G07890.6 APX1, MEE6, CS1, ATAPX1, ATAPX01 ascorbate peroxidase 1;AT1G07890.8 APX1, MEE6, CS1, ATAPX1, ATAPX01 ascorbate peroxidase 1;AT1G07890.7 APX1, MEE6, CS1, ATAPX1, ATAPX01 ascorbate peroxidase 1;AT1G07890.5 APX1, MEE6, CS1, ATAPX1, ATAPX01 ascorba	cytosol	105200	62687	65613	155190	41544	20456	33608	58701	3733.6	23661	73774	20157
AT5G60390.3 GTP binding Elongation factor Tu family protein (EF1ALPHA);AT5G60390.1 GTP binding Elongation factor Tu family protein (EF1ALPHA);AT1G07940.2 GTP binding Elongation factor Tu family protein;AT1G07940.1 GTP binding Elongation factor Tu family pr	cytosol	67679	41359	87539	75900	43410	46835	80535	72189	4961.6	52339	68852	70039
AT1G07990.1 SIT4 phosphatase-associated family protein;AT2G28360.1 SIT4 phosphatase-associated family protein	nucleus	0	0	1625.5	3224.7	0	490.88	940.91	1403	0	0	0	0
AT1G08110.3 lactoylglutathione lyase family protein / glyoxalase I family protein;AT1G08110.2 lactoylglutathione lyase family protein / glyoxalase I family protein;AT1G08110.1 lactoylglutathione lyase family protein / glyoxalase I family protein;AT1G08110.	cytosol	31166	28416	11044	43816	31827	17489	30534	35148	0	30619	24123	12931
AT1G08160.1 Late embryogenesis abundant (LEA) hydroxyproline-rich glycoprotein family	plasma membrane	5473.8	4305.4	4252.7	8903.7	4102.2	0	0	6456.4	0	5896.3	4982.3	0
AT2G27860.1 AXS1 UDP-D-apiose/UDP-D-xylose synthase 1;AT1G08200.1 AXS2 UDP-D-apiose/UDP-D-xylose synthase 2	cytosol	9980	0	1782.8	5547.2	3482.5	1334.4	3144.3	0	0	4118.4	0	1618.2
AT1G08220.2 ATPase assembly factor 10 (ATP10);AT1G08220.1 ATPase assembly factor 10 (ATP10)	mitochondrion	74396	82768	17119	27504	52917	45767	49149	45673	4148.9	133490	63307	9813.4
AT1G08360.1 Ribosomal protein L1p/L10e family;AT5G22440.2 Ribosomal protein L1p/L10e family;AT5G22440.1 Ribosomal protein L1p/L10e family	cytosol	44926	21620	58883	101610	42737	11535	38198	50167	0	47380	47205	24469
AT1G08370.1 DCP1, ATDCP1 decapping 1	cytosol	9499.6	6977.2	7859.8	6366.6	0	0	0	5535.8	0	0	0	0
AT1G08380.1 PSAO photosystem I subunit O	plastid	93718	81829	25370	83620	95069	85052	175860	93817	17872	73368	109210	51495
AT1G08450.2 CRT3, PSL1, EBS2, AtCRT3 calreticulin 3;AT1G08450.3 CRT3 calreticulin 3;AT1G08450.1 CRT3, PSL1, EBS2, AtCRT3 calreticulin 3	endoplasmic reticulum	22375	17503	25616	6750	15549	11635	13837	19095	0	18363	16636	4259.5
AT1G08470.1 SSL3 strictosidine synthase-like 3	endoplasmic reticulum	37314	25532	17196	11582	44004	20161	25834	28207	0	38204	22086	7523.8
AT1G08480.1 Succinate dehydrogenase subunit (SDH6)	mitochondrion	822760	782160	327870	361020	628440	645620	521560	683000	292270	1045700	586260	355590
AT1G08490.1 ATSUFS, SUFS, ATCPNIFS, ATNFS2, CPNIFS chloroplastic NIFS-like cysteine desulfurase	plastid	3409.4	0	0	3987.9	0	0	0	3727.8	0	0	4053.1	0
AT1G08520.1 ALB1, ALB-1V, V157, PDE166, CHLD ALBINA 1	plastid	19488	3524.7	8851.6	11612	17259	0	854.29	4143.9	0	11397	2904.1	729.26
AT1G08530.1 Chitinase-like protein	plastid	0	0	0	11146	0	0	20308	0	0	0	7262.1	0
AT1G08550.2 NPQ1, AVDE1 non-photochemical quenching 1;AT1G08550.1 NPQ1, AVDE1 non-photochemical quenching 1	plastid	25402	11937	22800	43371	15758	21726	46421	34336	0	15651	34060	19421
AT1G08640.1 CJD1 Chloroplast J-like domain 1	plastid	591960	287520	184300	457290	425950	383610	476990	284770	22300	341560	400610	143590
AT1G08660.2 MGP2 MALE GAMETOPHYTE DEFECTIVE 2;AT1G08660.1 MGP2 MALE GAMETOPHYTE DEFECTIVE 2	golgi	6067.7	0	4190.7	7700.9	0	0	0	6274.5	0	9794.9	0	0
AT1G08750.3 Peptidase C13 family;AT1G08750.2 Peptidase C13 family;AT1G08750.1 Peptidase C13 family	vacuole,endoplasmic reticulum	5746.6	5380.2	2823.1	11393	0	0	6279.1	0	0	2292.7	0	0
AT1G08830.2 CSD1 copper/zinc superoxide dismutase 1;AT1G08830.1 CSD1 copper/zinc superoxide dismutase 1;AT5G18100.2 CSD3 copper/zinc superoxide dismutase 3;AT5G18100.1 CSD3 copper/zinc superoxide dismutase 3	cytosol	135400	84109	68079	21777	92050	57082	0	61340	25996	40081	43695	27586
AT1G08930.2 ERD6 Major facilitator superfamily protein;AT1G08930.1 ERD6 Major facilitator superfamily protein	plasma membrane	10404	0	0	19078	9986.7	23890	38991	0	0	30181	0	19309
AT1G54830.3 NF-YC3 nuclear factor Y, subunit C3;AT1G54830.2 NF-YC3 nuclear factor Y, subunit C3;AT1G54830.1 NF-YC3 nuclear factor Y, subunit C3;AT1G08970.4 HAP5C, NF-YC9 nuclear factor Y, subunit C9;AT1G08970.3 HAP5C, NF-YC9 nuclear factor Y, subunit C9;AT	nucleus	20298	0	18924	30081	0	3256.4	12800	0	0	0	0	0
AT1G09000.1 ANP1, MAPKKK1, NP1 NPK1-related protein kinase 1	nucleus	0	0	7682.4	9513.2	0	0	5238.3	3904.8	0	0	0	0
AT1G09100.1 26S proteasome regulatory subunit (RP5B);AT3G05530.1 RPT5A, ATS6A.2 regulatory particle triple-A ATPase 5A	nucleus,cytosol	8412.3	3607.1	12392	14654	6431.9	0	10997	6894.6	0	0	8108.6	0
AT1G09130.1 Caseinolytic protease R3 (CLPR3);AT1G09130.2 Caseinolytic protease R3 (CLPR3);AT1G09130.3 Caseinolytic protease R3 (CLPR3)	plastid	106270	55644	81031	79245	90429	57329	23765	52731	0	90249	70540	29377
AT1G09210.1 CRT1b, AtCRT1b calreticulin 1b	endoplasmic reticulum	127880	44081	48837	105440	62932	32703	33616	73206	1732.2	62983	81293	12693
AT1G09300.2 Metallopeptidase M24 family protein;AT1G09300.1 Protease ICP55A	nucleus,mitochondrion	28217	35584	6631.7	15395	23758	25563	5892.6	31923	7196.6	37473	17466	14484
AT1G09310.1 Protein of unknown function, DUF538	cytosol	19994	31749	18547	64360	41809	6899.3	18645	26060	0	43033	23771	7830.7
AT1G09330.1 unknown protein; FUNCTIONS IN: molecular_function unknown; INVOLVED IN: biological_process unknown; LOCATED IN: integral to membrane; EXPRESSED IN: 24 plant structures; EXPRESSED DURING: 15 growth stages; CONTAINS InterPro DOMAIN/s: Protein of	golgi	63646	77885	31182	78180	52813	77303	53332	57423	5694.5	92138	83411	25795
AT1G09340.1 CRB, CSP41B, HIP1.3 chloroplast RNA binding	plastid	206680	127100	262670	280130	218190	128820	274450	286970	0	124340	325180	82731
AT1G10670.4 ACLA-1 ATP-citrate lyase A-1;AT1G10670.2 ACLA-1 ATP-citrate lyase A-1;AT1G10670.1 ACLA-1 ATP-citrate lyase A-1;AT1G09430.1 ACLA-3 ATP-citrate lyase A-3;AT1G10670.3 ACLA-1 ATP-citrate lyase A-1	cytosol	0	0	0	3206.8	0	0	0	0	0	0	0	0
AT1G09570.2 PHYA, FHY2, FRE1, HY8 phytochrome A;AT1G09570.1 PHYA, FHY2, FRE1, HY8 phytochrome A	cytosol	0	0	0	15776	4548.1	0	0	0	0	8245.8	6516.3	0
AT1G57860.1 Translation protein SH3-like family protein;AT1G57660.1 Translation protein SH3-like family protein;AT1G09690.1 Translation protein SH3-like family protein;AT1G09590.1 Translation protein SH3-like family protein	cytosol	39644	0	21489	49507	34374	19772	20528	14827	0	18095	24607	0
AT1G09620.1 Leucine-tRNA ligases / aminoacyl-tRNA ligase	cytosol	0	0	0	482.7	0	0	0	1000.8	0	0	0	0
AT1G09630.1 ATRAB11C, ATRABA2A, ATRAB-A2A, RAB-A2A, RAB11c RAB GTPase 11C	plasma membrane,cytosol	589540	365170	87172	142040	60985	35097	47934	366900	14157	286650	100110	45236
AT1G09640.1 Translation elongation factor EF1B, gamma chain;AT1G09640.2 Translation elongation factor EF1B, gamma chain	cytosol	17294	11605	13865	87183	21786	13083	10019	17818	0	29031	27261	28639
AT1G09750.1 Eukaryotic aspartyl protease family protein	extracellular	0	0	0	24908	0	0	0	0	0	0	3004.2	6511.7
AT1G09780.1 Phosphoglycerate mutase, 2,3-bisphosphoglycerate-independent	cytosol	6007.2	1469.9	8331.6	17599	2131.8	1101.5	1301.6	1416.1	0	7460.3	2446.3	0
AT1G09795.1 ATATP-PRT2, HISN1B, ATP-PRT2 ATP phosphoribosyl transferase 2	plastid	5337.7	0	0	8834	0	0	0	2764.5	0	7928.2	7091.5	0
AT1G09850.1 XBCP3 xylem bark cysteine peptidase 3	vacuole	8475.4	11772	9774.5	13896	7028.1	11636	16318	11920	0	7120.9	11406	10711
AT1G09870.1 histidine acid phosphatase family protein	endoplasmic reticulum	9036.7	7076.8	14408	16703	2058.7	0	5525.8	4875.5	0	15218	6273.6	0
AT1G09920.1 TRAF-type zinc finger-related	nucleus	0	9999.3	10152	11464	7020.7	10830	0	9251.7	0	0	6533.5	0
AT1G10150.1 Carbohydrate-binding protein	mitochondrion	0	4779.1	0	0	2471.4	0	0	0	0	0	0	0
AT1G10270.1 Glutamine-rich protein 23 (GRP23)	mitochondrion	0	0	0	0	0	0	0	0	0	2262	0	0
AT1G10310.1 NAD(P)-binding Rossmann-fold superfamily protein	mitochondrion	22381	23484	17807	14855	19305	36635	28746	25830	0	42628	19637	0
AT1G10510.1 emb2004 RNI-like superfamily protein	plastid	167410	77691	131530	167730	131510	69142	130490	130770	0	140620	131670	10061
AT1G10590.1 Nucleic acid-binding, OB-fold-like protein;AT1G10590.2 Nucleic acid-binding, OB-fold-like protein;AT1G10590.3 Nucleic acid-binding, OB-fold-like protein	cytosol	27077	0	16201	20772	0	0	21919	19437	0	22069	0	15059
AT3G62290.3 ADP-ribosylation factor A1E (ARFA1E);AT3G62290.2 ADP-ribosylation factor A1E (ARFA1E);AT3G62290.1 ADP-ribosylation factor A1E (ARFA1E);AT2G47170.1 ARF1A1C Ras-related small GTP-binding family protein;AT1G70490.3 ATARFA1D, ARFA1D Ras-related sma	mitochondrion	613040	400210	332950	687740	515490	376050	394400	420810	54887	297090	504680	276750
AT1G60780.1 HAP13 Clathrin adaptor complexes medium subunit family protein;AT1G10730.1 Clathrin adaptor complexes medium subunit family protein	golgi	3353.8	3192.6	2443.2	3040	3007.1	0	0	2957.6	0	4142.5	2429.8	0
AT1G10760.1 Alpha-glucan water dikinase (GWD1)	plastid	4967.7	0	3033	19378	358.5	0	31402	1508.4	0	0	0	0
AT1G10830.2 Z-ISO, Z-ISO1.2 15-cis-zeta-carotene isomerase;AT1G10830.1 Z-ISO, Z-ISO1.1 15-cis-zeta-carotene isomerase	plastid	0	0	31445	28723	0	0	0	0	0	0	0	0
AT1G10840.1 TIF3H1 translation initiation factor 3 subunit H1;AT1G10840.2 TIF3H1 translation initiation factor 3 subunit H1	cytosol	22024	14110	34443	51327	24649	20388	52342	16851	0	44271	19387	19183
AT4G33950.2 OST1, SNRK2-6, SRK2E, SNRK2.6, P44 Protein kinase superfamily protein;AT2G23030.1 SNRK2-9, SNRK2.9 SNF1-related protein kinase 2.9;AT5G66880.1 SNRK2-3, SNRK2.3, SRK2I sucrose nonfermenting 1(SNF1)-related protein kinase 2.3;AT1G60940.2 SNRK2-10	cytosol	0	0	0	14306	0	0	0	0	0	0	0	0
AT1G10950.1 TMN1, AtTMN1 transmembrane nine 1	golgi	78208	69767	24178	74669	49166	37763	30614	65651	6080.2	94481	41619	16715
AT1G11090.1 alpha/beta-Hydrolases superfamily protein	cytosol	8364.4	0	0	8290.6	0	5493.1	0	0	0	3258.4	0	4600.7
AT1G11260.1 STP1, ATSTP1 sugar transporter 1	plasma membrane	0	0	6455	11544	0	0	0	3292.6	0	3975.2	0	0
AT1G11310.2 MLO2, ATMLO2, PMR2 Seven transmembrane MLO family protein;AT1G11310.1 MLO2, ATMLO2, PMR2 Seven transmembrane MLO family protein	plasma membrane	2037.7	0	1643	15219	11196	7375.5	16143	0	0	2226.1	10902	0
AT1G11320.1 GDSL esterase / lipase	plastid	2923.5	0	4336	3829.3	2179.1	0	0	2611.1	0	2143.8	2164.7	0
AT1G11390.1 Protein kinase superfamily protein	mitochondrion	0	2144.5	0	0	2237	834.99	2213.6	4125.8	0	6410.1	2014.3	0
AT1G11430.1 Multiple organellar RNA editing factor 9 (MORF9, RIP9)	plastid	16667	14821	0	0	0	10862	16750	0	0	16108	20542	0
AT1G11660.1 heat shock protein 70 (Hsp 70) family protein	cytosol	1180.4	0	0	0	0	0	0	0	0	0	649.05	0
AT1G11680.1 CYP51G1, EMB1738, CYP51A2, CYP51 CYTOCHROME P450 51G1	endoplasmic reticulum	3062.3	11732	0	2986	0	0	0	9988.2	0	13581	6233.5	0
AT1G11750.1 Caseinolytic protease P6 (CLPP6);AT1G11750.2 CLPP6 CLP protease proteolytic subunit 6	plastid	141040	106230	102250	109570	101400	66399	97551	81935	0	117890	103450	13912
AT1G11840.4 ATGLX1, GLX1 glyoxalase I homolog;AT1G11840.3 ATGLX1, GLX1 glyoxalase I homolog;AT1G11840.2 ATGLX1, GLX1 glyoxalase I homolog;AT1G11840.1 ATGLX1, GLX1 glyoxalase I homolog;AT1G11840.6 GLX1 glyoxalase I homolog	cytosol	48505	10328	0	47852	28926	15669	6838.6	0	0	0	43919	7059.6
AT1G11860.3 Glycine decarboxylase T-protein (GDC-T);AT1G11860.2 Glycine decarboxylase T-protein (GDC-T);AT1G11860.1 Glycine decarboxylase T-protein (GDC-T)	mitochondrion	4893900	6688500	2124800	3758800	5587700	4472200	3213800	6931500	1134200	6932200	4887900	1887500
AT1G11890.1 SEC22, ATSEC22 Synaptobrevin family protein	endoplasmic reticulum	41433	36426	43720	69824	78271	45382	24888	88719	0	110270	80741	12341
AT1G11905.2 B-cell receptor-associated protein 31-like;AT1G11905.1 B-cell receptor-associated protein 31-like	plasma membrane,endoplasmic reticulum	0	0	12532	11766	11868	5540.7	0	0	0	41397	0	0
AT1G11910.1 APA1, ATAPA1 aspartic proteinase A1	vacuole	265320	199350	258520	445980	257760	126620	290220	308190	21169	266810	283680	302060
AT1G12110.1 NRT1.1, CHL1-1, NRT1, B-1, ATNRT1, CHL1 nitrate transporter 1.1	plasma membrane	3702	0	0	0	0	0	0	0	0	0	0	0
AT1G12230.1 Aldolase superfamily protein;AT1G12230.2 Aldolase superfamily protein	plastid	27465	48955	5780.3	51605	0	47040	2417.6	39868	13472	46545	0	15867
AT1G12250.2 Pentapeptide repeat-containing protein;AT1G12250.1 Pentapeptide repeat-containing protein	plastid	77046	62679	50206	95629	77543	28332	50151	65043	0	61730	71055	45803
AT1G12310.1 Calcium-binding EF-hand family protein	cytosol	52421	28632	55940	108180	39286	60010	16269	72124	0	66789	40734	26066
AT1G12340.1 Cornichon family protein;AT1G12390.1 Cornichon family protein	plasma membrane	0	0	0	0	0	0	5563.7	0	0	0	3955.7	0
AT1G12410.1 Caseinolytic protease P2 (CLPP2)	plastid	93832	45775	52960	89224	66065	63477	97600	31431	2570	46905	75566	19450
AT1G12470.1 zinc ion binding	golgi	1582.6	0	0	2894.4	0	0	0	1038.6	0	0	0	0
AT1G12500.1 Nucleotide-sugar transporter family protein	plasma membrane	0	0	0	0	0	0	0	0	0	4040.1	0	0
AT1G12640.1 MBOAT (membrane bound O-acyl transferase) family protein;AT1G63050.1 MBOAT (membrane bound O-acyl transferase) family protein	endoplasmic reticulum	9523.1	11547	0	0	6080.9	5212	4032.5	8122.5	0	0	6869.9	0
AT1G12840.1 Vacuolar H(+)-ATPase (VHA-C)	vacuole,golgi	119940	125420	144100	225900	124390	96172	94073	141240	17020	143980	138120	107670
AT1G12900.4 GAPA-2 glyceraldehyde 3-phosphate dehydrogenase A subunit 2;AT1G12900.3 GAPA-2 glyceraldehyde 3-phosphate dehydrogenase A subunit 2;AT1G12900.1 GAPA-2 glyceraldehyde 3-phosphate dehydrogenase A subunit 2	plastid	988360	868310	848140	1034600	900670	592570	1165800	1038400	28713	887710	1106700	223820
AT1G12900.2 GAPA-2 glyceraldehyde 3-phosphate dehydrogenase A subunit 2	plastid	48856	30164	24353	44266	48999	38597	64658	42848	7161.4	27581	54607	19738
AT1G12920.1 ERF1-2 eukaryotic release factor 1-2;AT3G26618.1 ERF1-3 eukaryotic release factor 1-3;AT5G47880.2 ERF1-1 eukaryotic release factor 1-1;AT5G47880.1 ERF1-1 eukaryotic release factor 1-1	cytosol	0	0	3905.6	3300.6	0	0	33886	0	0	0	0	0
AT1G13060.2 PBE1 20S proteasome beta subunit E1;AT1G13060.1 PBE1 20S proteasome beta subunit E1;AT3G26340.1 N-terminal nucleophile aminohydrolases (Ntn hydrolases) superfamily protein	cytosol	0	0	0	10532	0	0	0	11711	0	0	0	0
AT1G13080.1 CYP71B2 cytochrome P450, family 71, subfamily B, polypeptide 2;AT1G13080.2 CYP71B2 cytochrome P450, family 71, subfamily B, polypeptide 2	endoplasmic reticulum	41247	14438	40888	29802	6096.1	9933	67074	10500	0	15665	12085	2393.3
AT1G13090.1 CYP71B28 cytochrome P450, family 71, subfamily B, polypeptide 28	plasma membrane	39661	28959	27961	44979	29354	15968	29506	36128	1011.1	26329	37311	18085
AT1G13110.1 CYP71B7 cytochrome P450, family 71 subfamily B, polypeptide 7	plasma membrane	67753	75537	53427	108570	62096	61298	87987	83530	424.29	46551	80589	35859
AT1G13210.1 ACA.l autoinhibited Ca2+/ATPase II	vacuole	5101	895.18	914.62	1314	0	486.78	0	5118.8	0	0	0	0
AT1G13280.1 Allene oxide cyclase 4 (AOC4)	plastid	64328	73226	39156	50210	38571	29398	11924	45180	52360	92113	39979	52911
AT1G13320.2 PP2AA3 protein phosphatase 2A subunit A3;AT1G13320.3 PP2AA3 protein phosphatase 2A subunit A3;AT1G13320.1 PP2AA3 protein phosphatase 2A subunit A3;AT3G25800.2 PDF1, PR 65, PP2AA2 protein phosphatase 2A subunit A2	cytosol	271.87	0	3880.1	2739.1	0	0	2304.2	0	0	0	0	0
AT1G13440.1 Glyceraldehyde-3-phosphate dehydrogenase (GAPC2);AT1G13440.2 Glyceraldehyde-3-phosphate dehydrogenase (GAPC2)	nucleus,cytosol	435200	278550	421240	584770	325910	152640	342720	354150	21277	361240	399230	185770
AT1G13560.1 AAPT1, ATAAPT1 aminoalcoholphosphotransferase 1	vacuole	92474	67317	54560	98887	49359	25590	38905	59704	6162.8	97531	46777	23425
AT1G13690.1 ATE1 ATPase E1	nucleus	0	0	0	2007	0	0	0	0	0	0	0	0
AT1G13820.1 alpha/beta-Hydrolases superfamily protein	plastid	15564	12447	17629	23617	12068	0	0	9542.9	0	12660	4799.3	0
AT1G13930.3 Involved in response to salt stress. Knockout mutants are hypersensitive to salt stress.;AT1G13930.2 Involved in response to salt stress. Knockout mutants are hypersensitive to salt stress.;AT1G13930.1 Involved in response to salt stress. Kn	nucleus	82848	58604	109730	79341	69878	98575	188710	89702	24953	22226	109300	131390
AT1G14010.1 emp24/gp25L/p24 family/GOLD family protein	endoplasmic reticulum	0	0	0	0	0	0	0	0	0	9180.1	0	0
AT1G14030.1 Rubisco methyltransferase family protein	plastid	0	0	0	2795.2	0	0	0	0	0	0	1458.7	0
AT1G14060.1 GCK domain-containing protein	mitochondrion	16173	13637	0	0	0	7115.8	0	0	6254.5	0	0	4811.8
AT1G14140.1 Uncoupling protein 3 (UCP3)	mitochondrion	17157	28751	35663	6139.9	23668	37421	15717	32232	7289.3	22955	19044	9648.6
AT1G14150.1 PQL1, PQL2 PsbQ-like 2;AT1G14150.2 PQL1, PQL2 PsbQ-like 2	plastid	162890	116210	214570	268050	150700	71828	143850	175800	0	90067	172780	68691
AT1G14270.1 CAAX amino terminal protease family protein;AT1G14270.4 CAAX amino terminal protease family protein;AT1G14270.3 CAAX amino terminal protease family protein;AT1G14270.2 CAAX amino terminal protease family protein	plastid	9796.4	0	0	14847	5594.7	0	0	0	0	0	0	0
AT1G14320.1 Ribosomal protein L10 (RPL10A);AT1G14320.2 SAC52, RPL10A Ribosomal protein L16p/L10e family protein;AT1G26910.1 RPL10B Ribosomal protein L16p/L10e family protein	cytosol	130870	73199	70652	239260	67604	81293	101860	97502	0	129620	101410	27827
AT1G14345.1 NAD(P)-linked oxidoreductase superfamily protein	plastid	78679	61120	76406	121200	72083	25720	48922	82932	0	74216	89334	55642
AT1G14360.1 ATUTR3, UTR3 UDP-galactose transporter 3	endoplasmic reticulum	6363.8	0	0	0	0	0	0	0	0	0	0	0
AT1G14380.2 IQD28 IQ-domain 28;AT1G14380.3 IQD28 IQ-domain 28;AT1G14380.1 IQD28 IQ-domain 28	nucleus	0	0	0	2164.1	0	0	0	0	0	0	0	0
AT1G14620.1 DECOY decoy;AT1G14620.2 DECOY decoy	mitochondrion	12832	18601	0	8198.2	21695	6486.8	9594	8110.9	0	54907	0	0
AT1G14670.1 Endomembrane protein 70 protein family	golgi	15186	6527.2	13403	8074.1	5474.7	11316	0	5735.2	2431.5	10987	8294.7	5464.3
AT1G14810.1 Aspartate semialdehyde dehydrogenase	plastid	38284	9222	29672	84025	25023	4051.6	68533	35662	830.24	25812	69198	17303
AT1G14830.1 Dynamin-like protein 5 (ADL5 / DRP1C)	cytosol	1315.9	0	0	1487.7	0	0	0	0	0	1369.3	0	0
AT1G14850.1 NUP155 nucleoporin 155	nucleus	0	0	622.44	1151.3	0	0	0	892.3	0	0	0	0
AT1G14880.1 PCR1 PLANT CADMIUM RESISTANCE 1	plasma membrane	13196	9482.5	32022	0	13213	22667	9367.6	20981	0	7917.2	28510	9510.9
AT1G14980.1 Chaperonin 10 (CPN10)	mitochondrion	1399100	1834400	676850	970730	1409000	1625100	1400400	1755400	747410	2188400	1236400	821460
AT1G14990.1 unknown protein; FUNCTIONS IN: molecular_function unknown; INVOLVED IN: biological_process unknown; LOCATED IN: endomembrane system; EXPRESSED IN: 22 plant structures; EXPRESSED DURING: 13 growth stages; Has 34 Blast hits to 34 proteins in 12 s	mitochondrion	16547	20879	0	0	17803	22528	12919	0	0	26622	9895.6	9578.5
AT1G15020.1 ATQSOX1, QSO2, QSOX1 quiescin-sulfhydryl oxidase 1;AT1G15020.2 ATQSOX1, QSO2, QSOX1 quiescin-sulfhydryl oxidase 1	plasma membrane	0	0	0	3017	0	2404.8	0	3145.8	0	0	0	0
AT1G15060.1 Uncharacterised conserved protein UCP031088, alpha/beta hydrolase	plastid	0	1876.4	0	0	0	1685.7	1999.2	1680	0	0	885.75	0
AT1G15120.1 Ubiquinol:cytochrome c oxidoreductase subunit (hinge protein);AT1G15120.2 Ubiquinol-cytochrome C reductase hinge protein	mitochondrion	169260	175150	0	114380	0	216700	154080	151160	79471	254070	119190	0
AT1G15140.1 FAD/NAD(P)-binding oxidoreductase;AT1G15140.3 FAD/NAD(P)-binding oxidoreductase;AT1G15140.2 FAD/NAD(P)-binding oxidoreductase	plastid	22955	18484	19664	0	21343	13016	27153	30000	0	33974	18292	0
AT1G15220.2 Cytochrome c maturation H (CCMH);AT1G15220.1 Cytochrome c maturation H (CCMH)	mitochondrion	9227.5	7067.2	0	0	14234	5433.1	3064.6	5709.8	0	14759	0	0
AT1G15390.1 PDF1A, ATDEF1 peptide deformylase 1A	mitochondrion	9004.6	18582	0	0	7602	15748	11027	5873.5	0	26387	0	0
AT1G15480.1 Pentatricopeptide repeat (PPR)-like superfamily protein	mitochondrion	7101.9	6326.7	0	0	2012.7	4099.4	1003.5	4197.6	0	10043	1481.1	0
AT1G15500.1 ATP/ADP transporter (ATNTT2)	plastid	49576	9482.2	16291	17987	10178	10259	9772.8	10903	0	28421	6988.5	4702.4
AT1G15690.1 Proton-translocating pyrophosphatase (AVP1);AT1G15690.2 AVP1, ATAVP3, AVP-3, AtVHP1;1 Inorganic H pyrophosphatase family protein	vacuole	663550	511720	522070	698280	556800	410230	403720	523390	79254	699220	490570	262380
AT1G15730.1 Cobalamin biosynthesis CobW-like protein	plastid	0	0	2010.2	2613.3	0	0	0	0	0	1759.6	0	0
AT1G80490.1 TPR1 TOPLESS-related 1;AT1G80490.2 TPR1 TOPLESS-related 1;AT3G15880.3 WSIP2 WUS-interacting protein 2;AT3G16830.1 TPR2 TOPLESS-related 2;AT1G15750.4 WSIP1, TPL Transducin family protein / WD-40 repeat family protein;AT1G15750.3 WSIP1, TPL Trans	nucleus	0	0	0	0	0	0	1310.1	0	0	0	0	0
AT1G15810.1 S15/NS1, RNA-binding protein	mitochondrion	5813.3	0	0	0	0	0	0	0	0	20236	0	0
AT1G15820.1 LHCB6, CP24 light harvesting complex photosystem II subunit 6	plastid	2676900	4569800	4772400	7687400	5009200	3741600	2473100	5383800	489040	4742300	5507300	4591800
AT1G15870.1 Mitochondrial glycoprotein family protein	mitochondrion	0	0	0	0	0	0	0	0	0	5721	0	0
AT1G15930.2 Ribosomal protein L7Ae/L30e/S12e/Gadd45 family protein;AT1G15930.1 Ribosomal protein L7Ae/L30e/S12e/Gadd45 family protein	cytosol	15608	10742	14152	93571	76548	0	24547	80646	0	18902	75907	48027
AT1G15980.1 NDF1, NDH48 NDH-dependent cyclic electron flow 1	plastid	117990	55701	92602	151060	95477	91117	81841	83914	1137.1	63187	119340	76913
AT1G16000.1 GAG1 protein	mitochondrion	181440	186190	89742	142060	167470	133850	77271	190330	52898	292360	140680	50918
AT1G16080.1 unknown protein; LOCATED IN: apoplast, chloroplast stroma, chloroplast, chloroplast envelope; EXPRESSED IN: 23 plant structures; EXPRESSED DURING: 14 growth stages; Has 81 Blast hits to 81 proteins in 28 species: Archae - 0; Bacteria - 2; Metaz	plastid	53691	57584	37892	57373	48205	30251	54041	66400	0	6330.7	63812	5056.4
AT1G16410.1 CYP79F1, BUS1, SPS1 cytochrome p450 79f1;AT1G16410.2 CYP79F1, BUS1, SPS1 cytochrome p450 79f1	endoplasmic reticulum	19038	15938	30644	69062	12919	24513	38350	25139	0	29942	28259	26572
AT1G16700.1 NADH:ubiquinone oxidoreductase subunit (TYKY-2)	mitochondrion	73548	72475	6585.6	13049	72872	87077	0	61867	28122	77281	50006	27697
AT1G16720.1 HCF173 high chlorophyll fluorescence phenotype 173	plastid	8158.4	5790.2	23513	5456.7	4199.8	3299.5	14826	16159	0	3342.9	8848.4	2206.3
AT1G16730.1 UP6 unknown protein 6	peroxisome	24896	15119	15379	14882	14861	12681	36814	27707	0	14365	32306	0
AT1G16740.1 Ribosomal protein L20	mitochondrion	17387	0	0	12091	11969	15436	0	13465	0	36769	9261.8	0
AT1G16790.1 ribosomal protein-related	plastid	24107	0	28122	41082	24661	16326	22823	9422	0	38414	19859	0
AT1G16820.2 Vacuolar ATP synthase catalytic subunit-related;AT1G16820.1 Vacuolar ATP synthase catalytic subunit-related	golgi,cytosol	114500	228210	0	281580	187150	0	0	0	0	246620	0	0
AT1G16840.4 unknown protein; BEST Arabidopsis thaliana protein match is: unknown protein (TAIR:AT1G78890.1); Has 35333 Blast hits to 34131 proteins in 2444 species: Archae - 798; Bacteria - 22429; Metazoa - 974; Fungi - 991; Plants - 531; Viruses - 0; Othe	mitochondrion	3113.1	0	0	0	0	0	0	3223.5	0	4938.1	0	0
AT1G16850.1 unknown protein; FUNCTIONS IN: molecular_function unknown; INVOLVED IN: response to salt stress; LOCATED IN: endomembrane system; EXPRESSED IN: leaf apex, leaf whorl, male gametophyte, flower, leaf; EXPRESSED DURING: LP.06 six leaves visible, L	endoplasmic reticulum	0	0	0	0	0	23966	29166	0	0	40523	42595	12944
AT1G16870.1 Ribosomal protein S29 family	mitochondrion	8343	5384	0	3871.2	4588.1	7333.7	11572	3098.4	0	32272	2620.2	0
AT1G16880.1 uridylyltransferase-related;AT1G16880.2 uridylyltransferase-related	plastid	73591	23384	126110	40943	86750	33739	97298	52154	0	25159	99452	14537
AT1G16920.1 RAB11, ATRABA1B, RABA1b RAB GTPase homolog A1B	golgi,plasma membrane	50907	22387	33439	52003	38775	27628	27198	38288	0	51680	18919	9569.8
AT1G17050.1 SPS2 solanesyl diphosphate synthase 2	plastid	3586.7	1068.1	0	4247.9	1207.7	1031.1	4390.7	3541.9	0	1267.6	1587.8	640.16
AT1G17100.1 SOUL heme-binding family protein	extracellular	54767	28500	48571	118080	40661	33192	55561	80917	0	41446	81896	25788
AT1G17160.2 pfkB-like carbohydrate kinase family protein;AT1G17160.1 pfkB-like carbohydrate kinase family protein	plastid	0	0	0	8354.4	0	0	0	0	0	6138.8	0	0
AT1G17220.1 FUG1 Translation initiation factor 2, small GTP-binding protein	plastid	3592.6	0	11331	11129	1146.8	182.27	13993	5004.3	0	3089.5	17730	8840.9
AT1G17290.1 Alanine aminotransferase (ALAAT1)	mitochondrion	61377	108710	39546	63149	42837	80032	41584	65602	63180	155130	50758	59707
AT1G17350.1 NADH:ubiquinone oxidoreductase subunit (intermediate-associated protein 30);AT1G17350.2 NADH:ubiquinone oxidoreductase intermediate-associated protein 30	mitochondrion	0	17822	0	0	0	12159	0	0	0	19733	0	0
AT1G17530.1 Translocase of the inner mitochondrial membrane 23-1 (TIM23-1)	mitochondrion	0	38157	0	0	0	31187	26822	0	0	0	0	0
AT1G17650.1 GLYR2, GR2 glyoxylate reductase 2	plastid	4610.7	37004	13331	1836.6	5246.1	15917	18982	47410	2517.6	13402	4847.3	5982.3
AT1G17840.1 WBC11, ABCG11, DSO, COF1, ATWBC11 white-brown complex homolog protein 11	plasma membrane	2416.4	0	0	2281.3	1704.1	0	1229.4	0	0	2001.5	0	0
AT1G17880.1 BTF3, ATBTF3 basic transcription factor 3	nucleus	64987	22633	0	162530	49881	16571	37799	78961	0	58426	67881	45048
AT1G18060.1 unknown protein; INVOLVED IN: biological_process unknown; LOCATED IN: chloroplast; EXPRESSED IN: 22 plant structures; EXPRESSED DURING: 13 growth stages; Has 74 Blast hits to 74 proteins in 29 species: Archae - 0; Bacteria - 19; Metazoa - 0; Fu	plastid	84852	61346	78562	74457	51640	37633	66941	71462	0	69639	70360	51374
AT1G18080.1 Receptor for activated C kinase 1A (RACK1 / SAC53)	cytosol	78894	100440	86472	280580	52580	51975	77881	102640	10424	81269	72727	68152
AT1G18170.1 FKBP-like peptidyl-prolyl cis-trans isomerase family protein	plastid	49152	66818	58681	119030	41483	42580	54617	51459	0	77354	97536	68034
AT1G18210.2 Calcium-binding EF-hand family protein;AT1G18210.1 Calcium-binding EF-hand family protein	cytosol	2074.1	3781.1	3665.7	3593.9	0	7165.8	5160.2	0	0	0	0	0
AT1G18260.1 HCP-like superfamily protein	endoplasmic reticulum	0	0	7840.1	0	0	0	0	0	0	0	0	0
AT1G18360.1 alpha/beta-Hydrolases superfamily protein	plastid	3047.1	0	0	0	2285.7	1629.4	2139	0	0	0	2844.4	0
AT1G18450.1 ATARP4, ARP4 actin-related protein 4	nucleus	0	0	0	1940.8	0	0	0	0	0	0	0	0
AT1G18480.1 Calcineurin-like metallo-phosphoesterase superfamily protein	mitochondrion	4341.4	19221	0	3307.8	3281.5	6360.4	2692.3	5815	1625.8	20447	1819.2	0
AT1G18490.1 Protein of unknown function (DUF1637)	mitochondrion	12970	30863	0	0	4476.9	4298.4	0	18815	0	25695	12448	0
AT1G18500.1 Isopropylmalate synthase (IPMS1)	plastid	13662	1757.8	11514	11437	2055.7	1220	3379.7	2742.5	0	11989	1868.3	0
AT1G18540.1 Ribosomal protein L6 family protein	cytosol	355970	226260	233570	528530	232510	127660	224760	304210	0	347770	260630	67445
AT1G18580.1 GAUT11 galacturonosyltransferase 11	golgi	0	8517.4	0	0	0	0	0	3163.2	0	4653.1	0	0
AT1G18600.1 Rhomboid-like protein 12 (RBL12)	mitochondrion	28209	29901	0	7466.5	14401	7375.3	7585	24025	3437.5	52407	13511	7470
AT1G18630.1 GR-RBP6 glycine-rich RNA-binding protein 6	mitochondrion	31152	23995	0	16772	19068	20415	13294	25367	0	74485	13119	0
AT1G18700.3 DNAJ heat shock N-terminal domain-containing protein;AT1G18700.1 DNAJ heat shock N-terminal domain-containing protein;AT1G18700.2 DNAJ heat shock N-terminal domain-containing protein;AT1G18700.4 DNAJ heat shock N-terminal domain-containing prot	plasma membrane	0	0	9237.2	6287.3	0	0	0	0	0	1894.9	0	0
AT1G18720.1 Protein of unknown function (DUF962)	vacuole	0	32754	32663	37524	22669	15714	23252	27550	0	35894	24217	10427
AT1G18730.3 NDF6 NDH dependent flow 6;AT1G18730.1 NDF6 NDH dependent flow 6;AT1G18730.2 NDF6 NDH dependent flow 6;AT1G18730.4 NDF6 NDH dependent flow 6	plastid	47336	41190	125150	163070	45047	68384	39261	104190	0	43829	147000	110000
AT1G19110.1 inter-alpha-trypsin inhibitor heavy chain-related	plasma membrane	0	2791.2	0	1798	0	0	0	0	0	3600.7	0	0
AT1G19140.1 Ubiquinone biosynthesis accessory protein (COQ9-like);AT1G19140.2 FUNCTIONS IN: molecular_function unknown; INVOLVED IN: ubiquinone biosynthetic process; LOCATED IN: mitochondrion; EXPRESSED IN: 24 plant structures; EXPRESSED DURING: 15 growth	mitochondrion	68640	103660	20180	54693	65842	56051	89416	129000	38390	67061	82232	59466
AT1G19150.1 LHCA6, LHCA2*1 photosystem I light harvesting complex gene 6	plastid	38553	35022	24674	131290	63536	22476	98663	93972	0	37531	75391	56814
AT1G19240.1 unknown protein; Has 24 Blast hits to 24 proteins in 11 species: Archae - 0; Bacteria - 0; Metazoa - 0; Fungi - 0; Plants - 24; Viruses - 0; Other Eukaryotes - 0 (source: NCBI BLink).	mitochondrion	64827	99317	38351	65197	69969	92547	92085	88239	0	71954	73493	24363
AT1G19360.1 Nucleotide-diphospho-sugar transferase family protein	golgi	23228	12557	15212	22850	11289	9756	6437.3	17473	0	18758	7306.7	5035.1
AT1G19450.1 Major facilitator superfamily protein	vacuole	26906	20732	41950	86532	8685.7	26118	80716	22696	0	30621	31657	8471.7
AT1G19520.1 Nuclear fusion defective 5 (NFD5);AT1G19520.2 Nuclear fusion defective 5 (NFD5)	mitochondrion	102960	15740	2075	97022	9197.3	13259	7378.5	62026	0	45230	4810.7	0
AT1G19570.1 DHAR1, ATDHAR1, DHAR5 dehydroascorbate reductase;AT1G19570.2 DHAR1, ATDHAR1, DHAR5 dehydroascorbate reductase;AT1G19550.1 Glutathione S-transferase family protein	peroxisome	7166.2	4605.2	5995.5	8941.7	6781.5	5872.2	8472.1	6975.8	0	5833.9	6856.3	4694.8
AT1G19580.1 NADH:ubiquinone oxidoreductase subunit (gamma CA1)	mitochondrion	565540	763840	136870	434740	585160	677590	366330	395350	145560	753420	228300	81450
AT1G19670.1 ATCLH1, CORI1, ATHCOR1, CLH1 chlorophyllase 1	vacuole	23333	18372	11953	24633	15362	11830	11947	25429	2572.4	14687	20084	16153
AT1G19800.3 permease-like protein;AT1G19800.2 permease-like protein;AT1G19800.1 permease-like protein	mitochondrion	70337	38431	70496	86169	47561	12053	58409	49266	0	58691	54710	0
AT1G19870.1 iqd32 IQ-domain 32	cytosol	2135.7	0	1835.2	642.93	0	0	773.01	0	0	3072.7	1117.8	0
AT4G38920.1 Vacuolar H(+)-ATPase C3 (VHA-C3);AT4G34720.1 AVA-P1, VHA-C1, ATVHA-C1 ATPase, F0/V0 complex, subunit C protein;AT2G16510.1 ATPase, F0/V0 complex, subunit C protein;AT1G19910.1 AVA-P2, AVA-2PE, ATVHA-C2 ATPase, F0/V0 complex, subunit C protein;A	vacuole	494450	517570	502460	499980	344400	188760	214060	379870	16940	589850	381000	160080
AT1G20010.1 TUB5 tubulin beta-5 chain	cytosol	61405	29042	85188	121020	68386	17786	80425	71529	2844.6	39125	76766	20048
AT1G20020.1 ATLFNR2, FNR2 ferredoxin-NADP(+)-oxidoreductase 2;AT1G20020.2 ATLFNR2 ferredoxin-NADP(+)-oxidoreductase 2;AT1G20020.3 ATLFNR2 ferredoxin-NADP(+)-oxidoreductase 2	plastid	1003800	629000	921070	1326300	829370	464140	779920	987270	41106	805700	863490	629770
AT1G20050.1 HYD1 C-8,7 sterol isomerase	vacuole	193240	158430	191420	248950	164510	38455	156090	157620	9710.6	213790	130530	77970
AT1G20090.1 ARAC4, ROP2, ATROP2, ATRAC4 RHO-related protein from plants 2;AT1G75840.1 ARAC5, ATGP3, ROP4, ATROP4 RAC-like GTP binding protein 5;AT4G35020.3 RAC3 RAC-like 3;AT4G35020.2 RAC3 RAC-like 3;AT4G35020.1 ARAC3, ROP6, RHO1PS, ATROP6, RAC3 RAC-like 3	plasma membrane,cytosol	15051	0	16490	16728	0	0	0	10241	0	14435	0	0
AT1G20200.1 26 proteasome regulatory subunit (RPN3-like);AT1G75990.1 PAM domain (PCI/PINT associated module) protein	nucleus,cytosol	2491.9	0	21469	11089	6005.7	0	14988	4204.7	0	2715.5	12733	0
AT1G20230.1 Pentatricopeptide repeat (PPR) superfamily protein	mitochondrion	0	0	0	0	27799	122580	147010	0	22881	0	35987	44758
AT1G20260.1 ATPase, V1 complex, subunit B protein	vacuole	15584	11702	13698	15132	12713	20463	17613	14208	0	14917	11414	12189
AT1G20270.1 2-oxoglutarate (2OG) and Fe(II)-dependent oxygenase superfamily protein	golgi	0	0	9333.9	0	0	0	0	0	0	17438	0	0
AT1G20330.1 SMT2, CVP1, FRL1 sterol methyltransferase 2	endoplasmic reticulum	42588	49228	17669	2496.3	50999	36555	38814	48768	0	57020	21350	10419
AT1G20340.1 DRT112, PETE2 Cupredoxin superfamily protein	plastid	2973300	2277900	2796000	3465300	2324700	1445100	2108400	2384600	385130	2461700	2399400	1931400
AT1G20430.1 unknown protein; Has 29 Blast hits to 29 proteins in 10 species: Archae - 0; Bacteria - 0; Metazoa - 0; Fungi - 0; Plants - 29; Viruses - 0; Other Eukaryotes - 0 (source: NCBI BLink).	mitochondrion	41619	58811	25574	23235	31749	32656	0	61173	8223.7	72402	27385	13496
AT1G20440.1 COR47, RD17, AtCOR47 cold-regulated 47	nucleus	105650	84645	114660	211880	95031	39295	129640	122580	0	95027	109390	73715
AT1G20450.2 LTI29, LTI45, ERD10 Dehydrin family protein;AT1G20450.1 LTI29, LTI45, ERD10 Dehydrin family protein	cytosol	246640	178610	294790	472720	280410	100610	152300	278200	9267.9	176960	253630	76163
AT1G20510.2 OPCL1 OPC-8:0 CoA ligase1;AT1G20510.1 OPC-8:0 CoA ligase1 (OPCL1)	mitochondrion	0	0	2377.1	3640.7	0	0	1625.6	1948.7	0	4793.7	0	0
AT1G20575.1 Nucleotide-diphospho-sugar transferases superfamily protein	endoplasmic reticulum	0	0	0	0	0	0	0	0	0	10539	0	596.25
AT1G20580.1 Small nuclear ribonucleoprotein family protein;AT1G76300.1 SmD3 snRNP core protein SMD3;AT1G20600.1 AP2/B3-like transcriptional factor family protein	nucleus	0	0	0	22246	0	0	0	0	0	6613.5	0	0
AT1G20620.1 Catalase 3 (Cat3);AT1G20620.5 CAT3, SEN2, ATCAT3 catalase 3;AT1G20620.2 CAT3, SEN2, ATCAT3 catalase 3;AT1G20620.4 CAT3, SEN2, ATCAT3 catalase 3	peroxisome	2741300	2098200	1974200	2136100	2007100	1665600	1875000	1757500	442730	3097100	2003900	909070
AT1G20630.1 Catalase 1 (Cat1)	peroxisome	50440	33901	20084	33379	51394	38110	26459	44582	1853.2	58558	37684	5916.9
AT1G20816.1 Outer envelope pore-like protein	plastid	86181	28140	69189	100370	36936	46808	91464	79662	0	43864	105850	31600
AT1G20840.1 TMT1 tonoplast monosaccharide transporter1	vacuole	9682.7	8198.4	7489.4	12215	11098	3796.2	0	9304.1	0	14024	4369	0
AT1G20950.1 Phosphofructokinase family protein	cytosol	2156.1	0	5562.9	5925.1	0	0	0	0	0	0	1623.2	0
AT1G20960.2 emb1507 U5 small nuclear ribonucleoprotein helicase, putative;AT1G20960.1 emb1507 U5 small nuclear ribonucleoprotein helicase, putative	nucleus	0	0	74.98	1286.1	0	0	0	0	0	254.02	0	0
AT1G21080.1 DNAJ heat shock N-terminal domain-containing protein;AT1G21080.3 DNAJ heat shock N-terminal domain-containing protein;AT1G21080.2 DNAJ heat shock N-terminal domain-containing protein	golgi	32785	6247.4	28122	45679	23708	13214	19278	18913	0	30945	8414	0
AT1G21250.1 WAK1, PRO25 cell wall-associated kinase;AT1G21210.1 WAK4 wall associated kinase 4	plasma membrane	3002.9	2241.9	3190.9	2714.3	3005.1	9757.7	8234.9	2614.5	0	4968.9	1869.2	0
AT1G21400.1 Branched chain keto acid dehydrogenase subunit (BCKDHE1alpha)	mitochondrion	3459.9	8244.5	0	0	6612.8	8582.1	4315.6	2736.6	4673.6	4411.3	0	0
AT1G21440.1 Phosphoenolpyruvate carboxylase family protein	plastid	24880	0	23064	14602	0	0	6474.6	3618.8	0	16309	4168.3	0
AT1G21500.1 unknown protein; Has 29 Blast hits to 29 proteins in 12 species: Archae - 0; Bacteria - 0; Metazoa - 0; Fungi - 2; Plants - 27; Viruses - 0; Other Eukaryotes - 0 (source: NCBI BLink).	plastid	0	32243	0	37788	0	21257	23663	26984	0	0	28695	14740
AT1G21640.1 NAD kinase 2 (NADK2);AT1G21640.2 NADK2 NAD kinase 2	plastid	10114	0	613.55	0	18518	0	0	14076	0	0	0	0
AT1G21650.1 Sec system subunit (SECA2);AT1G21650.2 SECA2 Preprotein translocase SecA family protein;AT1G21650.3 SECA2 Preprotein translocase SecA family protein	plastid	27921	17363	26476	12897	6101.2	2762.7	6075.7	2745.4	0	28315	23329	9291.4
AT1G21750.1 ATPDIL1-1, ATPDI5, PDI5, PDIL1-1 PDI-like 1-1;AT1G21750.2 ATPDIL1-1, PDIL1-1 PDI-like 1-1	endoplasmic reticulum	307960	234760	240970	324110	193450	205930	231310	229170	36306	258100	239820	123150
AT1G21770.1 Acyl-CoA N-acyltransferases (NAT) superfamily protein	peroxisome	20587	0	0	3076.8	17459	11924	10512	18240	0	0	17061	0
AT1G21900.1 emp24/gp25L/p24 family/GOLD family protein	endoplasmic reticulum	32602	22802	8891.6	21188	22656	0	48831	18104	0	33291	17112	0
AT1G21930.1 unknown protein; BEST Arabidopsis thaliana protein match is: unknown protein (TAIR:AT3G42150.3); Has 43 Blast hits to 43 proteins in 13 species: Archae - 0; Bacteria - 0; Metazoa - 0; Fungi - 0; Plants - 43; Viruses - 0; Other Eukaryotes - 0 (s	endoplasmic reticulum	3806.6	17413	0	0	0	7150.6	7375.8	9125.9	0	7173.8	9395	0
AT1G22280.3 PAPP2C phytochrome-associated protein phosphatase type 2C;AT1G22280.1 PAPP2C phytochrome-associated protein phosphatase type 2C;AT1G22280.2 phytochrome-associated protein phosphatase type 2C	peroxisome	0	0	0	2123.5	0	3419.2	0	0	0	0	0	0
AT1G22300.2 GRF10, GF14 EPSILON general regulatory factor 10;AT1G22300.1 GRF10, 14-3-3EPSILON, GF14 EPSILON general regulatory factor 10;AT1G22300.3 GRF10, GF14 EPSILON general regulatory factor 10	cytosol	37884	24794	42677	87127	33853	18006	32760	11048	0	32793	32500	24652
AT1G22410.1 Class-II DAHP synthetase family protein	plastid	10150	2261.3	6768.8	17113	3934.1	0	0	2365.8	0	13571	3092.4	1368.5
AT1G22450.1 Cytochrome c oxidase subunit (COX6b2)	mitochondrion	1847300	3869300	1171200	1896700	2974700	3878200	2646900	2997600	1408900	3402000	2242100	1786700
AT1G22520.1 MICOS complex subunit, Mic10-like protein;AT1G22520.2 MICOS complex subunit, Mic10-like protein	mitochondrion	501520	821080	134380	321320	464580	505960	503910	530350	147960	699500	415420	221170
AT1G22530.1 PATL2 PATELLIN 2	plasma membrane,cytosol	37069	14162	70444	84434	51561	30785	69474	70314	0	34386	58824	28641
AT1G22700.3 Tetratricopeptide repeat (TPR)-like superfamily protein;AT1G22700.2 Tetratricopeptide repeat (TPR)-like superfamily protein;AT1G22700.1 Tetratricopeptide repeat (TPR)-like superfamily protein	plastid	58786	47973	48227	103180	88528	35045	79906	78101	0	50270	86510	61047
AT1G22710.1 SUC2, SUT1, ATSUC2 sucrose-proton symporter 2	plasma membrane	62645	27759	32340	83987	33448	13712	34429	29359	3774.2	59732	44337	34727
AT1G22740.1 RAB7, ATRABG3B, RAB75, RABG3B RAB GTPase homolog G3B	vacuole	7744.4	13008	4680.3	8571.6	12849	7886.9	12343	12366	0	29645	18507	0
AT1G22750.3 unknown protein; FUNCTIONS IN: molecular_function unknown; INVOLVED IN: biological_process unknown; LOCATED IN: vacuole; EXPRESSED IN: 23 plant structures; EXPRESSED DURING: 15 growth stages; CONTAINS InterPro DOMAIN/s: Protein of unknown funct	extracellular	0	0	0	17885	0	0	0	0	0	6322.4	0	0
AT4G09800.1 Ribosomal protein S18 (RPS18C);AT1G34030.1 Ribosomal protein S13/S18 family;AT1G22780.1 PFL, RPS18A, PFL1 Ribosomal protein S13/S18 family	cytosol	429500	247630	253680	893640	276460	254930	248500	292980	24038	455690	384740	179040
AT1G22800.1 S-adenosyl-L-methionine-dependent methyltransferases superfamily protein	mitochondrion	19544	24519	12414	17632	14948	18078	4669.7	19121	13306	46162	11678	6315
AT1G22840.2 CYTC-1, ATCYTC-A CYTOCHROME C-1;AT1G22840.1 CYTC-1, ATCYTC-A CYTOCHROME C-1	mitochondrion	47412	42592	20902	25983	40779	40229	64899	62149	5723.4	70814	21260	12452
AT1G22850.1 SNARE associated Golgi protein family	plastid	10316	5312.3	13190	16135	10970	0	5159.4	8891.3	0	8769.1	11181	0
AT1G22920.2 CSN5A, JAB1, AJH1 COP9 signalosome 5A;AT1G22920.1 CSN5A, JAB1, AJH1 COP9 signalosome 5A	cytosol	3948.7	0	4238.7	4546.7	0	0	0	2887.5	0	3500	2601.1	0
AT1G23100.1 Heat shock protein 10 (HSP10)	mitochondrion	59736	84810	32060	39386	65574	108460	0	76892	36946	93812	51307	43120
AT1G23180.1 ARM repeat superfamily protein	plastid	0	0	735.02	0	0	0	0	0	0	786.54	0	0
AT1G23190.1 PGM3 Phosphoglucomutase/phosphomannomutase family protein	cytosol	19165	2441.3	7100.9	20036	8395.1	0	4520.8	5776.1	0	5522.5	13209	1105.3
AT1G70600.1 Ribosomal protein L18e/L15 superfamily protein;AT1G23290.1 RPL27A, RPL27AB Ribosomal protein L18e/L15 superfamily protein	cytosol	96753	0	59635	94860	0	86737	106350	32876	0	64805	67731	51412
AT1G23310.1 Alanine-2-oxoglutarate aminotransferase;AT1G23310.2 GGT1, AOAT1, GGAT1 glutamate:glyoxylate aminotransferase	peroxisome	2069100	2160800	1361500	1507500	2439200	1884200	1656600	1716600	209570	1943900	2054000	570090
AT1G23360.1 MENG S-adenosyl-L-methionine-dependent methyltransferases superfamily protein	plastid	7063	0	9501.9	11739	5530.3	0	0	7446.7	0	0	6807.4	0
AT3G62250.1 UBQ5 ubiquitin 5;AT1G23410.1 Ribosomal protein S27a / Ubiquitin family protein;AT2G47110.1 UBQ6 ubiquitin 6;AT2G47110.2 UBQ6 ubiquitin 6;AT4G05320.3 UBQ10 polyubiquitin 10;AT5G03240.2 UBQ3 polyubiquitin 3;AT5G03240.3 UBQ3 polyubiquitin 3;AT1G65	cytosol	519390	497900	792850	712040	436360	279140	277190	611290	37423	551520	485310	216470
AT1G23740.1 Oxidoreductase, zinc-binding dehydrogenase family protein	plastid	80636	57300	60153	71284	50984	27543	65986	37859	0	48823	65553	12092
AT1G23800.1 ALDH2B7, ALDH2B aldehyde dehydrogenase 2B7	mitochondrion	29595	3934.5	13189	16319	4145.8	0	0	6796.5	0	48988	2494.2	0
AT1G23820.2 SPDS1 spermidine synthase 1;AT1G70310.1 SPDS2 spermidine synthase 2;AT1G23820.1 SPDS1 spermidine synthase 1	mitochondrion	0	0	3557.1	0	0	0	4154.9	0	0	0	0	0
AT1G24040.2 Acyl-CoA N-acyltransferases (NAT) superfamily protein;AT1G24040.1 Acyl-CoA N-acyltransferases (NAT) superfamily protein	plastid	11957	6330	11992	13261	0	0	4055.1	11269	0	11738	0	4717.1
AT1G24180.1 Pyruvate dehydrogenase subunit (putative, PDCE1 alpha-like)	mitochondrion	472270	449990	215240	340510	361870	341210	225120	437780	106820	681510	335640	139170
AT1G24267.1 bZIP transcription factor, putative;AT1G24267.2 Protein of unknown function (DUF1664)	mitochondrion	18503	22733	4531.7	12409	18324	5761.4	0	13329	0	18972	4696.1	2205
AT1G24340.1 EMB260, EMB2421 FAD/NAD(P)-binding oxidoreductase family protein	mitochondrion	5944.9	16976	0	4171.1	11103	11909	5717.2	8508.7	12310	14663	15009	16259
AT1G24360.1 NAD(P)-binding Rossmann-fold superfamily protein	plastid	0	0	0	3798.4	0	0	0	0	0	0	0	0
AT1G24460.2 unknown protein; FUNCTIONS IN: molecular_function unknown; INVOLVED IN: biological_process unknown; LOCATED IN: cellular_component unknown; EXPRESSED IN: 22 plant structures; EXPRESSED DURING: 14 growth stages; BEST Arabidopsis thaliana protein	nucleus	0	0	0	0	19321	0	0	2081.2	0	3303.6	0	0
AT1G24490.2 ALB4, ARTEMIS OxaA/YidC-like membrane insertion protein;AT1G24490.1 OxaA/YidC-like membrane insertion protein	plastid	5107.5	3250.2	6881.9	10436	0	1987.8	5866.5	0	0	0	0	7150.4
AT1G24560.1 unknown protein; BEST Arabidopsis thaliana protein match is: unknown protein (TAIR:AT3G49055.1); Has 71940 Blast hits to 38124 proteins in 2481 species: Archae - 1358; Bacteria - 12126; Metazoa - 32861; Fungi - 6786; Plants - 4024; Viruses - 19	golgi	2064.6	1760.7	1694.9	2100.1	0	0	997.76	1808.9	0	79974	0	0
AT1G24610.1 Rubisco methyltransferase family protein	mitochondrion	3195.8	20620	0	0	0	7162.1	0	8592.4	1267.2	10119	3030.5	3072.8
AT1G25290.2 RBL10 RHOMBOID-like protein 10;AT1G25290.1 ATRBL10, RBL10 RHOMBOID-like protein 10	plastid	8731.9	0	5613.1	8916.7	7870.3	4149.1	7484.8	0	0	6362.9	8382.4	0
AT1G25375.1 Metallo-hydrolase/oxidoreductase superfamily protein	mitochondrion	18436	20054	16752	15589	15488	17093	11110	14704	0	19533	14235	0
AT1G25380.1 Mitochondrial NAD+ transporter 2 (NDT2)	mitochondrion	43600	53173	16541	2231.4	33853	21464	15696	39020	7612.5	52203	31361	11561
AT1G25490.1 RCN1, REGA, ATB BETA BETA, EER1 ARM repeat superfamily protein	plasma membrane	4376	2095.6	16547	15055	4046.1	1244.5	9428.7	3977.9	0	4462.3	8110	1349.7
AT1G25520.1 Uncharacterized protein family (UPF0016)	endoplasmic reticulum	7628.2	8203.1	0	11757	6448.2	4753.2	5751.8	9249	0	9500.4	7796.1	4760.4
AT1G26190.1 Triphosphate tunnel metalloenzyme 2 (TTM2)	mitochondrion	0	0	0	0	0	0	0	0	0	1300.6	0	0
AT1G26300.1 BSD domain-containing protein;AT1G26300.2 BSD domain-containing protein	nucleus	0	0	0	10402	0	0	0	0	0	0	0	0
AT1G26340.1 B5 #6, ATCB5-A, CB5-A cytochrome B5 isoform A	plastid	496180	334790	301580	425410	366590	267200	204380	330730	111410	507590	348490	195000
AT1G26460.1 Pentatricopeptide repeat (PPR) superfamily protein	mitochondrion	105620	118100	34147	38704	74502	95975	53375	99311	30381	143440	48769	23468
AT1G26560.1 BGLU40 beta glucosidase 40	extracellular	1022.3	2028.3	6584.4	13544	3102.1	667.8	4539.3	4085.3	0	0	4412	0
AT1G26630.1 FBR12, ATELF5A-2, ELF5A-2 Eukaryotic translation initiation factor 5A-1 (eIF-5A 1) protein	cytosol	26083	0	19336	33169	0	0	0	17599	0	18828	0	0
AT1G26670.1 VTI12, ATVTI12, VTI1B Vesicle transport v-SNARE family protein	golgi	22174	0	8263.9	0	9157.9	0	3919.3	15853	0	0	5734.2	3459.4
AT1G26690.1 emp24/gp25L/p24 family/GOLD family protein	endoplasmic reticulum	0	0	6997.8	0	0	0	0	0	0	10170	0	0
AT1G26750.1 unknown protein; Has 44 Blast hits to 44 proteins in 16 species: Archae - 0; Bacteria - 0; Metazoa - 0; Fungi - 0; Plants - 44; Viruses - 0; Other Eukaryotes - 0 (source: NCBI BLink).	mitochondrion	0	12352	0	0	0	18634	0	0	0	46305	0	0
AT1G26850.1 S-adenosyl-L-methionine-dependent methyltransferases superfamily protein;AT1G26850.2 S-adenosyl-L-methionine-dependent methyltransferases superfamily protein;AT1G26850.3 S-adenosyl-L-methionine-dependent methyltransferases superfamily protein	golgi	72317	48176	29644	57047	50622	22493	18227	36822	0	81405	22623	12216
AT1G26880.2 Ribosomal protein L34e superfamily protein;AT1G69620.1 RPL34 ribosomal protein L34;AT1G26880.1 Ribosomal protein L34e superfamily protein	cytosol	168410	78507	81370	235080	122330	0	0	117980	0	128170	119040	55628
AT1G27000.1 Protein of unknown function (DUF1664)	mitochondrion	0	0	2100.3	0	0	0	0	4725.6	0	11149	0	0
AT1G27390.1 Translocase of the outer mitochondrial membrane 20 (TOM20-2)	mitochondrion	316760	316490	107940	177300	305540	335440	230600	271390	69592	473310	204830	98308
AT1G27400.1 Ribosomal protein L22p/L17e family protein	nucleus,cytosol,plastid	43229	24861	42974	71691	32236	0	26658	36723	0	43997	33203	15308
AT1G27435.1 unknown protein; Has 16 Blast hits to 16 proteins in 8 species: Archae - 0; Bacteria - 0; Metazoa - 0; Fungi - 0; Plants - 16; Viruses - 0; Other Eukaryotes - 0 (source: NCBI BLink).	mitochondrion	16220	0	0	30211	17366	13864	0	42183	0	32232	28644	0
AT1G27450.3 APT1 adenine phosphoribosyl transferase 1;AT1G27450.1 APT1, ATAPT1 adenine phosphoribosyl transferase 1;AT1G27450.2 APT1, ATAPT1 adenine phosphoribosyl transferase 1	plastid	5656.6	4668.5	1444	10905	0	0	0	8053.1	0	12863	8004.2	0
AT1G27480.1 alpha/beta-Hydrolases superfamily protein	vacuole,plasma membrane	22325	21711	25437	40929	15470	0	2691.9	23696	0	12613	26426	13320
AT1G27695.2 glycine-rich protein;AT1G27695.1 glycine-rich protein	plasma membrane	101830	72708	109930	98464	71620	26339	164650	73906	0	93012	79288	0
AT1G27770.2 ACA1, PEA1 autoinhibited Ca2+-ATPase 1;AT1G27770.1 ACA1, PEA1 autoinhibited Ca2+-ATPase 1	endoplasmic reticulum	23478	17923	13647	29330	12929	14001	21981	28974	0	25789	19929	7995.3
AT1G27930.1 Protein of unknown function (DUF579)	golgi	0	0	0	8299.6	0	3908.6	0	4418.9	0	0	0	0
AT1G28140.1 unknown protein; FUNCTIONS IN: molecular_function unknown; INVOLVED IN: biological_process unknown; LOCATED IN: chloroplast; EXPRESSED IN: 22 plant structures; EXPRESSED DURING: 13 growth stages; CONTAINS InterPro DOMAIN/s: Protein of unknown f	plastid	33060	0	6087.8	36742	7844.2	0	0	0	0	0	0	8047.9
AT1G28150.1 unknown protein; FUNCTIONS IN: molecular_function unknown; INVOLVED IN: biological_process unknown; LOCATED IN: plastoglobule; EXPRESSED IN: 22 plant structures; EXPRESSED DURING: 13 growth stages; Has 96 Blast hits to 96 proteins in 44 species	plastid	0	0	0	17115	0	0	73450	0	0	0	0	0
AT1G28490.2 SYP61, ATSYP61, OSM1 syntaxin of plants 61;AT1G28490.1 SYP61, ATSYP61, OSM1 syntaxin of plants 61	nucleus,plasma membrane	17797	9946	14151	18197	9051.7	7522.1	11141	15907	0	18944	9828.7	0
AT1G28510.1 Optic atrophy 3 protein (OPA3)	mitochondrion	69230	75757	6997.9	31345	36145	35208	15814	88349	5519.2	60859	53479	7374.4
AT1G28530.2 unknown protein; INVOLVED IN: biological_process unknown; LOCATED IN: chloroplast; EXPRESSED IN: 19 plant structures; EXPRESSED DURING: 10 growth stages; Has 20 Blast hits to 20 proteins in 6 species: Archae - 0; Bacteria - 0; Metazoa - 0; Fung	plastid	4680.4	2134.4	7073.4	3725.5	0	0	0	3608.4	0	4503.9	2167.5	0
AT1G28540.1 unknown protein; Has 25 Blast hits to 25 proteins in 10 species: Archae - 0; Bacteria - 0; Metazoa - 0; Fungi - 0; Plants - 25; Viruses - 0; Other Eukaryotes - 0 (source: NCBI BLink).	mitochondrion	201510	219110	52216	215390	249770	195720	183650	194450	41426	323710	267800	66661
AT1G29060.1 Target SNARE coiled-coil domain protein;AT4G14600.1 Target SNARE coiled-coil domain protein	golgi	13340	0	0	0	9506.9	0	0	15121	0	14496	12596	0
AT1G29150.1 26S proteasome regulatory subunit (RPN6)	nucleus,cytosol	21642	5804.8	23734	24576	25305	2196.6	34337	16335	0	7029.7	22753	2281.5
AT2G34250.2 SecY protein transport family protein;AT2G34250.1 SecY protein transport family protein;AT1G29310.1 SecY protein transport family protein	endoplasmic reticulum	204060	163800	111600	207740	156420	100370	124350	168610	0	242470	146970	68995
AT1G29390.2 COR314-TM2, COR413IM2 cold regulated 314 thylakoid membrane 2;AT1G29390.1 COR314-TM2, COR413IM2 cold regulated 314 thylakoid membrane 2	mitochondrion	46019	41773	32319	43733	45914	0	18360	45786	0	38259	84198	20844
AT1G29395.1 COR414-TM1, COR413IM1, COR413-TM1 COLD REGULATED 314 INNER MEMBRANE 1	plastid	8390.1	84639	2946.2	140450	9825.2	60451	64555	5600.1	0	94012	14444	4560
AT1G29470.2 S-adenosyl-L-methionine-dependent methyltransferases superfamily protein;AT1G29470.1 S-adenosyl-L-methionine-dependent methyltransferases superfamily protein	golgi	97913	46074	52999	71989	61798	16207	7450.4	46784	0	98927	24039	15162
AT1G29530.1 unknown protein; BEST Arabidopsis thaliana protein match is: unknown protein (TAIR:AT2G34310.3); Has 84 Blast hits to 78 proteins in 24 species: Archae - 2; Bacteria - 4; Metazoa - 9; Fungi - 8; Plants - 55; Viruses - 0; Other Eukaryotes - 6 (s	nucleus	2310.8	0	0	3880.9	0	0	0	0	0	3701.2	0	0
AT1G29700.1 Metallo-hydrolase/oxidoreductase superfamily protein	plastid	33897	15719	23704	30685	31180	24894	58880	34354	1987.6	28303	35309	24340
AT1G29790.2 S-adenosyl-L-methionine-dependent methyltransferases superfamily protein;AT1G29790.1 S-adenosyl-L-methionine-dependent methyltransferases superfamily protein	extracellular	22349	18234	10866	27449	7753.4	8392.8	3978.7	17617	0	25940	12191	0
AT1G29810.1 Transcriptional coactivator/pterin dehydratase	mitochondrion	4258.9	14584	0	0	12427	0	0	18907	0	28301	0	0
AT1G29880.1 Glycyl-tRNA synthetase / glycine--tRNA ligase	cytosol	5900.9	3844.1	4962.6	10417	3481.2	2742.3	1219.1	16993	0	7873.7	1339.5	0
AT1G29900.1 Carbamoyl phosphate synthetase B (CPS) large subunit (CARB / VEN3)	plastid	15722	3500.2	8524.5	7082.6	3206.4	0	3666.4	4085.3	0	12708	1880.5	0
AT1G29920.1 CAB2, AB165, LHCB1.1 chlorophyll A/B-binding protein 2;AT1G29910.1 CAB3, AB180, LHCB1.2 chlorophyll A/B binding protein 3	plastid	12231	0	0	0	0	0	0	0	0	0	0	0
AT1G29930.1 CAB1, AB140, CAB140, LHCB1.3 chlorophyll A/B binding protein 1	plastid	551220	17137	163010	17552	20779	21163	20530	14978	544370	19764	17380	834430
AT1G30000.1 MNS3 alpha-mannosidase 3	golgi	12292	4734.4	0	8929.8	4979	2270.9	1908.6	1473	0	6463	0	0
AT1G30120.1 PDH-E1 BETA pyruvate dehydrogenase E1 beta;AT2G34590.1 Transketolase family protein	plastid	6028.4	34554	0	1870.6	26579	6604.2	0	5504.2	33347	7835.1	22887	39685
AT1G30230.1 Glutathione S-transferase, C-terminal-like;Translation elongation factor EF1B/ribosomal protein S6;AT1G30230.2 Glutathione S-transferase, C-terminal-like;Translation elongation factor EF1B/ribosomal protein S6	cytosol	28853	9943.2	15291	39299	9200.6	2288.8	6307.6	20228	0	8161.8	24566	23455
AT1G30360.1 ERD4 Early-responsive to dehydration stress protein (ERD4)	plasma membrane	49918	27347	56257	89947	59026	103030	84360	53266	0	34357	46061	19927
AT1G30380.1 PSAK photosystem I subunit K	plastid	66752	22434	0	79008	86208	16106	0	36687	0	40564	82852	17785
AT1G30400.2 ATMRP1, EST1, ABCC1 multidrug resistance-associated protein 1;AT1G30400.1 ATMRP1, EST1, ABCC1, ATABCC1, MRP1 multidrug resistance-associated protein 1	vacuole	7145	2244.7	2433.8	3323.1	3871.7	1668.4	390.08	2390.7	0	6100.8	3206.5	724.04
AT1G30450.3 CCC1, ATCCC1, HAP5 cation-chloride co-transporter 1;AT1G30450.2 CCC1, ATCCC1, HAP5 cation-chloride co-transporter 1;AT1G30450.1 CCC1, ATCCC1, HAP5 cation-chloride co-transporter 1	plasma membrane	0	0	1077.3	2402.4	1522.1	0	469.91	0	0	0	0	0
AT1G30580.1 GTP binding	cytosol	0	0	0	4149.8	0	0	0	0	0	0	0	0
AT1G30630.1 Coatomer, epsilon subunit	golgi	30621	11053	34714	77813	16027	6721.3	18475	27066	0	34875	19619	6535.8
AT1G30680.1 Arabidopsis twinkle homolog (ATH)	mitochondrion	0	2677.3	0	0	0	0	0	0	0	4228.1	0	0
AT1G30690.2 Sec14p-like phosphatidylinositol transfer family protein;AT1G30690.1 Sec14p-like phosphatidylinositol transfer family protein	cytosol	0	0	0	3306.9	1457.1	0	1527.2	3428.3	0	1895.7	4547.3	0
AT1G30890.2 Integral membrane HRF1 family protein;AT1G30890.1 Integral membrane HRF1 family protein	mitochondrion,endoplasmic reticulum	3263.6	0	0	0	0	0	0	0	0	0	0	0
AT1G31020.1 Thioredoxin O2 (TO2)	mitochondrion	0	6031.6	0	0	0	3558.1	0	3539.9	0	7993.8	0	0
AT1G31130.1 unknown protein; FUNCTIONS IN: molecular_function unknown; INVOLVED IN: biological_process unknown; LOCATED IN: cellular_component unknown; EXPRESSED IN: 23 plant structures; EXPRESSED DURING: 13 growth stages; BEST Arabidopsis thaliana protein	golgi	30065	42504	33933	61122	0	17411	7078.9	44837	0	0	56642	0
AT1G31160.1 HINT 2 HISTIDINE TRIAD NUCLEOTIDE-BINDING 2	mitochondrion	25346	35579	0	11094	41478	16371	0	57114	0	89062	25059	0
AT1G31180.1 ATIMD3, IMD3, IPMDH1 isopropylmalate dehydrogenase 3	plastid	0	0	6804	0	0	0	0	0	0	0	0	0
AT1G31190.1 IMPL1 myo-inositol monophosphatase like 1	plastid	2949.8	7506.7	6811.1	0	2007.4	4853.7	0	0	0	0	4066.5	0
AT1G31230.1 Bifunctional aspartate kinase/homoserine dehydrogenase (AK-HSDH1);AT4G19710.2 Bifunctional aspartate kinase/homoserine dehydrogenase (AK-HSDH2)	plastid	3091.9	0	1429.5	2491.5	0	0	2464.7	0	0	2706.8	0	0
AT1G31330.1 PSAF photosystem I subunit F	plastid	7216900	6067200	6427200	8784500	6388800	3929300	6690700	6814000	833160	5367400	7485100	5467300
AT1G31410.1 putrescine-binding periplasmic protein-related	plastid	27595	6842.4	32914	19625	14865	4054.2	21722	7328.4	0	21352	22949	0
AT1G31580.1 ECS1, CXC750 ECS1	extracellular	26042	0	0	0	0	0	0	0	0	0	42852	0
AT1G31800.1 CYP97A3, LUT5 cytochrome P450, family 97, subfamily A, polypeptide 3	plastid	40810	9166	32224	39471	28529	14837	29503	40567	0	39084	15849	12828
AT1G31812.1 ACBP6, ACBP acyl-CoA-binding protein 6	cytosol	58962	50067	54425	52916	56892	32941	62832	73346	11598	38090	67625	22418
AT1G31817.1 NFD3 Ribosomal L18p/L5e family protein	mitochondrion	14209	17113	5386.3	5258.7	7956.9	3359.6	0	8547.5	0	38073	6654.3	0
AT1G31850.3 S-adenosyl-L-methionine-dependent methyltransferases superfamily protein;AT1G31850.2 S-adenosyl-L-methionine-dependent methyltransferases superfamily protein;AT1G31850.1 S-adenosyl-L-methionine-dependent methyltransferases superfamily protein	golgi	1742.7	0	0	3846	0	0	0	0	0	3361.3	0	0
AT1G32050.1 SCAMP family protein	plasma membrane	32268	22594	17214	30181	18756	15345	23433	23878	0	27133	19514	11223
AT1G32060.1 PRK phosphoribulokinase	plastid	583910	408650	572310	698610	602720	468340	720950	565950	32075	525270	633430	205110
AT1G32080.1 membrane protein, putative	plastid	904130	673300	742120	837680	792860	346030	677020	703260	29904	715050	943910	231120
AT1G32220.1 NAD(P)-binding Rossmann-fold superfamily protein	plastid	165280	90076	180290	280200	202080	88105	211800	251430	19557	135460	244440	165750
AT1G32400.3 TOM2A tobamovirus multiplication 2A;AT1G32400.2 TOM2A tobamovirus multiplication 2A;AT1G32400.1 TOM2A tobamovirus multiplication 2A	plasma membrane	20382	13692	17622	21421	17150	10205	10915	15294	0	19643	16261	7207.5
AT1G32410.5 Vacuolar protein sorting 55 (VPS55) family protein;AT1G32410.4 Vacuolar protein sorting 55 (VPS55) family protein;AT1G32410.3 Vacuolar protein sorting 55 (VPS55) family protein;AT1G32410.2 Vacuolar protein sorting 55 (VPS55) family protein;AT1G	extracellular	0	25449	38605	50759	0	0	0	0	0	33090	17951	0
AT1G32440.1 Plastidial pyruvate kinase 3 (PKP3)	plastid	2252.3	0	1590.6	2486.6	0	0	0	0	0	2139.9	0	0
AT1G32470.1 Glycin decarboxylase H-protein (GDC-H)	mitochondrion	1626600	3767100	983100	1400200	2542000	2553000	1990300	2655900	434300	2812200	1850100	707750
AT1G32520.1 unknown protein; FUNCTIONS IN: molecular_function unknown; INVOLVED IN: biological_process unknown; LOCATED IN: chloroplast; EXPRESSED IN: 24 plant structures; EXPRESSED DURING: 15 growth stages; Has 143 Blast hits to 142 proteins in 34 species	plastid	0	0	6850.5	0	0	0	6791.9	0	0	0	0	0
AT1G32550.1 FdC1 2Fe-2S ferredoxin-like superfamily protein;AT1G32550.2 FdC1 2Fe-2S ferredoxin-like superfamily protein	plastid	28661	20235	0	0	20881	0	0	0	0	22110	23066	13645
AT1G32580.1 Multiple organellar RNA editing factor 5 (MORF5, DAG);AT2G35240.1 Multiple organellar RNA editing factor 6 (MORF6, DAG)	mitochondrion	0	0	0	0	0	5361.8	0	0	0	6013.9	38120	0
AT1G32780.1 GroES-like zinc-binding dehydrogenase family protein	cytosol	0	2327.6	0	0	0	0	0	0	2709.2	0	0	1913.8
AT1G32990.1 PRPL11 plastid ribosomal protein l11	plastid	149940	90319	103710	178900	119040	24687	82337	83976	0	136560	101130	25040
AT1G33040.1 NACA5 nascent polypeptide-associated complex subunit alpha-like protein 5	nucleus	0	0	0	9838.8	0	0	0	0	0	0	0	0
AT1G33140.1 PGY2 Ribosomal protein L6 family;AT1G33120.1 Ribosomal protein L6 family	cytosol	529760	352900	617810	1132000	433330	282170	438300	541900	6182.6	572520	489600	216310
AT1G33240.1 AT-GTL1, AT-GTL2, GTL1 GT-2-like 1	nucleus	0	0	4752.4	7035.8	0	0	0	4970.5	0	4511.7	3151.1	0
AT1G33270.2 Acyl transferase/acyl hydrolase/lysophospholipase superfamily protein;AT1G33270.1 Acyl transferase/acyl hydrolase/lysophospholipase superfamily protein	mitochondrion	0	9311.6	0	0	0	0	0	3562.6	0	0	0	0
AT1G33360.1 ATP-dependent Clp protease	mitochondrion	4516.1	2198.1	0	0	1610.8	0	0	4636.9	0	12069	0	0
AT1G33490.1 unknown protein; CONTAINS InterPro DOMAIN/s: Protein of unknown function DUF2062 (InterPro:IPR018639); BEST Arabidopsis thaliana protein match is: unknown protein (TAIR:AT4G10140.1); Has 88 Blast hits to 88 proteins in 29 species: Archae - 0; B	endoplasmic reticulum	104870	88950	88168	145350	72204	55954	67065	85541	0	106000	69294	47685
AT1G33560.1 ADR1 Disease resistance protein (CC-NBS-LRR class) family	plasma membrane	36871	0	45991	0	42103	0	77058	0	0	17996	60299	31346
AT1G33810.1 unknown protein; FUNCTIONS IN: molecular_function unknown; INVOLVED IN: biological_process unknown; LOCATED IN: chloroplast thylakoid membrane, chloroplast, chloroplast envelope; EXPRESSED IN: 22 plant structures; EXPRESSED DURING: 13 growth st	plastid	389760	201580	339000	402140	387870	203420	311130	308670	0	507620	429160	49254
AT1G33970.5 P-loop containing nucleoside triphosphate hydrolases superfamily protein;AT1G33970.4 P-loop containing nucleoside triphosphate hydrolases superfamily protein;AT1G33970.2 P-loop containing nucleoside triphosphate hydrolases superfamily protein;A	nucleus	4029.5	0	0	7268.3	0	0	0	0	0	0	0	0
AT1G34000.1 OHP2 one-helix protein 2	plastid	120950	51754	151140	115760	98807	64799	119800	60684	5476.4	45463	105820	79367
AT1G34130.1 STT3B staurosporin and temperature sensitive 3-like b	endoplasmic reticulum	4229.4	5377.3	3874	21039	6439.8	0	0	1366.1	0	10260	2987.4	0
AT1G34300.1 lectin protein kinase family protein	plasma membrane	0	0	0	14119	19376	0	0	17398	0	0	12979	0
AT1G34360.1 translation initiation factor 3 (IF-3) family protein	mitochondrion	2318.9	1746.9	0	0	1708.3	0	0	0	0	5482.8	0	0
AT1G34430.1 EMB3003 2-oxoacid dehydrogenases acyltransferase family protein	plastid	0	13568	2415.6	7051.9	0	14591	0	7811.5	5840.2	2202.5	1255.3	5766.4
AT1G35140.1 PHI-1, EXL7 Phosphate-responsive 1 family protein	extracellular	0	3950.5	0	0	0	0	0	0	0	0	0	0
AT1G35160.1 GRF4, 14-3-3PHI, GF14 PHI GF14 protein phi chain;AT1G35160.2 GF14 PHI GF14 protein phi chain	cytosol	18157	2951.4	11383	25127	2348.6	1949.9	11914	4081.2	0	3444.3	2210.6	0
AT1G35620.1 ATPDIL5-2, ATPDI8, PDI8, PDIL5-2 PDI-like 5-2	endoplasmic reticulum	120770	98254	131180	97509	62051	91666	134820	73193	0	98879	113050	57543
AT1G35680.1 Ribosomal protein L21	plastid	106420	59694	65145	123590	84989	63826	76703	73780	5851	56594	83408	29993
AT1G35720.1 ANNAT1, OXY5, ATOXY5 annexin 1	cytosol	628030	503300	454670	675830	559480	315830	436060	445100	49305	549740	460180	181700
AT1G36050.2 Endoplasmic reticulum vesicle transporter protein;AT1G36050.1 Endoplasmic reticulum vesicle transporter protein	golgi	5421.2	0	0	6481.4	0	0	0	1930.7	0	0	0	0
AT1G36390.2 Co-chaperone GrpE family protein;AT1G36390.1 Co-chaperone GrpE family protein	plastid	5564.2	0	3105.9	0	0	0	3580	0	0	0	0	0
AT1G36730.1 Translation initiation factor IF2/IF5;AT1G77840.1 Translation initiation factor IF2/IF5	cytosol	3570.4	2414.9	7539.4	12374	0	0	2247.7	3315.4	0	3348.4	4425.3	0
AT1G37130.1 NIA2, B29, NIA2-1, CHL3, NR, NR2, ATNR2 nitrate reductase 2	cytosol	2324.5	1430.3	2583.8	36634	2724.2	0	0	4353.9	0	4005.2	1972.3	0
AT1G41880.1 Ribosomal protein L35Ae family protein	cytosol	68832	0	0	0	0	0	0	61723	0	68392	62841	0
AT1G42480.3 unknown protein; FUNCTIONS IN: molecular_function unknown; INVOLVED IN: biological_process unknown; LOCATED IN: endomembrane system; EXPRESSED IN: 24 plant structures; EXPRESSED DURING: 13 growth stages; CONTAINS InterPro DOMAIN/s: Protein of u	extracellular	0	0	23406	0	0	0	16897	0	0	0	0	0
AT1G42550.1 PMI1 plastid movement impaired1	cytosol	4676.6	1509.2	15131	24587	1294	929.87	12076	10359	0	2500.4	8347.4	643.51
AT1G42960.1 expressed protein localized to the inner membrane of the chloroplast.	plastid	542180	257940	478910	396750	427860	236700	627930	300370	28956	506240	516630	163420
AT1G42970.1 Plastidial glyceraldehyde-3-phosphate dehydrogenase (GAPB, uses NADH and NADPH)	plastid	1057000	753930	1080400	1246700	1096100	808960	1210200	1051500	56012	890580	1267600	224880
AT1G43170.9 Ribosomal protein 3 (RPL3A);AT1G43170.8 Ribosomal protein 3 (RPL3A);AT1G43170.7 Ribosomal protein 3 (RPL3A);AT1G43170.6 Ribosomal protein 3 (RPL3A);AT1G43170.5 Ribosomal protein 3 (RPL3A);AT1G43170.3 Ribosomal protein 3 (RPL3A);AT1G43170.2 Ribo	cytosol	96155	84644	89221	242650	99351	75924	127460	66517	0	116590	102450	6500
AT1G43560.1 Aty2, ty2 thioredoxin Y2	plastid	11917	8375.6	0	15437	11164	10893	14429	10620	0	0	11593	6235.9
AT1G43580.1 Sphingomyelin synthetase family protein	endoplasmic reticulum	0	0	0	1891.7	4219.5	0	0	0	0	0	0	0
AT1G43620.3 UGT80B1 UDP-Glycosyltransferase superfamily protein;AT1G43620.2 UGT80B1 UDP-Glycosyltransferase superfamily protein;AT1G43620.1 TT15, UGT80B1 UDP-Glycosyltransferase superfamily protein	cytosol	0	0	0	1782.3	0	0	0	0	0	0	0	0
AT1G43670.1 Inositol monophosphatase family protein	cytosol	47500	42207	46750	81742	34070	31671	50750	37698	0	42520	36744	17092
AT1G43890.3 ATRAB18, ATRABC1, RAB18-1, RABC1, ATRAB-C1, RAB18 RAB GTPASE HOMOLOG B18;AT1G43890.2 ATRAB18, ATRABC1, RAB18-1, RABC1, ATRAB-C1, RAB18 RAB GTPASE HOMOLOG B18;AT1G43890.1 ATRAB18, ATRABC1, RAB18-1, RABC1, ATRAB-C1, RAB18 RAB GTPASE HOMOLOG B18	cytosol	70295	37702	18840	41747	13919	60740	50712	30586	0	37632	89755	45095
AT1G44170.1 Aldehyde dehydrogenase 3H1 (ALDH3H1, ALDH4);AT1G44170.2 Aldehyde dehydrogenase 3H1 (ALDH3H1, ALDH4);AT1G44170.3 ALDH3H1, ALDH4 aldehyde dehydrogenase 3H1	cytosol	94735	70504	67669	93157	63406	48866	70345	76828	0	75046	47706	25504
AT1G44575.1 NPQ4, PSBS Chlorophyll A-B binding family protein;AT1G44575.2 NPQ4, PSBS Chlorophyll A-B binding family protein	plastid	2654100	2044300	2077200	2503400	2311200	1699200	2536300	2368400	207610	2298200	2821700	1820500
AT1G44820.1 Peptidase M20/M25/M40 family protein	endoplasmic reticulum	50360	34113	43694	28839	25336	7508.9	8956.7	49072	0	20207	35251	25014
AT1G44920.1 unknown protein; FUNCTIONS IN: molecular_function unknown; INVOLVED IN: biological_process unknown; LOCATED IN: chloroplast; EXPRESSED IN: 22 plant structures; EXPRESSED DURING: 13 growth stages; CONTAINS InterPro DOMAIN/s: Protein of unknown f	plastid	117140	85346	49977	129940	75225	56351	79076	81908	0	93270	79427	34954
AT1G45000.1 AAA-type ATPase family protein;AT1G45000.2 AAA-type ATPase family protein;AT5G43010.1 26S proteasome AAA-ATPase subunit RPT4a (RPT4a)	nucleus,cytosol	2502.4	3536.2	4191.5	24859	2929	0	7879.5	10593	0	1918.9	7794.9	3822.2
AT1G45145.1 ATTRX5, ATH5, LIV1, TRX5 thioredoxin H-type 5	cytosol	0	0	0	12895	0	0	0	5818.6	0	0	0	0
AT1G45170.2 Outer envelope pore 24B-like protein;AT1G45170.1 Outer envelope pore 24B-like protein	mitochondrion	20230	59560	114450	17976	63339	0	7028.1	92959	0	14262	11509	0
AT1G45201.1 ATTLL1, TLL1 triacylglycerol lipase-like 1;AT1G45201.2 ATTLL1, TLL1 triacylglycerol lipase-like 1	golgi	99312	79170	49783	113810	79522	60218	72664	51794	2809.4	92775	107480	35784
AT1G45474.2 LHCA5 photosystem I light harvesting complex gene 5;AT1G45474.1 LHCA5 photosystem I light harvesting complex gene 5	plastid	130600	71450	154720	205090	101850	28734	84063	129680	0	98424	116320	54732
AT1G47128.1 RD21, RD21A Granulin repeat cysteine protease family protein	vacuole	236460	181140	328140	446150	208680	96499	253410	348660	51957	190860	255790	276630
AT1G47200.1 WPP2 WPP domain protein 2;AT5G43070.1 WPP1 WPP domain protein 1	nucleus	0	0	0	0	0	24995	15567	9057.9	0	15227	11337	0
AT1G47260.1 NADH:ubiquinone oxidoreductase subunit (gamma CA2)	mitochondrion	1942100	2267900	760820	1091600	1776300	1680400	1134100	1858200	644310	2640600	1236600	580830
AT1G47290.1 AT3BETAHSD/D1, 3BETAHSD/D1 3beta-hydroxysteroid-dehydrogenase/decarboxylase isoform 1;AT1G47290.2 AT3BETAHSD/D1, 3BETAHSD/D1 3beta-hydroxysteroid-dehydrogenase/decarboxylase isoform 1	golgi,plasma membrane	5518	3693.8	2906	23431	4350.7	0	0	3535.7	0	10760	0	0
AT1G47420.1 Succinate dehydrogenase subunit (SDH5)	mitochondrion	939510	1198000	422510	765770	938810	987120	731350	1013300	468980	1447000	838380	541610
AT1G47550.2 SEC3A exocyst complex component sec3A;AT1G47550.1 SEC3A exocyst complex component sec3A;AT1G47560.1 SEC3B exocyst complex component sec3B	cytosol	2330.5	2320	2098.2	5275.1	0	0	0	2287	0	0	1850.8	0
AT1G47640.1 unknown protein; FUNCTIONS IN: molecular_function unknown; INVOLVED IN: biological_process unknown; LOCATED IN: mitochondrion; EXPRESSED IN: 23 plant structures; EXPRESSED DURING: 13 growth stages; CONTAINS InterPro DOMAIN/s: Protein of unknown	endoplasmic reticulum	16252	12263	6735.4	9514.8	14859	7671.9	4375.9	13174	0	18281	13333	6121
AT1G47750.1 PEX11A peroxin 11A	peroxisome	83395	44043	43114	36379	52588	38247	49914	25146	0	78146	72737	0
AT1G48030.1 Dihydrolipoamide dehydrogenase (E3);AT1G48030.2 Dihydrolipoamide dehydrogenase (E3)	mitochondrion	3094200	4199100	1765200	2640600	3771800	3903000	3189000	4697000	759440	4139300	3560800	1442100
AT1G48090.1 calcium-dependent lipid-binding family protein	golgi	0	0	0	433.37	247.18	0	0	0	0	0	0	0
AT1G48200.1 unknown protein; FUNCTIONS IN: molecular_function unknown; INVOLVED IN: biological_process unknown; LOCATED IN: endomembrane system; EXPRESSED IN: 22 plant structures; EXPRESSED DURING: 13 growth stages; Has 30 Blast hits to 30 proteins in 12 s	mitochondrion	102730	152520	43581	68631	130280	64861	44610	106080	0	169080	66355	0
AT1G48300.1 unknown protein; FUNCTIONS IN: molecular_function unknown; INVOLVED IN: biological_process unknown; LOCATED IN: endomembrane system; EXPRESSED IN: 24 plant structures; EXPRESSED DURING: 15 growth stages; Has 96 Blast hits to 87 proteins in 37 s	cytosol,plastid	115200	48792	98887	203110	67867	0	0	109080	0	80895	107700	23263
AT1G48320.1 1,4-dihydroxy-2-naphthoyl-CoA thioesterase 1 (DHNAT1)	peroxisome	13230	0	5677.3	6987.5	0	0	3333	0	0	12691	0	0
AT1G48350.1 Ribosomal L18p/L5e family protein	plastid	72679	26076	86997	97670	53707	31871	30681	54044	0	64774	56440	13849
AT1G48420.1 D-CDES, ATACD1, ACD1 D-cysteine desulfhydrase	plastid	76877	104730	23189	47976	64949	78238	58142	93870	27463	124460	69468	50761
AT1G48440.1 B-cell receptor-associated 31-like	endoplasmic reticulum	63664	39264	44391	0	46420	31673	0	29648	0	37544	36159	28734
AT1G48460.1 unknown protein; FUNCTIONS IN: molecular_function unknown; INVOLVED IN: biological_process unknown; LOCATED IN: chloroplast envelope; EXPRESSED IN: 21 plant structures; EXPRESSED DURING: 13 growth stages; BEST Arabidopsis thaliana protein match	plastid	38917	15744	23281	11423	25267	17809	36001	0	0	6960.8	33348	8076.2
AT1G48520.1 GATB GLU-ADT subunit B;AT1G48520.3 GATB GLU-ADT subunit B;AT1G48520.2 GATB GLU-ADT subunit B	plastid	16834	23782	3848.2	10198	17022	17796	12495	29264	0	28528	16323	2010.6
AT1G48600.1 PMEAMT, AtPMEAMT S-adenosyl-L-methionine-dependent methyltransferases superfamily protein;AT1G48600.2 PMEAMT, AtPMEAMT S-adenosyl-L-methionine-dependent methyltransferases superfamily protein	cytosol	3609	0	0	4618.1	0	0	0	3404.4	0	2176.4	3280.7	0
AT1G48610.2 AT hook motif-containing protein;AT1G48610.1 AT hook motif-containing protein	nucleus	5924.2	0	9638.4	9966.5	0	5399.8	3372.3	9571.5	0	5771.9	5376.3	13935
AT1G48630.1 RACK1B_AT receptor for activated C kinase 1B	cytosol	5053.3	0	0	7841.2	0	0	5683.1	3468.9	0	4484.9	0	0
AT1G48635.1 PEX3, PEX3-2 peroxin 3;AT1G48635.2 PEX3, PEX3-2 peroxin 3	peroxisome	3944.2	3384.9	0	0	2526.7	0	0	0	0	4114.4	0	0
AT1G48830.2 Ribosomal protein S7e family protein;AT1G48830.1 Ribosomal protein S7e family protein	cytosol	62536	7084.9	29922	18091	41878	11497	8381	14385	0	44267	58752	47916
AT1G48850.1 Chorismate synthase / 5-enolpyruvylshikimate-3-phosphate phospholyase;AT1G48850.3 Chorismate synthase / 5-enolpyruvylshikimate-3-phosphate phospholyase;AT1G48850.2 Chorismate synthase / 5-enolpyruvylshikimate-3-phosphate phospholyase	plastid	12732	0	4430.5	15427	0	0	0	0	0	7882	0	0
AT1G48920.1 ATNUC-L1, PARL1, NUC-L1 nucleolin like 1	nucleus	0	0	0	2375.9	0	11542	10791	0	0	0	0	0
AT1G49140.1 NADH:ubiquinone oxidoreductase subunit (NDUFS6)	mitochondrion	235140	307170	76442	137360	233610	235170	163300	209000	104950	372120	134110	71695
AT1G49300.2 ATRAB7, ATRABG3E, RABG3E RAB GTPase homolog G3E;AT1G49300.1 ATRAB7, ATRABG3E, RABG3E RAB GTPase homolog G3E	golgi	35026	26417	8703.1	28107	25678	0	0	27901	0	38660	28808	19326
AT1G49380.1 cytochrome c biogenesis protein family	plastid	0	0	2344.5	2520.2	0	0	0	0	0	0	0	0
AT1G49400.1 emb1129 Nucleic acid-binding, OB-fold-like protein	cytosol	27075	30408	0	16529	20120	42835	24461	25346	0	89048	0	0
AT1G49410.1 Translocase of the outer mitochondrial membrane 6 (TOM6)	mitochondrion	562170	655760	102320	295740	202470	524010	325460	219700	0	883560	182860	60211
AT1G49510.1 emb1273 embryo defective 1273	plastid	69057	23444	56123	56782	40019	8968.8	10318	33270	0	36951	30638	0
AT1G49650.1 alpha/beta-Hydrolases superfamily protein	mitochondrion	8878	20565	0	0	14628	15173	7544.8	18708	0	15463	6098.9	0
AT1G49670.1 NQR ARP protein (REF);AT1G49670.2 NQR ARP protein (REF)	peroxisome	8178.5	7155.3	599.17	1358.7	3609.8	4977.9	10129	8333.9	0	20081	2723.3	0
AT1G49750.1 Leucine-rich repeat (LRR) family protein	extracellular	61059	21508	71973	98697	31200	24549	49881	64521	0	23702	43196	32671
AT1G49970.1 Caseinolytic protease R1 (CLPR1)	plastid	150010	110800	103420	118500	111860	46418	109580	114380	0	114860	99043	30536
AT1G49975.1 INVOLVED IN: photosynthesis; LOCATED IN: photosystem I, chloroplast, thylakoid membrane; EXPRESSED IN: 20 plant structures; EXPRESSED DURING: 13 growth stages; CONTAINS InterPro DOMAIN/s: Photosystem I reaction centre subunit N (InterPro:IPR008	plastid	0	0	0	0	0	0	34177	0	0	0	0	0
AT1G50030.2 Target of rapamycin (TOR);AT1G50030.1 Target of rapamycin (TOR)	plastid	233.58	0	0	352.57	0	0	0	283.86	0	294.4	0	0
AT1G50140.2 P-loop containing nucleoside triphosphate hydrolases superfamily protein;AT1G50140.1 P-loop containing nucleoside triphosphate hydrolases superfamily	mitochondrion	6350.2	10199	1210.1	3745.7	6248.4	7549.3	4156.3	6243.5	0	12557	3627.7	0
AT1G50200.2 Alanyl-tRNA synthetase (ALATS);AT1G50200.1 Alanyl-tRNA synthetase (ALATS)	mitochondrion	1866.3	1267.9	0	3726.1	1789.6	0	0	3514.6	0	2146.7	1180.8	0
AT1G50250.1 FTSH1 FTSH protease 1	plastid	76609	58265	74223	123030	103610	73730	109020	92802	6082.8	86674	93393	73264
AT1G50320.1 ATHX, ATX, THX thioredoxin X	plastid	37435	50797	15484	84139	41757	0	48753	0	0	48029	38568	0
AT3G19980.1 ATFYPP3, EMB2736, STPP, FYPP3 flower-specific, phytochrome-associated protein phosphatase 3;AT1G50370.1 Calcineurin-like metallo-phosphoesterase superfamily protein	cytosol	4186.3	3774.8	5573.1	18983	6245.4	0	6273	12296	0	3593	8122.9	3094.9
AT1G50410.1 SNF2 domain-containing protein / helicase domain-containing protein / zinc finger protein-related	nucleus	0	0	0	0	19293	0	17584	21045	0	30849	0	2080.5
AT1G50430.2 DWF5, PA, LE, ST7R, 7RED Ergosterol biosynthesis ERG4/ERG24 family;AT1G50430.1 DWF5, PA, LE, ST7R, 7RED Ergosterol biosynthesis ERG4/ERG24 family	plasma membrane	37372	48666	67603	81406	50526	20628	20477	26530	2636.1	83450	18206	14642
AT1G50450.1 Saccharopine dehydrogenase	plastid	23931	18476	18556	44208	23215	0	11036	0	0	4146	12282	22536
AT1G50460.1 Hexokinase-like (HKL1)	mitochondrion	32192	29062	10589	11717	21764	22302	24018	37167	2200.7	48354	23274	5507.6
AT1G50480.1 THFS 10-formyltetrahydrofolate synthetase	cytosol	0	0	0	10364	0	0	0	0	0	0	0	0
AT1G50510.1 Indigoidine synthase A family protein (putative, IgdA-like)	peroxisome	0	0	0	0	0	0	0	0	0	7430.1	0	0
AT1G50575.1 Putative lysine decarboxylase family protein	plastid	3146.7	0	0	2935.8	0	0	1619.7	0	0	0	0	0
AT1G50732.1 unknown protein.	plastid	21956	10605	19502	19567	14287	0	0	14371	0	0	16060	0
AT1G50900.1 GDC1 Ankyrin repeat family protein	plastid	25168	0	13722	0	10184	0	5016.3	13394	0	0	10481	0
AT1G50940.1 Electron transfer flavoprotein complex subunit (ETF alpha)	mitochondrion	43467	132960	16912	45870	54924	138110	92738	109940	90466	98801	36808	88607
AT1G51100.1 unknown protein; FUNCTIONS IN: molecular_function unknown; INVOLVED IN: biological_process unknown; LOCATED IN: chloroplast, chloroplast stroma; EXPRESSED IN: 22 plant structures; EXPRESSED DURING: 13 growth stages; Has 26 Blast hits to 26 prot	plastid	29981	24101	13781	40685	14742	5306.4	30790	30832	0	5703.7	28958	29525
AT1G51110.1 Plastid-lipid associated protein PAP / fibrillin family protein	plastid	173550	127350	172170	227820	163630	90667	138530	173050	3869.5	154030	146520	70330
AT1G51160.2 SNARE-like superfamily protein;AT1G51160.1 SNARE-like superfamily protein	cytosol	8710.3	0	0	0	13456	0	0	0	0	18202	11235	0
AT1G51390.1 NFU5, ATNFU1 NFU domain protein 5	mitochondrion	23947	38670	12737	12064	33692	41454	16742	26041	28078	32873	10787	14198
AT1G51400.1 Photosystem II 5 kD protein	plastid	51627	0	47972	82815	50894	75367	122500	52486	0	0	59523	35194
AT1G51500.1 CER5, D3, ABCG12, WBC12, ATWBC12 ABC-2 type transporter family protein	plasma membrane	7807.7	4357.6	0	0	0	0	0	3064.8	0	6228	0	0
AT1G51560.1 Pyridoxamine 5-phosphate oxidase family protein	plastid	0	0	0	1513.3	0	0	0	0	0	0	0	0
AT1G51570.1 Calcium-dependent lipid-binding (CaLB domain) plant phosphoribosyltransferase family protein;AT3G57880.1 Calcium-dependent lipid-binding (CaLB domain) plant phosphoribosyltransferase family protein	endoplasmic reticulum	5114.2	3377.6	3275.6	8897.7	4298.6	2388.2	0	3330.7	0	7141.6	2747.6	0
AT1G51590.1 MNS1, MANIB alpha-mannosidase 1;AT1G51590.2 MNS1, MANIB alpha-mannosidase 1	golgi	113680	174200	59624	90420	164090	3093.4	0	167150	0	196290	121590	21299
AT1G51610.1 Cation efflux family protein	mitochondrion	0	3795.1	0	0	0	2361.2	10447	2876.9	0	4149.8	6092.9	0
AT1G51630.1 O-fucosyltransferase family protein	golgi	15746	0	8061.7	11426	2435.8	3062.2	4524.5	1871.9	0	2780.5	898.66	738.85
AT1G51650.1 ATP synthase subunit (ATP epsilon)	mitochondrion	337560	436140	35566	282530	381280	646080	34274	394680	196020	598110	227550	158360
AT1G51740.1 SYP81, ATUFE1, ATSYP81, UFE1 syntaxin of plants 81	endoplasmic reticulum	36003	14616	31316	46194	0	0	0	14854	0	20226	11614	7610.7
AT1G51760.1 IAR3, JR3 peptidase M20/M25/M40 family protein	endoplasmic reticulum	21463	8867.5	8772.2	19486	19190	0	19954	19101	0	17643	24589	10641
AT1G51805.2 Leucine-rich repeat protein kinase family protein;AT1G51805.1 Leucine-rich repeat protein kinase family protein	plasma membrane	2854.1	0	6421.3	6479.9	2910	1420.8	3927.3	4377.6	0	2262.2	2796.4	0
AT1G51980.1 Ubiquinol:cytochrome c oxidoreductase subunit (MPP alpha-1);AT1G51980.2 Insulinase (Peptidase family M16) protein	mitochondrion	2075000	2643900	735920	1310300	2200600	2171100	1477800	2366800	1084900	2758400	1654600	1321800
AT1G52000.1 Mannose-binding lectin superfamily protein	nucleus	2940.8	3188.8	2778.3	0	0	3508.3	3621.1	5292.8	0	3143.3	2540	2396.8
AT1G52220.1 FUNCTIONS IN: molecular_function unknown; INVOLVED IN: biological_process unknown; LOCATED IN: chloroplast thylakoid membrane, chloroplast; EXPRESSED IN: 23 plant structures; EXPRESSED DURING: 13 growth stages; BEST Arabidopsis thaliana protein	plastid	186140	122980	256870	269210	116050	81613	136330	160120	18497	123070	154170	100190
AT1G52230.1 PSAH2, PSAH-2, PSI-H photosystem I subunit H2	plastid	52129	25648	0	52992	48289	50905	38686	49362	0	27865	34358	29906
AT1G52280.1 AtRABG3d, RABG3d RAB GTPase homolog G3D	vacuole,golgi,plasma membrane	7313	15450	6166.1	14734	5477.8	0	0	24783	0	23249	3546.7	0
AT1G52360.1 Coatomer, beta subunit;AT1G52360.2 Coatomer, beta subunit	golgi	13592	3520.8	12116	38176	5618.6	0	7951.4	3997.9	0	12163	8642.1	492.32
AT1G52370.3 Ribosomal protein L22 family;AT1G52370.2 Ribosomal protein L22 family;AT1G52370.1 Ribosomal protein L22 family	mitochondrion	5548.1	0	0	0	0	0	0	4244	0	11165	2250.6	0
AT1G52400.2 BGL1, BGLU18, ATBG1 beta glucosidase 18;AT1G52400.3 BGLU18 beta glucosidase 18;AT1G52400.1 BGL1, BGLU18, ATBG1 beta glucosidase 18	endoplasmic reticulum	49574	27946	36038	42044	31562	26155	45983	36466	0	53827	48799	57597
AT1G52510.1 alpha/beta-Hydrolases superfamily protein;AT1G52510.2 alpha/beta-Hydrolases superfamily protein	plastid	69825	61620	142220	133070	71510	45815	100820	115440	0	58792	122190	43778
AT1G52570.1 PLDALPHA2 phospholipase D alpha 2	vacuole	4251.3	2165.5	0	7881.1	3782.9	0	3894.4	0	0	0	3583.1	0
AT1G52600.1 Peptidase S24/S26A/S26B/S26C family protein	endoplasmic reticulum	30504	18461	32183	32728	40021	6902.8	41184	37631	0	41949	25952	8016.6
AT1G52760.1 Lysophospholipase 2 (LYSOPL2)	peroxisome	20648	5437.8	14570	18682	22183	20152	9337.2	30868	0	21862	25244	12471
AT1G52780.1 Protein of unknown function (DUF2921)	golgi	10448	11853	13425	15528	5775.8	4267.2	8358.9	20635	0	28143	6674.4	4316.3
AT1G52870.2 Peroxisomal membrane 22 kDa (Mpv17/PMP22) family protein	plastid	0	0	0	0	0	0	1681	0	0	0	0	0
AT1G53000.1 CMP-KDO (3-deoxy-D-manno-octulosonate) synthetase (CKS)	mitochondrion	180230	247700	90674	133100	180480	127620	109880	213440	40710	223310	146860	58799
AT1G53210.1 sodium/calcium exchanger family protein / calcium-binding EF hand family protein	plasma membrane	111950	118840	89866	150400	122430	72895	104670	127850	12900	167470	94951	43311
AT1G53240.1 Mitochondrial malate dehydrogenase (mMDH1)	mitochondrion	5830200	7796000	2679200	4656200	5716400	6412200	4097600	7475700	2976100	8436100	4811200	3766400
AT1G53280.1 Class I glutamine amidotransferase-like superfamily protein	plastid	7085.9	4672.2	6283.5	0	4426.1	3029.1	10553	7008.3	0	4699.8	16943	2095.9
AT1G53430.2 Leucine-rich repeat transmembrane protein kinase;AT1G53430.1 Leucine-rich repeat transmembrane protein kinase;AT1G53440.1 Leucine-rich repeat transmembrane protein kinase;AT1G53420.1 Leucine-rich repeat transmembrane protein kinase	mitochondrion	1729.7	0	1511.1	2528.6	1936.4	0	470.7	0	0	1770.8	0	0
AT3G14790.1 RHM3, ATRHM3 rhamnose biosynthesis 3;AT1G53500.1 MUM4, RHM2, ATRHM2, ATMUM4 NAD-dependent epimerase/dehydratase family protein	cytosol	3863.4	0	2748.8	2670.9	1960.2	0	0	0	0	2994.7	2067.3	0
AT1G53520.1 Chalcone-flavanone isomerase family protein	plastid	0	0	9858.4	0	0	0	0	0	0	0	0	0
AT1G53530.1 Peptidase S24/S26A/S26B/S26C family protein;AT1G53530.2 Peptidase S24/S26A/S26B/S26C family protein	mitochondrion	9087.3	35630	7437	10563	27157	36116	9313.1	31304	2515.1	25188	13550	6429.4
AT1G53580.1 GLX2-3, ETHE1, GLY3 glyoxalase II 3;AT1G53580.2 GLX2-3, ETHE1, GLY3 glyoxalase II 3	mitochondrion	29878	97942	10512	31389	22370	34672	19544	32827	17283	115760	27274	12973
AT1G53645.1 Hydroxyproline-rich glycoprotein family protein	mitochondrion	0	4655.6	0	0	0	21360	2099.3	3421.7	0	17089	0	0
AT1G53670.1 MSRB1, ATMSRB1 methionine sulfoxide reductase B 1;AT1G53670.2 MSRB1, ATMSRB1 methionine sulfoxide reductase B 1	plastid	18148	9206.6	5577	8070.4	8312	6487.7	6754.8	21557	0	15663	8520.9	0
AT1G53750.1 RPT1A regulatory particle triple-A 1A	nucleus,cytosol	9510.9	4170.9	29263	26231	8857.6	0	21349	6864.7	0	4493.4	18415	3508.1
AT1G53760.1 K+-H+ exchange-like protein;AT1G53760.2 K+-H+ exchange-like protein	mitochondrion	20077	44912	19733	14854	27537	34179	9738.2	33277	10723	54707	28959	18686
AT1G53840.1 ATPME1, PME1 pectin methylesterase 1	plasma membrane	3042.2	1887.3	5340.7	13499	5831	0	5381.2	6585.8	0	6073	1969.1	1269.8
AT1G53850.1 20S proteosome alpha subunit E1 (PAE1);AT1G53850.2 20S proteosome alpha subunit E1 (PAE1);AT3G14290.1 PAE2 20S proteasome alpha subunit E2	nucleus,cytosol	4771.4	0	0	4570.1	7116.7	0	0	0	0	0	4900.5	0
AT1G54150.1 E3 Ubiquitin ligase family protein	mitochondrion	3914	12949	0	4302.5	9971.6	3203.1	0	5577.4	0	12532	3740.7	0
AT1G54220.2 Dihydrolipoamide acetyltransferase (PDCE2-3);AT1G54220.1 Dihydrolipoamide acetyltransferase (PDCE2-3)	mitochondrion	209100	177220	54558	137820	148120	160650	117210	274300	5748.1	266980	168730	50216
AT3G13920.4 Eukaryotic translation initiation factor 4A1 (EIF4A1);AT1G54270.2 EIF4A-2 eif4a-2;AT3G13920.3 Eukaryotic translation initiation factor 4A1 (EIF4A1);AT3G13920.1 Eukaryotic translation initiation factor 4A1 (EIF4A1);AT1G54270.1 EIF4A-2 eif4a-2;AT	cytosol	53364	21763	45722	84409	36211	14331	25371	43887	0	26392	35450	21872
AT1G54340.1 ICDH isocitrate dehydrogenase	peroxisome	8098.8	0	0	0	0	0	0	0	0	4229.9	0	0
AT1G54350.1 ABC transporter family protein	plastid	11789	2050.4	7870.6	14463	9294.4	3637.7	2221.7	7189.8	0	5415.4	9017.1	1823.3
AT1G54410.1 dehydrin family protein	plasma membrane	111480	78494	91422	151420	99535	110920	128670	97736	0	116900	105270	43054
AT1G54500.1 Rubredoxin-like superfamily protein	plastid	191500	93592	170860	196630	136700	140720	179810	149450	13356	120780	195260	140220
AT1G54520.1 unknown protein; FUNCTIONS IN: molecular_function unknown; INVOLVED IN: biological_process unknown; LOCATED IN: chloroplast; EXPRESSED IN: 24 plant structures; EXPRESSED DURING: 15 growth stages; CONTAINS InterPro DOMAIN/s: Protein of unknown f	plastid	38015	25266	23098	51579	30385	10571	34328	18046	0	31757	22415	8352.5
AT1G54570.1 Esterase/lipase/thioesterase family protein	plastid	10793	0	2088	10766	1881.7	0	2336.7	1905.1	0	5235.2	1869.9	431.59
AT1G54580.1 ACP2 acyl carrier protein 2	plastid	14477	4221.4	9623.2	10620	4813.7	3724.1	5887.8	5949.1	0	14292	5445.4	1355.8
AT1G54630.1 Acyl carrier protein 3 (ACP3)	plastid	11727	7769.6	14470	8424.6	5125.5	5706.8	9962	12541	0	18884	10382	3880.3
AT1G54780.1 TLP18.3 thylakoid lumen 18.3 kDa protein	plastid	659130	551450	801140	1083600	682910	922520	1464500	702830	137940	482140	1089000	869510
AT1G54990.1 AXR4, RGR, RGR1 alpha/beta-Hydrolases superfamily protein	endoplasmic reticulum	28688	57274	20602	66509	30739	16141	14212	24628	0	22416	59617	7792.5
AT1G55020.1 LOX1, ATLOX1 lipoxygenase 1	golgi	2844.3	1091.1	1822.7	8452.1	2382.5	0	0	2415.8	0	2584.8	1219.2	2870
AT1G55160.1 WAS/WASL-interacting family protein;AT1G55160.3 unknown protein; FUNCTIONS IN: molecular_function unknown; INVOLVED IN: biological_process unknown; LOCATED IN: mitochondrion, plastid; EXPRESSED IN: 22 plant structures; EXPRESSED DURING: 13 grow	mitochondrion,plastid	0	0	0	0	0	0	0	0	0	25407	0	0
AT1G55160.2 WAS/WASL-interacting family protein	mitochondrion	881960	987640	421670	626490	962360	1095400	1006900	1224800	195910	1136600	865490	329600
AT1G55210.2 Disease resistance-responsive (dirigent-like protein) family protein;AT1G55210.1 Disease resistance-responsive (dirigent-like protein) family protein	extracellular	0	0	0	0	0	0	18021	0	0	0	0	11392
AT1G55450.1 S-adenosyl-L-methionine-dependent methyltransferase;AT1G55450.2 S-adenosyl-L-methionine-dependent methyltransferases superfamily protein	golgi	1599400	1407200	1099200	1223200	1199600	1071200	999620	1453000	194950	1870600	1198600	219120
AT1G55480.1 ZKT protein containing PDZ domain, a K-box domain, and a TPR region	plastid	74572	71474	89646	134190	70864	60826	121200	98502	3964	63936	101710	58153
AT1G55490.2 Chaperonin 60 beta 1 (CPN60B1);AT1G55490.1 Chaperonin 60 beta 1 (CPN60B1)	plastid	318760	264160	287690	348340	306960	191680	236260	288760	12173	356920	291120	70310
AT1G55510.1 BCDH BETA1 branched-chain alpha-keto acid decarboxylase E1 beta subunit	mitochondrion	0	11635	2646.1	6414	4035.9	6749.7	0	8752.5	0	15832	7066.8	1381.7
AT1G55670.1 PSAG photosystem I subunit G	plastid	2063000	1255800	2471900	3912200	1725000	27798	188920	2059900	0	1845900	1983600	215210
AT1G55805.1 BolA-like family protein	mitochondrion	14292	41481	4542.3	11177	13581	17370	16201	29670	0	49007	19030	3028.6
AT1G55850.1 ATCSLE1, CSLE1 cellulose synthase like E1	plasma membrane,endoplasmic reticulum	25966	19902	19979	33093	15898	3297.2	15959	33815	0	12681	20876	9897.7
AT1G55880.2 Pyridoxal-5-phosphate-dependent enzyme family protein;AT1G55880.1 Pyridoxal-5-phosphate-dependent enzyme family protein	endoplasmic reticulum	0	2931.1	0	0	0	6014.7	0	0	0	4473.7	0	0
AT1G55890.1 Pentatricopeptide repeat (PPR)-like superfamily protein	mitochondrion	59487	65721	10027	10545	54283	40737	33945	49847	3248.6	98485	14684	9281.8
AT1G55900.2 Translocase of the inner mitochondrial membrane 50 (TIM50);AT1G55900.1 Translocase of the inner mitochondrial membrane 50 (TIM50)	mitochondrion	52897	50177	21437	36659	48839	39679	9004.7	41664	9902.3	82164	34913	8306.4
AT1G55910.1 ZIP11 zinc transporter 11 precursor	plasma membrane	0	18204	0	24882	16403	0	0	0	0	0	0	0
AT1G55930.1 CBS domain-containing protein / transporter associated domain-containing protein	plastid	9926.6	6245.1	7254.3	6081.4	8145.3	5085.4	10525	5244.1	0	8792.8	8841.5	1683.7
AT1G56000.1 FAD/NAD(P)-binding oxidoreductase family protein;AT1G55980.1 FAD/NAD(P)-binding oxidoreductase family protein	mitochondrion	3992.2	6814.1	0	6909.8	4874.6	5657.6	0	10536	1030.5	0	0	3407.7
AT1G56040.1 HEAT/U-box domain-containing protein	cytosol	0	0	0	0	0	1602.7	0	0	0	0	0	0
AT1G56050.1 GTP-binding protein-related	plastid	4469.9	25131	10987	28695	17520	21418	17004	31648	0	47091	10339	0
AT1G56070.1 Translation elongation factor 2-like protein	cytosol	52934	36125	60520	114860	49603	28311	45095	58162	0	64169	53906	25233
AT3G12860.1 NOP56-like pre RNA processing ribonucleoprotein;AT1G56110.1 NOP56 homolog of nucleolar protein NOP56	nucleus	0	0	0	0	0	0	9612.7	0	0	0	0	0
AT1G56190.2 Phosphoglycerate kinase family protein (PGK2);AT1G56190.1 Phosphoglycerate kinase family protein (PGK2)	peroxisome	66988	53445	69421	78991	49090	29192	50664	67830	1928	55798	54937	22099
AT1G56200.2 emb1303 embryo defective 1303;AT1G56200.1 emb1303 embryo defective 1303	plastid	149810	64398	116730	126840	81838	47617	53630	78180	0	123750	78348	26127
AT1G56330.1 SAR1, ATSAR1, ATSARA1B, ATSAR1B, SAR1B secretion-associated RAS 1B;AT3G62560.1 Ras-related small GTP-binding family protein	cytosol,endoplasmic reticulum	20865	15824	6082.8	26982	10707	3945.5	4142.6	10523	0	17454	7517	0
AT1G56340.1 CRT1, CRT1a, AtCRT1a calreticulin 1a;AT1G56340.2 CRT1, CRT1a, AtCRT1a calreticulin 1a	endoplasmic reticulum	276380	212970	243730	319560	211980	173350	247500	226510	24920	261440	190360	128860
AT1G56423.1 unknown protein; FUNCTIONS IN: molecular_function unknown; INVOLVED IN: biological_process unknown; LOCATED IN: endomembrane system; Has 30201 Blast hits to 17322 proteins in 780 species: Archae - 12; Bacteria - 1396; Metazoa - 17338; Fungi - 3	endoplasmic reticulum	19513	15840	10036	11340	14646	0	7844	20147	0	12768	9137	3627.4
AT1G56430.1 ATNAS4, NAS4 nicotianamine synthase 4	nucleus	0	0	0	0	0	0	1341	0	0	0	2810.1	2129.4
AT1G56450.1 20S proteasome beta subunit G1 (PBG1)	nucleus,cytosol	0	0	0	10984	0	0	0	0	0	0	0	0
AT1G56500.1 haloacid dehalogenase-like hydrolase family protein	plastid	59112	37986	56049	79928	38432	22368	43745	48363	421.97	45446	47568	32244
AT1G56560.1 Alkaline/neutral invertase A (INVA)	mitochondrion	28536	42109	18541	25260	53796	47473	46284	79481	0	71656	29830	10020
AT1G57540.3 Ribosomal protein;AT1G57540.2 Ribosomal protein;AT1G57540.1 Ribosomal protein	mitochondrion	20448	27912	0	0	18610	13558	0	23498	0	23701	0	0
AT1G57610.2 Calcium uniporter;AT1G57610.1 Calcium uniporter;AT1G57610.3 Calcium uniporter	mitochondrion	62927	88734	14109	20184	48014	31157	58933	71358	9960.2	93721	49058	12620
AT1G57620.1 emp24/gp25L/p24 family/GOLD family protein	endoplasmic reticulum	13242	0	11872	19605	8751.1	0	0	0	0	17692	0	0
AT1G57720.2 Translation elongation factor EF1B, gamma chain;AT1G57720.1 Translation elongation factor EF1B, gamma chain	cytosol	52816	17855	67728	100720	34815	21395	36021	49071	0	47914	31925	59153
AT1G57770.1 FAD/NAD(P)-binding oxidoreductase family protein	plastid	2197.7	0	338.34	8505.5	0	0	2215.2	0	0	0	0	0
AT1G58180.3 ATBCA6, BCA6 beta carbonic anhydrase 6;AT1G58180.1 ATBCA6, BCA6 beta carbonic anhydrase 6;AT1G58180.4 BCA6 beta carbonic anhydrase 6;AT1G58180.2 ATBCA6, BCA6 beta carbonic anhydrase 6	cytosol	0	5778	0	0	0	0	7885.4	9653.3	0	9894.4	0	0
AT1G58270.1 ZW9 TRAF-like family protein	extracellular	89266	70720	52445	45785	80381	44988	73874	51935	2881.7	76481	69275	18839
AT1G58360.1 AAP1, NAT2 amino acid permease 1	plasma membrane	0	3163.6	0	0	0	0	1990.3	0	0	2493.1	0	0
AT1G59359.1 Ribosomal protein S5 family protein;AT1G58983.1 Ribosomal protein S5 family protein;AT1G58684.1 Ribosomal protein S5 family protein;AT1G58380.1 XW6 Ribosomal protein S5 family protein	cytosol	55296	31748	53283	92420	33472	31526	63850	43552	0	46244	34552	9679
AT1G59218.2 Disease resistance protein (CC-NBS-LRR class) family;AT1G59218.1 Disease resistance protein (CC-NBS-LRR class) family;AT1G58848.2 Disease resistance protein (CC-NBS-LRR class) family;AT1G58848.1 Disease resistance protein (CC-NBS-LRR class) fam	cytosol	0	2747.9	0	0	0	73818	0	0	0	0	0	56060
AT1G59610.1 Dynamin related protein 2B (DRP2B);AT1G10290.1 Dynamin-like protein 6 (ADL6 / DRP2A)	plasma membrane	1292.8	0	0	12105	1118.9	0	878.01	0	0	1394.9	0	1628.9
AT1G59820.1 Aminophospholipid ATPase 3 (ALA3)	golgi,plasma membrane	0	0	0	535.82	0	0	745.97	0	0	0	0	0
AT1G59840.2 CCB4 cofactor assembly of complex C;AT1G59840.1 CCB4 cofactor assembly of complex C	plastid	0	0	1272.7	5592.9	0	3139.6	4131.1	0	0	0	0	0
AT1G59870.1 ATP binding cassette G36 (ABCG36)	plasma membrane	122290	84123	125630	161660	81018	70807	113350	131190	3002.1	90368	123440	56898
AT1G59900.1 Pyruvate dehydrogenase subunit (PDCE1 alpha)	mitochondrion	1093400	1571400	487810	972770	1505800	799110	1027800	1813400	284350	1874800	1294100	378690
AT1G60450.1 AtGolS7, GolS7 galactinol synthase 7	cytosol	16413	6473.4	11625	15142	8255.4	0	0	0	0	7382.5	6073.3	0
AT1G60550.1 ECHID, DHNS enoyl-CoA hydratase/isomerase D	peroxisome	45501	47388	0	18129	27441	7139.9	4878.2	27986	0	27166	25947	0
AT1G60600.2 ABC4 UbiA prenyltransferase family protein	plastid	30008	0	23001	24911	27714	12217	15605	0	0	27084	22613	0
AT1G60660.1 B5 #5, ATCB5LP, CB5LP cytochrome B5-like protein	plasma membrane	21058	16988	6249.3	14448	17858	17999	15379	62408	0	23715	49515	9981.9
AT1G60770.1 Pentatricopeptide repeat (PPR)-like superfamily protein	mitochondrion	29545	29257	5834.1	5550	11831	36032	15071	15212	0	63624	10300	0
AT1G61150.7 LisH and RanBPM domains containing protein;AT1G61150.3 LisH and RanBPM domains containing protein;AT1G61150.5 LisH and RanBPM domains containing protein;AT1G61150.6 LisH and RanBPM domains containing protein;AT1G61150.4 LisH and RanBPM domains	nucleus	0	0	2011.2	2184.9	0	0	0	1854.6	0	0	1688.8	0
AT1G61250.2 SC3 secretory carrier 3;AT1G61250.1 SC3 secretory carrier 3	vacuole,peroxisome	11171	32542	23278	28231	17569	14891	19161	0	0	0	0	0
AT1G61520.1 LHCA3 photosystem I light harvesting complex gene 3;AT1G61520.3 LHCA3 photosystem I light harvesting complex gene 3;AT1G61520.2 LHCA3 photosystem I light harvesting complex gene 3	plastid	8820600	6222600	7846600	10812000	7943300	4703500	6652700	7098300	839860	7191900	8493900	6110900
AT1G61570.1 Translocase of the inner mitochondrial membrane 13 (TIM13)	mitochondrion	0	53252	0	0	61001	27073	0	64577	0	119650	0	0
AT1G61790.1 Oligosaccharyltransferase complex/magnesium transporter family protein	endoplasmic reticulum	56018	43126	14425	74356	18914	24171	33013	32725	0	55082	49087	14756
AT1G61870.1 Pentatricopeptide repeat (PPR) superfamily protein (PPR336)	mitochondrion	24582	27334	8032.9	17345	17749	27855	9605.4	17592	0	46841	6220	3965.1
AT1G62020.1 Coatomer, alpha subunit	golgi	678.11	0	655.89	5852.2	0	1040.9	2857.8	1093.9	0	0	0	340.88
AT1G62180.1 APR2, APSR, PRH43, PRH, ATAPR2 5adenylylphosphosulfate reductase 2;AT1G62180.2 37347 5adenylylphosphosulfate reductase 2	plastid	4149.3	0	0	7137.2	0	0	0	0	0	0	0	0
AT1G62390.1 Phox2 Octicosapeptide/Phox/Bem1p (PB1) domain-containing protein / tetratricopeptide repeat (TPR)-containing protein	plastid	2544.2	621.87	1257.8	6323.6	821.31	0	0	1145.2	0	1347.1	1136.2	2097.3
AT1G62430.1 ATCDS1, CDS1 CDP-diacylglycerol synthase 1	vacuole	0	0	0	13019	8535.8	0	0	0	0	9435.2	0	0
AT1G62480.1 Vacuolar calcium-binding protein-related	cytosol	5637	0	0	0	0	6873.5	0	0	0	5996.3	0	6451.7
AT1G62630.1 Disease resistance protein (CC-NBS-LRR class) family	endoplasmic reticulum	0	0	506.66	0	0	0	1707.2	0	0	0	0	0
AT1G62730.1 Terpenoid synthases superfamily protein	mitochondrion	19497	25538	1506.6	12430	5617	12174	14186	35465	2702.2	9980.9	10262	2529.7
AT1G62750.1 ATSCO1, ATSCO1/CPEF-G, SCO1 Translation elongation factor EFG/EF2 protein	plastid	81733	64462	57893	83228	86921	43078	53184	60882	0	72864	68537	6709.8
AT1G62780.1 unknown protein; FUNCTIONS IN: molecular_function unknown; INVOLVED IN: biological_process unknown; LOCATED IN: chloroplast, chloroplast stroma; EXPRESSED IN: 22 plant structures; EXPRESSED DURING: 14 growth stages; Has 94 Blast hits to 94 prot	plastid	42021	58619	24029	44174	40532	16565	17133	46723	0	59415	7050.6	0
AT1G62960.1 ACS10 ACC synthase 10	plasma membrane	0	0	0	3059.4	0	0	3715.6	0	0	3178.1	4807.4	0
AT1G63000.1 NRS/ER, UER1 nucleotide-rhamnose synthase/epimerase-reductase	cytosol	3577.6	0	0	4202.5	0	0	0	0	0	0	0	0
AT1G63110.2 GPI transamidase subunit PIG-U;AT1G63110.3 GPI transamidase subunit PIG-U;AT1G63110.1 GPI transamidase subunit PIG-U	plasma membrane	0	0	5980.7	0	0	5118.4	0	7066.2	0	0	0	2801.1
AT1G63210.1 Transcription elongation factor Spt6	nucleus	17729	0	0	0	0	0	0	0	0	0	0	0
AT1G63270.1 Cytochrome c maturation A (CCMA)	mitochondrion	0	12669	0	0	0	10718	0	4019.3	0	11810	0	0
AT1G63500.1 Protein kinase protein with tetratricopeptide repeat domain	plasma membrane	0	0	2885.4	0	0	0	1269.1	0	0	0	0	0
AT1G63610.1 unknown protein; FUNCTIONS IN: molecular_function unknown; INVOLVED IN: biological_process unknown; LOCATED IN: chloroplast; EXPRESSED IN: 22 plant structures; EXPRESSED DURING: 13 growth stages; BEST Arabidopsis thaliana protein match is: unkn	plastid	2703.5	0	0	0	0	0	0	0	0	0	0	0
AT1G63740.1 Disease resistance protein (TIR-NBS-LRR class) family	plasma membrane,cytosol	0	0	0	0	1215.3	0	1151.5	749.49	0	0	0	0
AT1G63770.4 Peptidase M1 family protein;AT1G63770.3 Peptidase M1 family protein;AT1G63770.2 Peptidase M1 family protein;AT1G63770.5 Peptidase M1 family protein;AT1G63770.1 Peptidase M1 family protein	cytosol	24691	71794	19766	18977	28107	31088	17965	62233	9127.6	37982	23251	16626
AT1G63900.1 RING-type E3 Ubiquitin ligase family protein;AT1G63900.2 RING-type E3 Ubiquitin ligase family protein	plastid	4617.2	3898.3	7320.7	7369.3	3192.2	0	5229.3	3658.8	0	4887.1	3420.8	0
AT1G63940.4 Monodehydroascorbate reductase 6 (MDAR6);AT1G63940.1 Monodehydroascorbate reductase 6 (MDAR6);AT1G63940.2 Monodehydroascorbate reductase 6 (MDAR6);AT1G63940.3 Monodehydroascorbate reductase 6 (MDAR6)	mitochondrion	177390	270540	106050	156410	148960	247950	202710	205570	99269	326660	146960	121330
AT1G63970.2 ISPF, MECPS isoprenoid F;AT1G63970.1 ISPF, MECPS isoprenoid F	plastid	14442	0	0	8804.8	0	0	5907.2	0	0	6088.2	6757.8	0
AT1G64090.1 RTNLB3 Reticulan like protein B3;AT1G64090.2 RTNLB3 Reticulan like protein B3	endoplasmic reticulum	34090	49440	30187	28307	24072	28039	0	23617	0	32194	29358	15215
AT1G64150.1 Uncharacterized protein family (UPF0016)	plastid	9301.2	0	11864	9852.4	0	0	0	0	0	0	0	0
AT1G64190.1 6-phosphogluconate dehydrogenase family protein (PGD1)	plastid	5657.5	0	2061.9	0	0	0	0	0	0	0	0	0
AT1G64330.1 myosin heavy chain-related	vacuole	5250.2	10618	7840.6	13997	19357	9737	7858.9	2291.3	0	8408.6	1943.4	0
AT1G64355.1 unknown protein; FUNCTIONS IN: molecular_function unknown; INVOLVED IN: biological_process unknown; LOCATED IN: chloroplast; EXPRESSED IN: 23 plant structures; EXPRESSED DURING: 13 growth stages; CONTAINS InterPro DOMAIN/s: Protein of unknown f	plastid	23265	12911	32212	36955	12833	0	21491	12888	0	18632	7611.9	6946.7
AT1G64430.2 Pentatricopeptide repeat (PPR) superfamily protein;AT1G64430.1 Pentatricopeptide repeat (PPR) superfamily protein	plastid	3864	0	0	5994.8	3338.8	0	0	0	0	0	3403.9	0
AT1G64500.1 Glutaredoxin family protein	plasma membrane	3464.4	0	3675.3	5266.7	3569.2	0	0	0	0	3049.9	0	0
AT1G64510.1 Translation elongation factor EF1B/ribosomal protein S6 family protein	plastid	0	0	0	0	0	0	0	0	0	0	2503.6	0
AT1G64520.1 26S proteasome regulatory subunit (RPN12a)	nucleus,cytosol	6156.3	0	33940	37327	3617.3	1533.9	7505.7	4017.7	0	0	4616.8	0
AT1G64650.1 Major facilitator superfamily protein;AT1G64650.2 Major facilitator superfamily protein	golgi	15884	12025	0	15189	0	11994	10530	10840	3017.6	13784	0	6741
AT1G64680.1 unknown protein; BEST Arabidopsis thaliana protein match is: unknown protein (TAIR:AT1G03055.1); Has 146 Blast hits to 146 proteins in 26 species: Archae - 0; Bacteria - 6; Metazoa - 0; Fungi - 0; Plants - 125; Viruses - 0; Other Eukaryotes - 1	plastid	16198	0	67950	18963	29275	16411	59789	41988	0	26832	28570	42375
AT1G64720.1 CP5 Polyketide cyclase/dehydrase and lipid transport superfamily protein	vacuole	3103.8	0	0	0	0	0	0	0	0	0	0	0
AT1G64740.1 TUA1 alpha-1 tubulin	cytosol	0	0	7210	10386	0	0	0	0	0	0	0	0
AT1G64770.1 NDF2, NDH45 NDH-dependent cyclic electron flow 1;AT1G64770.2 NDF2, NDH45 NDH-dependent cyclic electron flow 1;AT1G64770.3 NDF2 NDH-dependent cyclic electron flow 1	plastid	137510	103240	159160	193640	126720	84940	149210	85747	0	103890	146330	90985
AT1G64790.1 ILA ILITYHIA;AT1G64790.2 ILA ILITYHIA	nucleus	0	0	0	352.97	0	0	0	0	0	0	0	0
AT1G64850.1 Calcium-binding EF hand family protein	peroxisome	200170	116180	179060	0	156930	31282	142400	173940	25465	180970	10538	0
AT1G64880.1 Ribosomal protein S5 family	mitochondrion	13013	5541.6	0	4096.6	0	10565	12338	8934.9	0	44419	9684.5	1926.1
AT1G64900.1 CYP89A2, CYP89 cytochrome P450, family 89, subfamily A, polypeptide 2	extracellular	10228	5712.2	7208.9	6070.1	3372.6	4657.7	8777	4336.3	0	11688	5466.7	3091.3
AT1G64950.1 CYP89A5 cytochrome P450, family 89, subfamily A, polypeptide 5;AT2G12190.1 Cytochrome P450 superfamily protein	endoplasmic reticulum	8906.9	11914	14726	7093.4	7421.2	10009	12966	10258	0	10562	8665.6	1840.2
AT1G64970.1 G-TMT, TMT1, VTE4 gamma-tocopherol methyltransferase	plastid	64736	40994	39796	58781	39990	16060	30263	52269	1317.9	47050	37833	24844
AT1G65010.1 Plant protein of unknown function (DUF827)	nucleus	0	0	0	0	0	0	82278	9112.6	0	0	0	0
AT1G65020.1 FUNCTIONS IN: molecular_function unknown; INVOLVED IN: biological_process unknown; LOCATED IN: endoplasmic reticulum, plasma membrane; EXPRESSED IN: 23 plant structures; EXPRESSED DURING: 13 growth stages; CONTAINS InterPro DOMAIN/s: NERD (Inte	endoplasmic reticulum	20012	13865	7996.3	19562	6137.8	5863.1	8759.7	8420.7	0	15303	7522.7	2674
AT1G65032.1 unknown protein; FUNCTIONS IN: molecular_function unknown; INVOLVED IN: biological_process unknown; LOCATED IN: cellular_component unknown; Has 30201 Blast hits to 17322 proteins in 780 species: Archae - 12; Bacteria - 1396; Metazoa - 17338; Fu	mitochondrion	0	69615	0	0	13402	0	0	0	0	19448	0	0
AT1G65230.1 Uncharacterized conserved protein (DUF2358)	plastid	13391	9508.5	8782.5	19236	7914.5	7290	15111	11782	0	8598.7	0	8533.4
AT1G65260.1 PTAC4, VIPP1 plastid transcriptionally active 4	plastid	392600	259160	328860	410110	337000	169650	313080	323560	24058	355100	385450	139330
AT1G65270.3 unknown protein; FUNCTIONS IN: molecular_function unknown; INVOLVED IN: biological_process unknown; LOCATED IN: endoplasmic reticulum, plasma membrane; EXPRESSED IN: 24 plant structures; EXPRESSED DURING: 13 growth stages; Has 35333 Blast hits	extracellular	73703	0	42246	26900	0	0	11501	43666	0	28164	16906	0
AT1G65290.1 Acyl carrier protein 2 (ACP2)	mitochondrion	507170	781660	312430	323000	486910	617530	424190	692700	292860	983560	480930	384970
AT1G65410.1 NAP transporter 11 (NAP11)	plastid	52684	23648	43602	52771	39286	24316	45106	43301	0	50311	45073	0
AT1G65540.1 Leucine zipper-EF-hand-containing transmembrane protein 2 (LETM2)	mitochondrion	149780	267630	107410	134840	186900	199270	180790	228670	28838	312210	168370	84709
AT1G65820.1 microsomal glutathione s-transferase, putative;AT1G65820.3 microsomal glutathione s-transferase, putative	endoplasmic reticulum	65441	38475	77148	93726	0	33140	31814	0	0	66967	61152	14262
AT1G65930.1 cICDH cytosolic NADP+-dependent isocitrate dehydrogenase	cytosol	102170	45730	67959	122240	41732	32255	42629	80469	1596.4	85808	64135	40998
AT1G65960.2 GAD2 glutamate decarboxylase 2;AT1G65960.1 GAD2 glutamate decarboxylase 2	cytosol	12787	5256.5	29062	20019	14098	19500	45355	11896	0	15197	30227	14043
AT1G65980.1 TPX1 thioredoxin-dependent peroxidase 1	cytosol	18310	9993.2	19067	34156	15497	8521.7	7226	24625	0	8159.8	24686	9214.3
AT1G66200.1 ATGSR2, GSR2, GLN1;2 glutamine synthase clone F11;AT1G66200.3 GSR2, GLN1;2 glutamine synthase clone F11;AT1G66200.2 ATGSR2, GSR2, GLN1;2 glutamine synthase clone F11	cytosol	39483	32250	42566	72922	26205	11683	46470	43789	3022.2	34868	36182	32697
AT1G66240.2 homolog of anti-oxidant 1 (ATX1);AT1G66240.1 homolog of anti-oxidant 1 (ATX1)	cytosol	59558	52725	0	0	54662	64965	0	79157	18826	108940	56166	13364
AT5G37780.1 CAM1, TCH1, ACAM-1 calmodulin 1;AT1G66410.1 CAM4, ACAM-4 calmodulin 4;AT1G66410.2 CAM4 calmodulin 4;AT5G37780.2 CAM1, TCH1, ACAM-1 calmodulin 1;AT5G37780.3 CAM1, TCH1, ACAM-1 calmodulin 1;AT2G27030.2 CAM5 calmodulin 5	nucleus	0	0	0	0	0	20951	32049	0	0	0	20903	0
AT1G66430.1 pfkB-like carbohydrate kinase family protein	plastid	0	0	8472.4	0	0	0	0	0	0	0	2106.5	0
AT1G66580.1 SAG24, RPL10C senescence associated gene 24	cytosol	9685.8	0	0	6834.2	6854.2	0	0	0	0	12297	0	0
AT1G66670.1 Caseinolytic protease P3 (CLPP3)	plastid	44305	50511	42952	46604	40314	25212	18000	32452	0	60169	37105	12367
AT1G66970.1 SVL2 SHV3-like 2;AT1G66970.2 SVL2 SHV3-like 2	plasma membrane	49398	24589	48073	91170	48371	21286	46182	58760	1446.3	25235	31123	45847
AT1G67080.1 ABA4 abscisic acid (aba)-deficient 4	plastid	59930	17994	20931	56326	17584	0	23134	35489	0	21780	42380	0
AT1G67090.1 Rubisco small subunit (RBCS1A)	plastid	4560200	3653000	3409100	4261200	4391200	2942100	3201000	4152100	332690	3641000	4671700	1392600
AT1G67230.1 LINC1 little nuclei1	nucleus	0	0	3071	3381	958.22	0	0	2587.2	0	0	0	0
AT1G67280.1 Glyoxalase/Bleomycin resistance protein/Dioxygenase superfamily protein;AT1G67280.2 Glyoxalase/Bleomycin resistance protein/Dioxygenase superfamily protein	plastid	42489	30054	44751	44293	13649	26838	70131	70386	0	23433	39715	20620
AT1G67350.2 NADH:ubiquinone oxidoreductase subunit;AT1G67350.1 NADH:ubiquinone oxidoreductase subunit	mitochondrion	1158400	1568500	441870	835040	1033500	1717000	836190	1017700	283290	1710300	883490	287290
AT1G67360.2 Rubber elongation factor protein (REF);AT1G67360.1 Rubber elongation factor protein (REF)	vacuole	33541	15717	23209	27201	9143.5	0	29297	20911	0	22558	11992	6162.9
AT1G67430.1 Ribosomal protein L22p/L17e family protein;AT1G67430.2 Ribosomal protein L22p/L17e family protein	nucleus,cytosol	239710	85793	212600	424290	106980	136160	78002	214400	0	175800	161940	69837
AT1G67490.2 GCS1, KNF glucosidase 1;AT1G67490.1 GCS1, KNF glucosidase 1	endoplasmic reticulum	1687.7	0	1220	3496.4	0	0	0	1627.6	0	1669	0	0
AT1G67560.1 Lipoxygenase 6 (LOX6)	plastid	1383.3	0	0	770.39	0	0	0	0	0	1378.6	0	0
AT1G67680.1 SRP72 RNA-binding domain	nucleus	3548.9	1292.8	1274.1	556.78	0	0	0	0	0	490.79	0	0
AT1G67690.1 Plant specific protein of M3 family (PSPM3)	peroxisome	2660.9	1386.8	0	0	2058.8	0	6689.7	1915.4	0	2728	0	0
AT1G67700.3 unknown protein; FUNCTIONS IN: molecular_function unknown; INVOLVED IN: biological_process unknown; EXPRESSED IN: 22 plant structures; EXPRESSED DURING: 13 growth stages.;AT1G67700.1 unknown protein; FUNCTIONS IN: molecular_function unknown; IN	plastid	13578	9053.7	12207	12665	0	18925	27458	12066	0	9954	11575	8826.8
AT1G67730.1 YBR159, KCR1, ATKCR1 beta-ketoacyl reductase 1	endoplasmic reticulum	13385	0	20812	20212	19361	12851	21756	17122	0	24598	21659	5429.8
AT1G67785.1 NADH:ubiquinone oxidoreductase subunit (SGDH)	mitochondrion	84317	220520	53129	71291	110230	362110	0	94866	22368	149790	48610	31071
AT1G67950.4 RNA-binding (RRM/RBD/RNP motifs) family protein;AT1G67950.1 RNA-binding (RRM/RBD/RNP motifs) family protein;AT1G67950.3 RNA-binding (RRM/RBD/RNP motifs) family protein;AT1G67950.2 RNA-binding (RRM/RBD/RNP motifs) family protein	cytosol	0	0	0	0	0	0	0	0	0	2626.9	0	0
AT4G38570.2 PIS2 probable CDP-diacylglycerol--inositol 3-phosphatidyltransferase 2;AT4G38570.1 PIS2 probable CDP-diacylglycerol--inositol 3-phosphatidyltransferase 2;AT1G68000.1 ATPIS1, ATPIS, PIS1 phosphatidylinositol synthase 1	plasma membrane	7585.5	0	0	0	0	0	9070.9	0	0	0	0	0
AT1G68010.1 HPR, ATHPR1 hydroxypyruvate reductase;AT1G68010.2 HPR hydroxypyruvate reductase	peroxisome	1434400	1621700	990790	1174600	1366300	1240100	1341300	1459700	121350	1330500	1262800	405470
AT1G68100.1 IAR1 ZIP metal ion transporter family	endoplasmic reticulum	14524	11158	15090	0	13515	11648	12115	12224	0	5549.7	14279	6966.3
AT1G68300.1 Adenine nucleotide alpha hydrolases-like superfamily protein	cytosol	13321	11011	23369	20135	8845.1	0	11230	11823	0	9413.5	10749	8423.9
AT1G68530.1 CUT1, POP1, CER6, G2, KCS6 3-ketoacyl-CoA synthase 6;AT1G68530.2 CUT1, POP1, CER6, G2, KCS6 3-ketoacyl-CoA synthase 6	plasma membrane	38710	40326	9449.8	28992	39872	15396	14209	35304	1239.3	47730	26259	15766
AT1G68590.2 Ribosomal protein PSRP-3/Ycf65;AT1G68590.1 Ribosomal protein PSRP-3/Ycf65;AT5G15760.1 Ribosomal protein PSRP-3/Ycf65	plastid	14929	0	36906	47155	0	0	13108	15591	0	0	10694	14972
AT1G68600.1 Aluminium activated malate transporter family protein	plasma membrane	2406.2	0	1489.9	0	1417.2	2550.9	0	0	0	0	0	0
AT1G68680.1 unknown protein; FUNCTIONS IN: molecular_function unknown; INVOLVED IN: biological_process unknown; LOCATED IN: chloroplast; EXPRESSED IN: 23 plant structures; EXPRESSED DURING: 16 growth stages; Has 20 Blast hits to 20 proteins in 11 species:	mitochondrion	551670	586650	187790	362460	437660	326870	143400	408190	0	703440	394600	34350
AT1G68830.1 STN7 STT7 homolog STN7	plastid	49371	38804	41563	76516	38291	28109	54607	52887	0	36353	53780	19336
AT1G68940.1 Armadillo/beta-catenin-like repeat family protein;AT1G68940.2 Armadillo/beta-catenin-like repeat family protein;AT1G68940.3 Armadillo/beta-catenin-like repeat family protein	nucleus	0	6279.2	0	0	0	0	0	0	0	0	0	0
AT1G69170.1 Squamosa promoter-binding protein-like (SBP domain) transcription factor family protein	nucleus	0	0	0	0	0	12064	0	0	0	17968	0	0
AT1G69200.1 FLN2 fructokinase-like 2	plastid	0	0	0	1861.1	0	0	0	0	0	0	0	0
AT1G69340.1 appr-1-p processing enzyme family protein	golgi	0	0	0	2296.7	0	0	0	0	0	0	0	0
AT1G69390.1 ATMINE1, MINE1, ARC12 homologue of bacterial MinE 1	plastid	9543.2	26945	28817	36748	31288	17786	21326	29899	0	35991	35137	13906
AT1G69460.1 emp24/gp25L/p24 family/GOLD family protein	endoplasmic reticulum	24715	17313	20171	6984.7	15506	9665.2	11286	18694	0	7521.2	13600	9108.8
AT1G69640.1 SBH1 sphingoid base hydroxylase 1	endoplasmic reticulum	4808.7	0	0	5718.2	0	0	0	0	0	6284.8	0	0
AT1G69740.2 5-aminolevulinate dehydratase (HEMB1);AT1G69740.1 5-aminolevulinate dehydratase (HEMB1)	plastid	39823	5016.8	21973	17094	18397	3792	17478	18001	0	21610	3924.5	0
AT1G69830.1 Alpha-amylase-like 3 (AMY3)	plastid	8003.1	861.13	22654	15209	10889	1121.6	11429	11844	0	6201	13148	653.09
AT1G69840.7 SPFH/Band 7/PHB domain-containing membrane-associated protein family (HIR1);AT1G69840.6 SPFH/Band 7/PHB domain-containing membrane-associated protein family (HIR1);AT1G69840.5 SPFH/Band 7/PHB domain-containing membrane-associated protein family	peroxisome	8480.4	0	7560.6	4897.2	19266	0	0	0	0	22998	0	5593.9
AT1G70070.1 EMB25, PDE317, ISE2 DEAD/DEAH box helicase, putative	plastid	0	1192.1	0	604.39	0	0	0	0	0	192.29	0	0
AT1G70190.2 Ribosomal protein L7/L12, oligomerisation;Ribosomal protein L7/L12, C-terminal/adaptor protein ClpS-like;AT1G70190.1 Ribosomal protein L7/L12, oligomerisation;Ribosomal protein L7/L12, C-terminal/adaptor protein ClpS-like	mitochondrion	25132	22394	0	13602	16413	15429	9923.9	16593	0	34643	0	0
AT1G70320.1 UPL2 ubiquitin-protein ligase 2;AT1G55860.2 UPL1 ubiquitin-protein ligase 1;AT1G55860.1 UPL1 ubiquitin-protein ligase 1	nucleus	1823.6	0	485.71	2984.3	316.93	0	217.78	685.67	0	0	345	126.77
AT1G70330.1 ENT1,AT, ENT1 equilibrative nucleotide transporter 1	vacuole	0	16526	14722	23421	16016	12609	18285	16574	0	7036	15809	7680
AT1G70410.2 ATBCA4, BCA4 beta carbonic anhydrase 4;AT1G70410.3 ATBCA4, BCA4 beta carbonic anhydrase 4;AT1G70410.1 ATBCA4, BCA4, CA4 beta carbonic anhydrase 4	plasma membrane	123950	56376	81883	104860	96168	94884	69053	71065	5389.7	64355	65501	26481
AT1G70570.1 anthranilate phosphoribosyltransferase, putative;AT1G70570.2 anthranilate phosphoribosyltransferase, putative	plastid	0	0	0	0	0	0	0	0	0	52256	98882	71138
AT1G70580.4 AOAT2, GGT2 alanine-2-oxoglutarate aminotransferase 2;AT1G70580.3 AOAT2, GGT2 alanine-2-oxoglutarate aminotransferase 2;AT1G70580.2 AOAT2, GGT2 alanine-2-oxoglutarate aminotransferase 2;AT1G70580.1 AOAT2, GGT2 alanine-2-oxoglutarate aminotransf	peroxisome	36901	64281	22311	25880	38202	67857	73757	38152	0	40770	49705	25182
AT1G70610.1 ATTAP1, TAP1 transporter associated with antigen processing protein 1	plastid	56648	38664	24769	22499	35846	20794	18852	31633	0	28230	18678	1580.2
AT1G70620.3 cyclin-related;AT1G70620.2 cyclin-related;AT1G70620.1 cyclin-related	nucleus	0	9587.9	0	9316.3	18184	19738	13609	0	0	36622	6480.1	0
AT1G70670.1 Caleosin-related family protein	cytosol	0	0	0	0	0	0	0	0	0	13083	0	0
AT1G70730.1 PGM2 Phosphoglucomutase/phosphomannomutase family protein;AT1G70730.2 PGM2 Phosphoglucomutase/phosphomannomutase family protein;AT1G70730.3 PGM2 Phosphoglucomutase/phosphomannomutase family protein	cytosol	2914.4	0	4260.8	4357.8	3791.1	0	5692.5	2641	0	2400.9	2186.6	1645.6
AT1G70760.1 CRR23 inorganic carbon transport protein-related	plastid	0	0	35963	33524	0	39836	60452	0	0	17508	0	0
AT1G70770.2 Protein of unknown function DUF2359, transmembrane;AT1G70770.1 Protein of unknown function DUF2359, transmembrane	cytosol	67124	44060	54967	57393	30003	19996	20674	66343	0	84969	42735	11966
AT1G70810.1 Calcium-dependent lipid-binding (CaLB domain) family protein	cytosol	1832	0	2944.3	3880.3	0	0	0	3671.8	0	0	2972.6	0
AT1G70820.1 phosphoglucomutase, putative / glucose phosphomutase, putative	plastid	5210	1690	4728.9	8289.8	4540.2	531.75	4387.8	5629.6	0	1908	2341.8	0
AT1G70940.1 PIN3, ATPIN3 Auxin efflux carrier family protein	plasma membrane	2642.6	0	0	0	0	0	0	0	0	0	0	0
AT1G71040.1 LPR2 Cupredoxin superfamily protein	extracellular	29330	56306	20998	2566.8	28727	50389	28863	11919	11526	22724	17710	21803
AT1G71220.1 EBS1, UGGT, PSL2 UDP-glucose:glycoprotein glucosyltransferases;transferases, transferring hexosyl groups;transferases, transferring glycosyl groups;AT1G71220.2 EBS1 UDP-glucose:glycoprotein glucosyltransferases;transferases, transferring hexosy	endoplasmic reticulum	34292	22729	23103	31940	18714	14357	14265	30375	232.49	38043	14814	11430
AT1G71240.2 Chromosome-partitioning protein (putative);AT1G71240.1 Chromosome-partitioning protein (putative)	mitochondrion	0	0	5713.8	2351.5	0	0	3585.1	0	0	0	0	0
AT1G71260.1 Whirly 2 (WHY2)	mitochondrion	22940	19281	0	0	17800	12088	0	3008.5	0	49152	11786	0
AT1G71310.1 Organellar DNA-binding protein 1 (ODB1);AT1G71310.2 Organellar DNA-binding protein 1 (ODB1)	mitochondrion	45639	72796	27713	31963	66658	52536	41803	83106	20629	67706	43729	26494
AT1G71500.1 Rieske (2Fe-2S) domain-containing protein	plastid	543080	357500	498390	593310	475510	308450	472910	436740	47119	452320	576490	316270
AT1G71695.1 Peroxidase superfamily protein	extracellular	1975.7	0	0	15602	0	0	0	0	0	2487.7	0	6616
AT1G71730.1 unknown protein; Has 52 Blast hits to 52 proteins in 24 species: Archae - 0; Bacteria - 0; Metazoa - 4; Fungi - 0; Plants - 41; Viruses - 0; Other Eukaryotes - 7 (source: NCBI BLink).	mitochondrion	79429	109290	32314	41427	67876	68221	50741	126410	39193	118070	57700	51925
AT1G71770.2 PAB5 poly(A)-binding protein 5;AT1G71770.1 PAB5 poly(A)-binding protein 5	nucleus	4502	0	0	0	10340	0	0	8997.8	0	8213.3	2917.6	0
AT1G71780.1 unknown protein; FUNCTIONS IN: molecular_function unknown; INVOLVED IN: biological_process unknown; LOCATED IN: endoplasmic reticulum; EXPRESSED IN: 25 plant structures; EXPRESSED DURING: 15 growth stages; Has 34 Blast hits to 34 proteins in 11	endoplasmic reticulum	9649.2	0	8372.1	9186.4	0	0	6642.9	7772.6	0	9864.5	7849.6	3724.5
AT1G71810.1 Protein kinase superfamily protein	plastid	1646.2	7009.7	14519	30574	7742.6	3911.3	12235	16357	0	2511.9	11007	5861.9
AT1G71820.1 SEC6 SEC6;AT1G71820.2 SEC6 SEC6	plasma membrane	0	0	0	9760.2	0	0	1873	4188.8	0	0	0	0
AT1G71880.1 SUC1, ATSUC1 sucrose-proton symporter 1	plasma membrane	7283.9	0	6405.1	0	0	0	0	0	0	12435	0	0
AT1G72150.1 PATL1 PATELLIN 1	plasma membrane	90187	82380	204030	178550	95582	72371	164330	154440	9992.8	64797	152050	82434
AT1G72160.1 Sec14p-like phosphatidylinositol transfer family protein	cytosol	0	0	1511.7	7856.1	1332.4	0	1843.3	0	0	0	1523	0
AT1G72170.1 MICOS complex subunit, Mic10-like protein (MIO10-1)	mitochondrion	794870	1086500	348400	606720	881800	627550	582430	1042100	194900	1126200	727400	318590
AT1G72175.1 RING/U-box protein with domain of unknown function (DUF 1232);AT1G22510.1 RING/U-box protein with domain of unknown function (DUF 1232);AT1G22510.2 RING/U-box protein with domain of unknown function (DUF 1232)	plasma membrane	27520	26176	23638	29630	17793	17307	16242	21497	0	28271	16634	9031.3
AT1G72330.2 Alanine aminotransferase (ALAAT2);AT1G72330.1 Alanine aminotransferase (ALAAT2);AT1G72330.3 Alanine aminotransferase (ALAAT2)	mitochondrion	8516.6	5076.6	2737.8	3709.1	8857.8	9542.3	0	16197	3263.1	7453.4	8806.6	0
AT1G72370.2 P40, AP40, RP40, RPSAA 40s ribosomal protein SA;AT1G72370.1 P40, AP40, RP40, RPSAA 40s ribosomal protein SA	cytosol	295110	160850	280500	620070	245760	115030	248400	309330	39600	327760	285680	208020
AT1G72480.1 Lung seven transmembrane receptor family protein	plasma membrane	4449.4	2961.5	0	4550.5	3539.3	0	1999.2	2617.9	0	4778.9	0	0
AT1G72610.1 GLP1, ATGER1, GER1 germin-like protein 1	extracellular	64436	96368	77642	75964	62683	64609	43357	47337	0	65780	86417	0
AT1G72640.2 NAD(P)-binding Rossmann-fold superfamily protein;AT1G72640.1 NAD(P)-binding Rossmann-fold superfamily protein	plastid	47550	24611	17946	61167	42212	16798	63576	44821	0	35892	46424	25088
AT1G72750.1 Translocase of the inner mitochondrial membrane 17 (TIM17-2)	mitochondrion	282110	346460	98902	55176	80198	344690	200960	92518	83834	489640	181270	126970
AT1G73060.1 LPA3 Low PSII Accumulation 3	plastid	26106	14918	9765.7	44841	6393.5	0	16877	26734	0	14483	23806	11154
AT1G73110.1 P-loop containing nucleoside triphosphate hydrolases superfamily protein	plastid	39963	20229	48414	42646	36953	12715	29292	33628	0	26374	40223	5474.7
AT1G73230.1 Nascent polypeptide-associated complex NAC	nucleus	0	0	97752	158770	52284	11112	33171	138460	0	30488	70169	84553
AT1G73600.1 S-adenosyl-L-methionine-dependent methyltransferases superfamily protein;AT1G73600.2 S-adenosyl-L-methionine-dependent methyltransferases superfamily protein	cytosol	0	0	0	4901	0	0	0	0	0	0	0	0
AT1G73650.1 Protein of unknown function (DUF1295);AT1G73650.4 Protein of unknown function (DUF1295);AT1G73650.2 Protein of unknown function (DUF1295);AT1G73650.3 Protein of unknown function (DUF1295)	plasma membrane	86761	145780	29599	27396	55156	66562	47562	71043	0	107150	70925	73602
AT1G73750.1 Uncharacterised conserved protein UCP031088, alpha/beta hydrolase	plastid	0	0	2783.7	6431.5	0	0	0	4957.2	0	0	5252.8	10724
AT1G73940.1 unknown protein; BEST Arabidopsis thaliana protein match is: unknown protein (TAIR:AT5G49410.2); Has 54 Blast hits to 54 proteins in 11 species: Archae - 0; Bacteria - 0; Metazoa - 0; Fungi - 0; Plants - 54; Viruses - 0; Other Eukaryotes - 0 (s	mitochondrion	50466	50789	13520	22020	43163	43995	24929	51603	0	9153.2	32777	0
AT1G73970.1 unknown protein; Has 34 Blast hits to 33 proteins in 15 species: Archae - 0; Bacteria - 0; Metazoa - 0; Fungi - 0; Plants - 32; Viruses - 0; Other Eukaryotes - 2 (source: NCBI BLink).	mitochondrion	2844	0	0	2792.7	1920.1	0	0	2458	0	4689.8	0	0
AT1G73980.1 Triphosphate Tunnel Metalloenzyme (TTM1)	mitochondrion	11810	15445	4479	2678	16800	5334.4	4955.8	14717	0	32044	6215.5	865.4
AT1G73990.1 Signal peptide petidase (SPPA)	plastid	43359	23966	59903	27588	41344	39606	50208	39812	3843.3	27445	38242	47035
AT1G74020.1 SS2 strictosidine synthase 2	vacuole	60708	50909	70911	92767	57455	18826	59011	68741	0	61237	66292	47172
AT1G74060.1 Ribosomal protein L6 (RPL6B);AT1G74050.1 Ribosomal protein L6 family protein	cytosol	78860	29880	101170	97477	50988	24797	40732	48034	0	52930	47894	5769.4
AT1G74070.1 Cyclophilin-like peptidyl-prolyl cis-trans isomerase family protein	plastid	9839.4	7337.7	5506.9	15340	15771	21543	57307	7725.5	0	52266	10538	6630.8
AT1G74090.1 SOT18, ATSOT18, ATST5B desulfo-glucosinolate sulfotransferase 18	cytosol	0	0	0	1894.6	0	0	0	0	0	1029.9	0	0
AT1G74230.1 Organelle RNA recognition motif-containing 4 (ORRM4)	mitochondrion	191480	339230	92366	136800	229140	270980	64979	261790	89673	364030	179960	88069
AT1G74260.1 Purine biosynthesis 4 (PUR4)	mitochondrion,plastid	1685.1	0	2117.1	2050.2	0	0	0	1275	0	1676.4	0	0
AT3G55750.1 Ribosomal protein L35Ae family protein;AT1G74270.1 Ribosomal protein L35Ae family protein;AT1G07070.1 Ribosomal protein L35Ae family protein	cytosol	58737	35473	46841	41696	41750	24328	0	56695	0	64717	53876	0
AT1G74300.1 alpha/beta-Hydrolases superfamily protein;AT2G36290.1 alpha/beta-Hydrolases superfamily protein	extracellular	0	0	0	0	0	5173.3	3660.4	0	0	0	0	0
AT1G74380.1 XXT5 xyloglucan xylosyltransferase 5;AT5G07720.1 Galactosyl transferase GMA12/MNN10 family protein;AT1G18690.1 Galactosyl transferase GMA12/MNN10 family protein	golgi	3125.2	2575.8	4017.4	2576.3	6213.4	4404.7	0	0	0	3952.1	0	0
AT1G74470.1 Pyridine nucleotide-disulphide oxidoreductase family protein	plastid	371900	184520	174840	255620	228540	124110	194640	131720	36003	284730	206340	152020
AT1G74640.1 alpha/beta-Hydrolases superfamily protein	plastid	56621	13589	23153	30198	19523	30258	24012	29543	1032	30078	15217	20067
AT1G74730.1 Protein of unknown function (DUF1118)	plastid	0	283680	437140	683460	289760	345980	561040	310300	0	304650	299160	177490
AT1G74850.1 PTAC2 plastid transcriptionally active 2	plastid	1416.3	0	0	3302.8	0	0	0	1307	0	1200.6	0	0
AT1G74880.1 NDH-O NAD(P)H:plastoquinone dehydrogenase complex subunit O	plastid	61012	44226	141250	186830	45258	55011	86719	50397	0	56343	126050	15915
AT1G74920.2 ALDH10A8 aldehyde dehydrogenase 10A8;AT1G74920.1 ALDH10A8 aldehyde dehydrogenase 10A8	peroxisome	13047	0	0	0	0	7071.5	0	0	0	0	0	0
AT1G74960.3 FAB1 fatty acid biosynthesis 1;AT1G74960.2 FAB1, KAS2 fatty acid biosynthesis 1;AT1G74960.1 FAB1, KAS2, ATKAS2 fatty acid biosynthesis 1	plastid	18371	9941	14032	13345	5173	9684.6	16582	10466	0	13456	12579	0
AT1G74970.1 RPS9, TWN3 ribosomal protein S9	plastid	117680	94154	122710	193510	77388	34530	69294	104160	0	127210	35986	16487
AT1G75200.1 Flavodoxin family protein / radical SAM domain-containing protein	mitochondrion	5965.1	22503	2927.1	4168.2	4909.2	9488	3435	5358.3	0	35518	2832.8	0
AT1G75210.1 HAD-superfamily hydrolase, subfamily IG, 5-nucleotidase	mitochondrion	0	4420.4	0	0	2528.9	3163.1	1895	3066.5	0	3544.4	0	2794.1
AT1G75220.1 Major facilitator superfamily protein	vacuole	0	0	12791	14927	0	8629.8	30866	20180	0	0	0	0
AT1G75280.1 NmrA-like negative transcriptional regulator family protein;AT1G75300.1 NmrA-like negative transcriptional regulator family protein	cytosol	4095.6	0	0	8266.7	3983	0	0	5528.5	0	0	0	0
AT1G75330.1 OTC ornithine carbamoyltransferase	plastid	13955	0	0	0	5623.4	0	7737.4	8204.9	0	0	0	0
AT1G75350.1 emb2184 Ribosomal protein L31	plastid	109120	74440	75657	204820	81289	86335	115140	103950	0	111170	111320	26163
AT1G75460.1 ATP-dependent protease La (LON) domain protein	plastid	0	0	0	9249.7	0	0	0	0	0	0	7807.2	0
AT1G75500.2 WAT1 Walls Are Thin 1;AT1G75500.1 WAT1 Walls Are Thin 1	plasma membrane	21959	13752	14601	19766	15095	10326	9804.8	0	2442.2	21235	12493	6348.4
AT1G75680.1 AtGH9B7, GH9B7 glycosyl hydrolase 9B7	plasma membrane	15138	2521.6	3172.1	7020.3	3198.4	2495.4	2696.9	0	0	14495	0	0
AT1G75690.1 DnaJ/Hsp40 cysteine-rich domain superfamily protein	plastid	0	0	0	0	0	0	19754	0	0	0	0	0
AT1G75750.2 GASA1 GAST1 protein homolog 1;AT1G75750.1 GASA1 GAST1 protein homolog 1	extracellular	0	0	0	0	0	13454	14993	0	0	0	0	0
AT1G75780.1 TUB1 tubulin beta-1 chain	cytosol	0	0	0	0	0	0	0	0	0	0	0	0
AT1G75850.1 VPS35B VPS35 homolog B	golgi	0	0	0	1872.6	0	0	0	0	0	0	0	0
AT1G75950.1 SKP1, ASK1, ATSKP1, SKP1A, UIP1 S phase kinase-associated protein 1	nucleus	31495	17657	40414	38583	26250	0	29133	31398	0	30877	29902	16640
AT1G76030.1 Vacuolar ATP synthase subunit B1 (VAB1)	vacuole,golgi	863560	615400	620570	1101500	601720	378490	586090	710100	72373	699930	545090	341400
AT1G76040.2 CPK29 calcium-dependent protein kinase 29;AT1G76040.1 CPK29 calcium-dependent protein kinase 29	cytosol	638.88	558.36	3077.1	3100	0	0	0	565.2	0	624.9	2213.7	0
AT1G76060.1 EMB1793 LYR family of Fe/S cluster biogenesis protein	mitochondrion	31268	34266	0	26226	26029	51066	0	0	18485	39971	28408	22559
AT1G76080.1 ATCDSP32, CDSP32 chloroplastic drought-induced stress protein of 32 kD	plastid	0	5184.7	11767	15427	6715.9	7882.8	7276.2	10253	0	0	21889	10573
AT1G76100.1 PETE1 plastocyanin 1	plastid	199770	144700	121170	287920	172660	0	191600	164530	0	174640	199600	120430
AT1G76150.1 ECH2, ATECH2 enoyl-CoA hydratase 2	peroxisome	25308	11483	0	6905.8	3115.5	9103.9	13055	5470.9	0	14671	4503.2	0
AT1G76180.2 ERD14 Dehydrin family protein;AT1G76180.1 ERD14 Dehydrin family protein	nucleus	631970	393010	764420	1269200	651850	292440	523470	730920	7970.8	611450	702690	268600
AT1G76200.1 NADH:ubiquinone oxidoreductase subunit (AGGG)	mitochondrion	455330	623900	157610	327450	435400	402820	216910	435310	89063	636920	331370	142310
AT1G76400.1 Ribophorin I	endoplasmic reticulum	31811	16172	22400	45870	8631.1	8991.9	14019	24308	0	16086	6834.8	2190.1
AT1G76405.2 Outer envelope pore 21B-like protein	plastid	64169	59793	44761	60827	67100	25561	46476	41433	0	51167	80056	16201
AT1G76450.1 Photosystem II reaction center PsbP family protein	plastid	115740	83056	108440	113770	65462	72483	102390	64141	0	96132	83221	65305
AT1G76810.1 eukaryotic translation initiation factor 2 (eIF-2) family protein	cytosol	0	0	0	1784.1	0	10803	3608.4	0	0	0	548.87	0
AT1G76850.1 SEC5A exocyst complex component sec5	plasma membrane	1612.8	0	0	1966.6	624.67	0	1535.4	5469.1	0	1440.6	0	4256.2
AT1G77090.1 Mog1/PsbP/DUF1795-like photosystem II reaction center PsbP family protein	plastid	73067	37753	81362	90835	48396	55897	70048	60660	1538.8	50699	54651	44076
AT1G77130.1 PGSIP2, GUX3 plant glycogenin-like starch initiation protein 2	golgi	0	2361.4	2360	761.47	0	0	0	0	0	1849.3	0	0
AT1G77140.1 VPS45, ATVPS45 vacuolar protein sorting 45	plasma membrane	2826.5	1192	2764.4	0	0	0	5181.6	2295.8	0	0	0	0
AT1G77490.1 TAPX thylakoidal ascorbate peroxidase	plastid	219630	121170	262360	360730	236350	102050	256850	203590	15194	130350	259910	122210
AT1G77510.1 ATPDIL1-2, PDI6, ATPDI6, PDIL1-2 PDI-like 1-2	endoplasmic reticulum	82484	73707	75812	72588	62229	53588	58971	67399	5854.1	73647	71856	40229
AT1G77590.1 Long chain acyl-CoA synthetase 9 (LACS9)	plastid	268870	150990	168370	202410	230210	97115	157290	179610	3195.1	259860	202160	41847
AT1G77670.1 Pyridoxal phosphate (PLP)-dependent transferases superfamily protein	mitochondrion	0	0	0	0	0	0	0	5193.6	0	5056.4	0	0
AT1G77750.1 Ribosomal protein S13 (RPS13)	mitochondrion	18683	0	0	11729	8105.5	8857.6	3892.7	0	0	29916	4192.2	0
AT1G77810.2 Galactosyltransferase family protein;AT1G77810.1 Galactosyltransferase family protein	endoplasmic reticulum	0	0	2231.4	2779.4	0	0	0	0	0	1540	0	0
AT1G78010.1 tRNA modification GTPase, putative	mitochondrion	0	783.72	0	0	0	0	0	0	0	0	0	0
AT1G78140.1 S-adenosyl-L-methionine-dependent methyltransferases superfamily protein	plastid	29075	27557	27860	45790	16143	0	0	36358	0	39030	25642	11370
AT1G78180.1 Mitochondrial substrate carrier family protein	plastid	24644	12280	16091	20409	23411	7821.3	12283	9488.8	0	9662.4	11848	0
AT1G78240.2 TSD2, QUA2 S-adenosyl-L-methionine-dependent methyltransferases superfamily protein;AT1G78240.1 TSD2, QUA2, OSU1 S-adenosyl-L-methionine-dependent methyltransferases superfamily protein	golgi	1449.3	0	0	1363.6	0	0	0	0	0	0	0	0
AT1G78300.1 GRF2, 14-3-3OMEGA, GF14 OMEGA general regulatory factor 2	cytosol	133400	11113	28150	111650	90753	19076	35616	16454	0	14049	81258	15655
AT1G78370.1 ATGSTU20, GSTU20 glutathione S-transferase TAU 20	cytosol	30780	9449.7	29387	50336	16148	5392.4	12153	24066	0	25501	19035	11151
AT1G78380.1 ATGSTU19, GST8, GSTU19 glutathione S-transferase TAU 19	cytosol	16747	13942	19206	56081	13311	7950.2	29172	15002	0	12211	12766	24081
AT1G78560.1 Sodium Bile acid symporter family	plastid	0	0	3384.4	0	0	0	0	0	0	14835	25574	0
AT1G78570.1 RHM1, ROL1, ATRHM1 rhamnose biosynthesis 1	cytosol	2863.8	0	3152.4	2520	1706.5	0	0	0	0	3324.5	2654.5	0
AT1G78620.1 Protein of unknown function DUF92, transmembrane;AT1G78620.2 Protein of unknown function DUF92, transmembrane	plastid	62863	39261	54791	0	49525	63050	86275	44621	0	45997	63072	0
AT1G78630.1 emb1473 Ribosomal protein L13 family protein	plastid	99814	61367	57447	113890	78923	45621	67758	63188	6094.4	81152	64358	36578
AT1G78690.1 Phospholipid/glycerol acyltransferase family protein	mitochondrion	13133	16170	3539.9	0	7028.5	9827.1	6787.9	6816.5	5776.4	14936	7523	0
AT1G78800.1 UDP-Glycosyltransferase superfamily protein	endoplasmic reticulum	0	0	0	4505.8	0	0	0	0	0	0	0	0
AT1G78900.2 Vacuolar ATP synthase subunit A (VHA-A);AT1G78900.1 Vacuolar ATP synthase subunit A (VHA-A)	vacuole,golgi	746500	571920	584640	899550	600520	355430	450390	620940	77307	683150	527080	305640
AT1G78915.1 Tetratricopeptide repeat (TPR)-like superfamily protein;AT1G78915.2 Tetratricopeptide repeat (TPR)-like superfamily protein;AT1G78915.3 Tetratricopeptide repeat (TPR)-like superfamily protein	plastid	0	62490	0	20357	0	558.91	6560	4188.3	0	0	0	3821.1
AT1G78920.1 AVP2, AVPL1, AtVHP2;1, VHP2;1, VP2 vacuolar H+-pyrophosphatase 2;AT1G78920.2 AVP2, AVPL1, AtVHP2;1, VHP2;1, VP2 vacuolar H+-pyrophosphatase 2	golgi	29603	31370	20813	49586	11690	9963	9632.4	17433	0	34652	12275	0
AT1G78970.2 LUP1, ATLUP1 lupeol synthase 1;AT1G78970.1 LUP1, ATLUP1 lupeol synthase 1	cytosol	5310	19014	0	0	3582.1	0	0	0	0	5175.8	0	0
AT1G78980.1 SRF5 STRUBBELIG-receptor family 5;AT3G14350.2 SRF7 STRUBBELIG-receptor family 7;AT3G14350.3 SRF7 STRUBBELIG-receptor family 7;AT3G14350.1 SRF7 STRUBBELIG-receptor family 7	plasma membrane	0	0	0	0	0	16044	0	18065	0	0	0	0
AT1G79000.2 HAC1 histone acetyltransferase of the CBP family 1;AT1G79000.1 HAC1, PCAT2, ATHPCAT2, ATHAC1 histone acetyltransferase of the CBP family 1	nucleus	0	0	0	0	26264	0	0	0	0	0	0	1256.2
AT1G79010.1 NADH:ubiquinone oxidoreductase subunit (TYKY-1)	mitochondrion	606810	779300	183100	368620	539850	606090	434760	584140	227650	862440	447170	254680
AT1G79040.1 PSBR photosystem II subunit R	plastid	853830	489590	852740	1008800	759500	580580	854890	539550	56275	861770	379630	445220
AT1G79230.1 Mercaptopyruvate sulfurtransferase (MST1);AT1G79230.3 Mercaptopyruvate sulfurtransferase (MST1);AT1G79230.2 Mercaptopyruvate sulfurtransferase (MST1)	mitochondrion,plastid	157680	274680	69382	120870	135810	212950	128340	216490	124060	320680	130240	101450
AT1G79340.1 AtMC4, MC4 metacaspase 4	cytosol	50539	37061	24634	51212	44033	38875	52016	58025	2612.4	49484	43317	26255
AT1G79440.1 Succinic semialdehyde dehydrogenase 1 (SSADH1)	mitochondrion	512800	752410	223310	402070	543910	565240	440980	705600	307240	776890	463790	359260
AT1G79550.2 PGK phosphoglycerate kinase;AT1G79550.1 PGK phosphoglycerate kinase	cytosol	21700	7309.2	18900	31371	10998	0	17223	9169.3	0	19889	8679.3	9678.3
AT1G79560.1 FTSH protease 12 (FTSH12)	plastid	69896	38737	32340	77292	61085	25473	41599	26443	0	93102	56592	6277.1
AT1G79600.1 Protein kinase superfamily protein	plastid	16724	14820	22622	26569	19479	13942	24426	23449	0	12636	29518	12889
AT1G79750.1 NADP malic enzyme 4 (NADP-ME4)	plastid	52524	67159	10123	22998	23609	24918	41533	87548	17887	94649	50265	17409
AT1G79790.1 Haloacid dehalogenase-like hydrolase (HAD) superfamily protein	plastid	0	0	0	7852.4	0	0	6481.4	6929.6	0	0	6185.5	0
AT1G79850.1 RPS17, CS17, PRPS17 ribosomal protein S17	plastid	47179	29101	60733	116340	40111	36622	31304	35522	0	42070	18656	4821.1
AT1G79920.2 Heat shock protein 70 (Hsp 70) family protein;AT1G79920.1 Heat shock protein 70 (Hsp 70) family protein;AT1G79930.2 HSP91 heat shock protein 91;AT1G79930.1 HSP91 heat shock protein 91	cytosol	2892.6	1833.9	6030.9	5157.2	7320	0	920.2	3335.6	0	2984.8	3139.9	1364.1
AT1G79940.4 ATERDJ2A DnaJ / Sec63 Brl domains-containing protein;AT1G79940.3 ATERDJ2A DnaJ / Sec63 Brl domains-containing protein;AT1G79940.2 ATERDJ2A DnaJ / Sec63 Brl domains-containing protein;AT1G79940.1 ATERDJ2A DnaJ / Sec63 Brl domains-containing prot	endoplasmic reticulum	13286	5601.3	20957	11162	9509.8	16468	17384	8549.9	0	10124	8478.7	3371.1
AT1G79990.5 structural molecules;AT1G79990.3 structural molecules;AT1G79990.1 structural molecules	cytosol	0	0	0	4112.9	0	0	723.13	0	0	0	0	0
AT1G80030.3 Molecular chaperone Hsp40/DnaJ family protein;AT1G80030.2 Molecular chaperone Hsp40/DnaJ family protein;AT1G80030.1 Molecular chaperone Hsp40/DnaJ family protein	plastid	26990	25742	33283	59448	20760	13814	19562	31348	0	36478	37686	15983
AT1G80070.1 SUS2, EMB33, EMB177, EMB14 Pre-mRNA-processing-splicing factor;AT4G38780.1 Pre-mRNA-processing-splicing factor	nucleus	0	0	0	3108	0	0	0	427.19	0	0	0	0
AT1G80230.1 Cytochrome c oxidase subunit (COX5B-2)	mitochondrion	221910	328370	26080	167600	161510	188450	88633	167450	59953	359120	110620	9027
AT1G80270.3 Pentatricopeptide repeat (PPR) superfamily protein (PPR596);AT1G80270.2 Pentatricopeptide repeat (PPR) superfamily protein (PPR596);AT1G80270.1 Pentatricopeptide repeat (PPR) superfamily protein (PPR596)	mitochondrion	39364	32557	5566.6	9241.7	17851	26723	11738	29548	0	87021	26472	2945.2
AT1G80300.1 NTT1, ATNTT1 nucleotide transporter 1	plastid	132940	15605	124470	121190	49604	31847	58503	55902	0	139000	63165	36416
AT1G80310.1 sulfate transmembrane transporters	vacuole	12000	8549.8	9747.5	13600	12274	2925.6	3123.5	10009	0	11390	7903.3	0
AT1G80360.1 Pyridoxal phosphate (PLP)-dependent transferases superfamily protein	cytosol	15522	0	20418	18450	12072	0	18996	14855	0	13182	18341	2752.7
AT1G80380.3 P-loop containing nucleoside triphosphate hydrolases superfamily protein;AT1G80380.4 P-loop containing nucleoside triphosphate hydrolases superfamily protein;AT1G80380.2 P-loop containing nucleoside triphosphate hydrolases superfamily protein;A	cytosol	47849	58462	87029	69896	76271	70446	98905	114080	0	83548	89645	13527
AT1G80410.1 EMB2753 tetratricopeptide repeat (TPR)-containing protein;AT1G80410.2 EMB2753 tetratricopeptide repeat (TPR)-containing protein	cytosol	0	0	10824	7976.9	0	0	10151	9405.1	0	4332.7	4655.9	10188
AT1G80480.1 Plastid transcriptionally active (PTAC17)	plastid	19047	13604	22808	22178	7958.7	7946.9	6917.6	10678	0	15231	19820	0
AT1G80500.1 SNARE-like superfamily protein	golgi,plasma membrane	0	0	0	0	0	0	6756.3	0	0	0	0	0
AT1G80600.1 WIN1 HOPW1-1-interacting 1	plastid	11370	5345.6	12199	14374	0	2663.3	4870.3	5332.5	0	13200	0	0
AT1G80620.1 Ribosomal protein S15 family	plastid	5425.2	10896	0	0	0	2034.6	1762	5038.8	0	22786	1157.4	0
AT1G80720.1 Mitochondrial glycoprotein family protein	mitochondrion	0	13170	0	0	0	0	0	0	0	18900	0	0
AT1G80890.1 unknown protein; BEST Arabidopsis thaliana protein match is: unknown protein (TAIR:AT1G16000.1); Has 41 Blast hits to 40 proteins in 10 species: Archae - 0; Bacteria - 0; Metazoa - 0; Fungi - 0; Plants - 41; Viruses - 0; Other Eukaryotes - 0 (s	mitochondrion	104400	98660	76401	116570	98889	40991	35190	114690	0	131670	103390	0
AT1G80950.1 Phospholipid/glycerol acyltransferase family protein	endoplasmic reticulum	0	744.15	0	25153	0	0	0	0	0	0	0	0
AT2G01110.1 APG2, UNE3, PGA2, TATC Sec-independent periplasmic protein translocase	plastid	4533.7	0	0	11643	0	0	5829.6	0	0	6038.3	0	0
AT2G01140.1 Fructose bisphosphat aldolase 3 (FBA3)	plastid	15593	2041.4	11368	13447	0	0	0	9910.3	0	34172	2019.1	1910.6
AT2G01210.1 Leucine-rich repeat protein kinase family protein	plasma membrane	109970	460920	314330	29320	544090	0	734430	554670	0	320760	187000	0
AT2G01250.1 Ribosomal protein L30/L7 family protein	cytosol	326260	182880	283150	573070	241160	121480	146830	307270	3795.5	311040	276750	126130
AT2G01320.4 ABC-2 type transporter family protein;AT2G01320.1 ABC-2 type transporter family protein;AT2G01320.2 ABC-2 type transporter family protein;AT2G01320.3 ABC-2 type transporter family protein	plasma membrane	62904	46750	48536	69194	51705	38535	76370	59691	0	47814	64527	18895
AT2G01350.2 QPT quinolinate phoshoribosyltransferase;AT2G01350.4 QPT quinolinate phoshoribosyltransferase;AT2G01350.3 QPT quinolinate phoshoribosyltransferase;AT2G01350.1 QPT quinolinate phoshoribosyltransferase	cytosol	2383.1	1777.4	9285.8	4118.5	1616.5	0	3828.9	2021.6	0	2617.5	7939.4	0
AT2G01410.1 NHL domain-containing protein	plasma membrane	3802	0	0	13972	2856.2	3380	5163.3	8850.2	0	9033.8	0	0
AT2G01460.2 P-loop containing nucleoside triphosphate hydrolase;AT2G01460.1 P-loop containing nucleoside triphosphate hydrolase	mitochondrion	663.43	0	0	0	8021.3	787.76	8920.9	11657	0	0	0	0
AT2G01470.1 STL2P, ATSEC12 SEC12P-like 2 protein	endoplasmic reticulum	19741	13474	31137	30158	26253	12382	19604	23692	0	24930	21019	10484
AT2G01720.1 Ribophorin I	endoplasmic reticulum	38831	21995	33530	73576	43639	12927	19616	27992	0	45547	25164	15159
AT2G01870.1 unknown protein; FUNCTIONS IN: molecular_function unknown; INVOLVED IN: biological_process unknown; LOCATED IN: chloroplast thylakoid membrane, chloroplast; EXPRESSED IN: 22 plant structures; EXPRESSED DURING: 13 growth stages; Has 11 Blast hit	plastid	0	0	0	2330	0	0	6352.3	0	0	0	0	0
AT2G01970.1 Endomembrane protein 70 protein family	golgi	90918	100170	50639	103220	54914	66196	19267	70982	5565.4	117700	65397	30766
AT2G02040.1 ATPTR2-B, NTR1, PTR2-B, PTR2, ATPTR2 peptide transporter 2	vacuole	10503	16349	2795.3	18455	8825.1	3924	0	9964.3	0	19645	12894	3659
AT2G02050.1 NADH:ubiquinone oxidoreductase subunit (B18)	mitochondrion	495180	661920	233920	301260	436920	755500	385920	473040	314050	712940	319280	210140
AT2G02510.1 NADH:ubiquinone oxidoreductase subunit (B12-2);AT1G14450.1 NADH:ubiquinone oxidoreductase subunit (B12-1)	mitochondrion	1045800	1225400	307190	548190	1041900	1238100	678370	820510	439360	1624800	621830	274610
AT2G02560.2 CAND1, ATCAND1, ETA2, TIP120, HVE cullin-associated and neddylation dissociated;AT2G02560.1 CAND1, ATCAND1, ETA2, TIP120, HVE cullin-associated and neddylation dissociated	cytosol	0	0	1272.4	6868.7	0	0	0	1189.2	0	0	913.62	0
AT2G02730.2 Protein of unknown function (DUF1664);AT2G02730.1 Protein of unknown function (DUF1664)	endoplasmic reticulum	0	0	0	0	0	4081.2	3685.5	6074.5	0	7453.8	0	0
AT2G03120.1 ATSPP, SPP signal peptide peptidase	endoplasmic reticulum	40808	19344	21857	45930	30845	27402	22637	35355	0	50209	32111	10598
AT2G03140.1 alpha/beta-Hydrolases superfamily protein;AT2G03140.2 alpha/beta-Hydrolases superfamily protein	plastid	0	0	0	575.23	0	0	0	0	0	0	0	0
AT2G03390.2 uvrB/uvrC motif-containing protein;AT2G03390.1 uvrB/uvrC motif-containing protein	cytosol	19821	15794	0	22915	13941	0	9232.6	16728	0	0	5621	0
AT2G03410.1 Mo25 family protein	cytosol	0	0	17277	9233.2	0	0	0	0	0	0	0	0
AT2G03420.1 unknown protein; Has 38 Blast hits to 38 proteins in 17 species: Archae - 0; Bacteria - 0; Metazoa - 0; Fungi - 0; Plants - 38; Viruses - 0; Other Eukaryotes - 0 (source: NCBI BLink).	plastid	27683	14421	23628	20495	24064	12501	33412	17910	0	0	22201	12916
AT2G03440.1 NRP1, ATNRP1 nodulin-related protein 1	nucleus	28069	18004	29161	21762	19426	12164	33062	35731	0	16651	34335	0
AT2G03510.1 SPFH/Band 7/PHB domain-containing membrane-associated protein family	endoplasmic reticulum	104630	83086	94591	95177	87354	56243	84876	87419	3810	59181	78126	30617
AT2G03690.1 coenzyme Q biosynthesis Coq4 family protein / ubiquinone biosynthesis Coq4 family protein	mitochondrion	16120	31453	0	8169.3	23550	25972	23100	23543	5115	70834	26216	2753.7
AT2G04030.1 90-kDa heat shock protein (HSP90C);AT2G04030.2 90-kDa heat shock protein (HSP90C)	plastid	174740	112660	170360	205190	155170	84073	143340	175130	6871	173480	164000	60988
AT2G04039.2 unknown protein; FUNCTIONS IN: molecular_function unknown; LOCATED IN: chloroplast; EXPRESSED IN: 21 plant structures; EXPRESSED DURING: 13 growth stages; CONTAINS InterPro DOMAIN/s: Protein of unknown function DUF2996 (InterPro:IPR021374); Has	cytosol	35817	30729	23457	20121	34494	10453	32386	43148	0	20815	43191	15787
AT2G04280.1 unknown protein; FUNCTIONS IN: molecular_function unknown; INVOLVED IN: biological_process unknown; EXPRESSED IN: 24 plant structures; EXPRESSED DURING: 13 growth stages; BEST Arabidopsis thaliana protein match is: unknown protein (TAIR:AT4G127	golgi	20499	18396	17541	26207	7077.5	4702	8922.2	8326.9	0	33752	4911.5	0
AT2G04340.1 Cytoplasmic dynein 2 light intermediate chain	mitochondrion	8428.7	16135	0	0	10686	10528	0	0	0	0	0	0
AT2G04350.2 LACS8 AMP-dependent synthetase and ligase family protein;AT2G04350.1 LACS8 AMP-dependent synthetase and ligase family protein	peroxisome	63189	54762	66692	87614	46731	36917	51531	61012	0	63567	55836	35551
AT3G10610.1 Ribosomal S17 family protein;AT2G05220.2 Ribosomal S17 family protein;AT2G05220.1 Ribosomal S17 family protein;AT5G04800.4 Ribosomal S17 family protein;AT5G04800.3 Ribosomal S17 family protein;AT5G04800.2 Ribosomal S17 family protein;AT5G04800.	cytosol	262040	222430	224070	648960	230600	299650	528930	318640	0	297160	300810	160030
AT2G04400.1 Aldolase-type TIM barrel family protein	plastid	0	0	0	0	0	0	0	0	0	3164.3	0	0
AT5G35680.2 Nucleic acid-binding, OB-fold-like protein;AT5G35680.1 Nucleic acid-binding, OB-fold-like protein;AT2G04520.1 Nucleic acid-binding, OB-fold-like protein;AT5G35680.3 Nucleic acid-binding, OB-fold-like protein	cytosol	19506	31055	39738	83485	36318	0	13927	61344	0	44537	0	48166
AT2G04540.1 Beta-ketoacyl synthase	mitochondrion	4465.5	10842	0	0	5344.9	16564	4045	8688.9	0	13119	4752.9	4231.7
AT2G04700.1 ferredoxin thioredoxin reductase catalytic beta chain family protein	plastid	0	0	0	0	0	27074	25242	18859	0	0	0	0
AT2G04842.1 EMB2761 threonyl-tRNA synthetase, putative / threonine--tRNA ligase, putative	mitochondrion,plastid	9478	8635.9	5729.2	17022	4892	1915.3	7619.1	2952.8	0	5254.6	2543.5	2400.3
AT2G04940.1 Scramblase-related	mitochondrion	6665.3	46588	0	10556	18146	62492	31947	54093	0	27396	28345	12230
AT2G05070.1 LHCB2.2, LHCB2 photosystem II light harvesting complex gene 2.2	plastid	3996400	3347300	3487700	4890300	3513300	1982500	411410	3291700	175230	3716000	3652600	1844400
AT2G05100.1 LHCB2.1, LHCB2 photosystem II light harvesting complex gene 2.1	plastid	499110	318610	15131	605350	158590	481460	533890	346340	58095	381150	648720	313940
AT2G05170.1 ATVPS11, VPS11 vacuolar protein sorting 11	golgi	0	0	0	3641.3	0	0	0	1214.1	0	0	0	0
AT2G05310.1 unknown protein; FUNCTIONS IN: molecular_function unknown; INVOLVED IN: biological_process unknown; LOCATED IN: chloroplast; BEST Arabidopsis thaliana protein match is: unknown protein (TAIR:AT4G13500.1); Has 50 Blast hits to 50 proteins in 20	plastid	162640	108610	103000	290060	136210	100170	197450	174620	23846	111450	195220	176840
AT2G05620.1 PGR5 proton gradient regulation 5	plastid	752060	620250	563610	1074800	583940	183650	312060	663380	35367	600220	679700	412550
AT2G05710.1 Aconitase 3 (ACO3)	mitochondrion	351980	513200	154880	258120	363690	383540	281090	431960	285170	561900	322020	333750
AT2G05830.3 NagB/RpiA/CoA transferase-like superfamily protein;AT2G05830.2 NagB/RpiA/CoA transferase-like superfamily protein;AT2G05830.4 NagB/RpiA/CoA transferase-like superfamily protein;AT2G05830.1 NagB/RpiA/CoA transferase-like superfamily protein	extracellular	0	0	3234.4	11930	0	0	3436.4	0	0	0	0	0
AT2G05920.1 Subtilase family protein	extracellular	0	0	0	0	0	0	0	0	0	1439.3	0	0
AT2G05990.2 MOD1, ENR1 NAD(P)-binding Rossmann-fold superfamily protein;AT2G05990.1 MOD1, ENR1 NAD(P)-binding Rossmann-fold superfamily protein	plastid	36356	25860	18950	20932	14808	26499	27365	28145	0	50355	19251	7390.5
AT2G06010.1 ORG4 OBP3-responsive gene 4	nucleus	12269	0	30462	12400	0	0	24103	0	0	10407	27281	0
AT2G06050.3 OPR3 oxophytodienoate-reductase 3;AT2G06050.2 OPR3 oxophytodienoate-reductase 3;AT2G06050.1 OPR3, DDE1 oxophytodienoate-reductase 3	peroxisome	33806	2818.4	16679	21943	9551.6	3634.3	7739.7	10367	1724.5	59889	19871	4382.3
AT2G06530.1 VPS2.1 SNF7 family protein	vacuole	0	4086.5	0	0	0	0	0	0	0	0	0	0
AT2G06850.1 EXGT-A1, EXT, XTH4 xyloglucan endotransglucosylase/hydrolase 4	extracellular	8379.8	0	5804.3	15917	0	0	0	5989.6	0	4616.2	0	0
AT2G07050.1 CAS1 cycloartenol synthase 1	vacuole	57694	48296	43320	29232	33353	27617	36953	32418	3569.1	48698	31747	26768
AT2G07360.1 SH3 domain-containing protein;AT2G07360.2 SH3 domain-containing protein	plasma membrane	908.13	0	2950.3	6933.8	728.75	0	3430.8	1155.2	0	984.35	774.69	462.81
ATMG01270.1 Ribosomal protein S7 (RPS7);AT2G07696.1 Ribosomal protein S7p/S5e family protein	mitochondrion	27599	34465	0	22474	29609	26277	26199	25940	0	70412	18615	0
ATMG00480.1 ATP synthase subunit (ATP8);AT2G07707.1 Plant mitochondrial ATPase, F0 complex, subunit 8 protein	mitochondrion	1261700	1411000	558240	825460	1066500	903980	596040	1021200	232470	1546400	783150	441250
ATMG00220.E RNA Edit COB apocytochrome b;ATMG00220.1 COB apocytochrome b;AT2G07727.1 Di-haem cytochrome, transmembrane;Cytochrome b/b6, C-terminal	mitochondrion	1351400	1725300	705690	757940	1386900	852360	691010	1396100	461750	2208500	1104300	438710
ATMG00290.1 Ribosomal protein S4 (RPS4);AT2G07734.1 Alpha-L RNA-binding motif/Ribosomal protein S4 family protein	mitochondrion	0	0	0	0	0	0	0	0	0	6324.7	0	0
ATMG01170.1 ATP synthase subunit (ATPA2);ATMG00410.E RNA Edit ATP6-1, ATP6 ATPase subunit 6-1;ATMG00410.1 ATP6-1, ATP6 ATPase subunit 6-1;AT2G07741.1 ATPase, F0 complex, subunit A protein	mitochondrion	76925	284210	45983	6926.9	112680	277840	167760	108120	123590	66347	108430	79860
AT2G09990.1 Ribosomal protein S5 domain 2-like superfamily protein	cytosol	47878	33996	40429	84552	32635	16338	26981	51187	2751.6	40027	39486	25921
AT2G13360.2 Alanine:glyoxylate aminotransferase (AGT1);AT2G13360.1 Alanine:glyoxylate aminotransferase (AGT1)	peroxisome	1913900	2908000	1450000	1614100	2429500	1732500	2055200	2166700	171890	2207700	2184800	615660
AT2G13560.1 NAD malic enzyme 1 (NAD-ME1)	mitochondrion	429670	761370	197520	310470	349230	588760	443900	617190	240720	680120	384160	280820
AT2G14170.2 Aldehyde dehydrogenase 6B2 (ALDH6B2);AT2G14170.1 Aldehyde dehydrogenase 6B2 (ALDH6B2);AT2G14170.3 Aldehyde dehydrogenase 6B2 (ALDH6B2)	mitochondrion	265250	354430	99151	192390	234600	279060	178410	310230	114300	426710	173330	124560
AT2G14720.2 VSR4, VSR2;1, BP80-2;1, MTV4 vacuolar sorting receptor 4;AT2G14720.1 VSR4, VSR2;1, BP80-2;1, MTV4 vacuolar sorting receptor 4;AT2G14740.2 Vacuolar sorting receptor 3 (VSR3);AT2G14740.1 Vacuolar sorting receptor 3 (VSR3)	vacuole,golgi	38423	37859	31750	55834	37761	32926	61102	27718	2441.4	36673	29544	34977
AT2G14880.1 SWIB/MDM2 domain superfamily protein	plastid	11184	0	7282.5	0	57087	25047	0	10444	0	10451	46483	0
AT2G15020.1 unknown protein; BEST Arabidopsis thaliana protein match is: unknown protein (TAIR:AT5G64190.1); Has 72 Blast hits to 72 proteins in 10 species: Archae - 0; Bacteria - 0; Metazoa - 0; Fungi - 0; Plants - 72; Viruses - 0; Other Eukaryotes - 0 (s	nucleus	26536	35973	0	17708	44481	28536	27227	43197	0	47643	40524	0
AT2G15240.1 UNC-50 family protein	golgi,endoplasmic reticulum	14377	13090	6353.3	9891.7	6558.5	0	0	7499.3	0	8637.4	0	0
AT2G15290.1 Translocon of the inner envelope membrane of chloroplasts 21 (TIC21)	plastid	94476	82139	81368	109680	99628	84488	124320	75854	0	52837	82336	41646
AT2G15390.2 FUT4, atfut4 fucosyltransferase 4;AT2G15390.1 FUT4, atfut4 fucosyltransferase 4	endoplasmic reticulum	0	2992.3	4219.3	3937.5	0	0	4450.8	3811	0	0	6220.7	0
AT2G15620.1 NIR1, NIR, ATHNIR nitrite reductase 1	plastid	53474	54796	59389	75744	56745	56437	82227	71924	0	50315	71860	5808.5
AT2G15690.1 DYW2	mitochondrion	1443.6	4137.3	0	3772.9	1687.3	2182.5	0	3037	383.49	12497	1330.2	1440.1
AT2G15860.1 unknown protein; FUNCTIONS IN: molecular_function unknown; INVOLVED IN: biological_process unknown; LOCATED IN: cellular_component unknown; EXPRESSED IN: 24 plant structures; EXPRESSED DURING: 13 growth stages; Has 30201 Blast hits to 17322 pro	golgi	4965.5	3849.9	4693.2	5289.1	4412	2659.7	5035.5	3349.8	0	3967.4	3047	0
AT2G15900.1 Phox-domain containg protein	plasma membrane	0	316.05	792.06	867.76	539.93	0	0	641.64	0	600.46	0	0
AT2G15970.2 COR413-PM1 cold regulated 413 plasma membrane 1;AT2G15970.1 COR413-PM1, WCOR413, WCOR413-LIKE, ATCOR413-PM1, FL3-5A3, ATCYP19 cold regulated 413 plasma membrane 1	plasma membrane	4801.9	0	0	0	0	3040.5	0	0	0	0	0	0
AT2G16070.2 PDV2 plastid division2;AT2G16070.1 PDV2 plastid division2	plastid	64277	19808	12206	61832	34140	10539	64716	26416	0	54912	53343	5262.2
AT2G16460.1 Cytochrome c oxidase subunit (COXX6);AT2G16460.2 Cytochrome c oxidase subunit (COXX6)	mitochondrion	79244	109600	24653	42121	69485	143140	44375	111980	16871	98945	64753	22948
AT2G16600.1 ROC3 rotamase CYP 3;AT2G16600.2 ROC3 rotamase CYP 3	cytosol	319980	295180	226080	361430	256340	157580	201910	214990	51192	346800	279280	75917
AT2G16640.1 Multimeric translocon complex in the outer envelope membrane 132 (TOC132)	peroxisome,plastid	7187.1	0	9881.3	6031.6	1817.3	505.83	1773.1	1804	0	11600	1707.6	0
AT2G16660.1 Major facilitator superfamily protein	plasma membrane	0	41612	0	22138	0	0	0	34036	0	50493	24764	3929.5
AT2G16710.2 Iron-sulphur cluster biosynthesis family protein;AT2G16710.1 Iron-sulphur cluster biosynthesis family protein;AT2G16710.3 Iron-sulphur cluster biosynthesis family protein	mitochondrion	0	22836	0	0	13786	5425.2	0	25395	0	28214	0	0
AT2G16950.2 TRN1, ATTRN1 transportin 1;AT2G16950.1 TRN1, ATTRN1 transportin 1	cytosol	0	0	2530.8	3654.5	0	0	1022	0	0	0	534.13	0
AT2G17120.1 LYM2 lysm domain GPI-anchored protein 2 precursor	plasma membrane	0	0	3165.1	2889.6	0	0	3600.2	2982.7	0	0	0	0
AT2G17130.2 NAD isocitrate dehydrogenase subunit (IDH2, regulatory);AT2G17130.1 NAD isocitrate dehydrogenase subunit (IDH2, regulatory)	mitochondrion	127750	161530	29392	63807	84035	147350	112890	152990	65540	181960	68203	69907
AT2G17190.1 ubiquitin family protein	cytosol	30759	6398.8	26025	34692	7912.5	2652.3	3176.8	23879	0	36067	5218.4	2990.4
AT2G17200.1 DSK2 ubiquitin family protein	nucleus	14255	8892	10745	14032	10552	0	10608	11217	0	13133	8708.7	5024
AT2G17240.1 unknown protein; FUNCTIONS IN: molecular_function unknown; INVOLVED IN: biological_process unknown; LOCATED IN: chloroplast; EXPRESSED IN: 23 plant structures; EXPRESSED DURING: 14 growth stages; BEST Arabidopsis thaliana protein match is: unkn	plastid	0	0	17207	19650	6020.6	0	0	4466	0	0	15022	0
AT2G17265.1 HSK, DMR1 homoserine kinase	plastid	9671.2	0	0	0	0	0	0	2282.1	0	2471.7	0	0
AT2G17290.1 CPK6, ATCDPK3, ATCPK6 Calcium-dependent protein kinase family protein;AT4G35310.1 CPK5, ATCPK5 calmodulin-domain protein kinase 5	cytosol	0	0	0	3971.6	0	0	3541.7	0	0	0	0	0
AT2G17350.1 unknown protein; Has 119 Blast hits to 93 proteins in 40 species: Archae - 0; Bacteria - 3; Metazoa - 18; Fungi - 12; Plants - 44; Viruses - 0; Other Eukaryotes - 42 (source: NCBI BLink).	nucleus	0	0	0	0	0	0	0	0	0	0	26551	0
AT5G07090.2 Ribosomal protein S4 (RPS4A) family protein;AT2G17360.1 Ribosomal protein S4 (RPS4A) family protein;AT5G58420.1 Ribosomal protein S4 (RPS4A) family protein;AT5G07090.1 Ribosomal protein S4 (RPS4A) family protein;AT2G17360.2 Ribosomal protein S4	cytosol	241160	100390	97477	577390	150570	113850	251430	264340	2481.7	283060	212720	65684
AT2G17380.1 AP19 associated protein 19;AT4G35410.2 Clathrin adaptor complex small chain family protein	golgi	0	0	0	0	0	6995.1	9034	0	0	0	0	0
AT2G17390.1 AKR2B ankyrin repeat-containing 2B	cytosol	19179	0	22164	32598	0	8373.5	29928	8057.7	0	0	5278.7	30643
AT2G17420.1 NTRA, ATNTRA, NTR2 NADPH-dependent thioredoxin reductase A	peroxisome	12531	43296	0	0	0	64638	74307	19318	10404	21358	5255.1	9180.9
AT2G17650.1 AMP-dependent synthetase and ligase family protein	mitochondrion	6261.8	42247	0	2968.5	22513	24416	20997	26627	6996.9	29106	11178	11421
AT2G17695.3 FUNCTIONS IN: molecular_function unknown; INVOLVED IN: biological_process unknown; CONTAINS InterPro DOMAIN/s: Domain of unknown function DUF1990 (InterPro:IPR018960).;AT2G17695.2 FUNCTIONS IN: molecular_function unknown; INVOLVED IN: biologica	cytosol	406970	233940	480950	563780	418220	143950	327680	396350	6519.2	333680	502430	139970
AT2G17720.1 2-oxoglutarate (2OG) and Fe(II)-dependent oxygenase superfamily protein	endoplasmic reticulum	9364.7	0	16175	3262.1	7882.2	9607.7	10988	13722	0	14322	0	2703.5
AT2G17790.1 VPS35A, ZIP3 VPS35 homolog A	golgi	0	0	0	1230.3	0	0	0	236.15	0	0	0	0
AT2G17820.1 ATHK1, AHK1, HK1 histidine kinase 1	plasma membrane	3215.2	4040.1	1437.9	1756.8	2847.9	2382.3	2142.9	3595.3	2593.4	4006.2	2671.2	2457.7
AT2G17840.1 ERD7 Senescence/dehydration-associated protein-related	plasma membrane	6460.6	4532.5	16605	19352	10675	4679.3	16116	2682.7	0	5217.9	7861.6	0
AT2G17972.1 unknown protein; FUNCTIONS IN: molecular_function unknown; INVOLVED IN: biological_process unknown; LOCATED IN: chloroplast thylakoid membrane, chloroplast; EXPRESSED IN: 22 plant structures; EXPRESSED DURING: 14 growth stages; Has 34 Blast hit	plastid	0	0	0	0	0	0	12913	0	0	0	0	0
AT2G18020.1 Ribosomal protein L8 (RPL8A)	cytosol	95273	6930.3	51957	70361	47808	63795	78875	43157	0	64143	22926	6201.3
AT2G18160.1 ATBZIP2, GBF5, bZIP2 basic leucine-zipper 2	nucleus	0	62116	0	0	0	0	0	0	64366	0	0	109730
AT2G18245.1 alpha/beta-Hydrolases superfamily protein	mitochondrion	19698	0	9696.6	26250	6561.8	4848.3	14491	5197.7	0	12739	18099	1989.8
AT2G18330.1 AAA-type ATPase family protein	mitochondrion	23360	42050	5346.5	15411	34497	34660	24892	35399	0	63827	20696	2130.8
AT2G18400.1 ribosomal protein L6 family protein	mitochondrion	0	0	0	0	0	0	0	0	0	46349	0	0
AT2G18710.1 SCY1 SECY homolog 1	plastid	45308	29082	37005	75762	33810	15423	32914	40012	0	23614	37943	21396
AT2G18770.1 P-loop containing nucleoside triphosphate hydrolases superfamily protein	vacuole	13380	10231	15155	34197	23195	9915.1	21969	12492	0	0	9073.5	0
AT2G18960.1 Plasma membrane proton ATPase	plasma membrane	247560	135660	179340	234630	167250	105620	159670	151160	12530	163680	147630	102790
AT2G19080.1 Metaxin-related	mitochondrion	122610	312180	39758	143630	262550	230830	176630	144170	57308	381320	131020	101810
AT2G19400.1 AGC (cAMP-dependent, cGMP-dependent and protein kinase C) kinase family protein	cytosol	0	0	0	0	12239	0	11496	0	0	12293	0	0
AT2G19480.3 NAP1;2 nucleosome assembly protein 1;2;AT2G19480.2 NFA02, NFA2, NAP1;2 nucleosome assembly protein 1;2;AT2G19480.1 NFA02, NFA2, NAP1;2 nucleosome assembly protein 1;2	nucleus	194820	118730	146450	393000	163090	81148	105330	256050	0	188840	123120	105490
AT2G19490.1 RecA homolog 2 (RECA2)	mitochondrion	8436.4	5957.7	0	7787.4	0	0	0	0	0	16879	0	0
AT2G19520.1 FVE, ACG1, MSI4, NFC4, NFC04, ATMSI4 Transducin family protein / WD-40 repeat family protein	nucleus	0	0	0	4845.1	0	0	0	0	0	0	0	0
AT2G19530.1 unknown protein; BEST Arabidopsis thaliana protein match is: unknown protein (TAIR:AT1G55160.2); Has 461 Blast hits to 346 proteins in 80 species: Archae - 0; Bacteria - 16; Metazoa - 89; Fungi - 28; Plants - 57; Viruses - 0; Other Eukaryotes -	nucleus	9776.2	0	0	10928	0	0	3681.1	8721	0	0	0	0
AT2G19680.2 ATP synthase subunit (ATPG);AT2G19680.1 ATP synthase subunit (ATPG)	mitochondrion	244220	387070	139500	227360	323220	306420	214080	301060	91513	364880	276050	119940
AT2G19720.1 rps15ab ribosomal protein S15A B	cytosol	0	0	0	0	0	0	0	0	0	14757	0	0
AT2G19730.3 Ribosomal L28e protein family;AT2G19730.2 Ribosomal L28e protein family;AT2G19730.1 Ribosomal L28e protein family	cytosol	505050	432890	272230	873840	381310	231660	392920	577330	0	523630	558690	253350
AT5G56710.1 Ribosomal protein L31e family protein;AT4G26230.1 Ribosomal protein L31e family protein;AT2G19740.1 Ribosomal protein L31e family protein;AT5G56710.2 Ribosomal protein L31e family protein	cytosol	0	0	0	274750	0	149770	160520	193160	0	172740	0	0
AT2G19760.1 PFN1, PRF1 profilin 1	cytosol	0	0	0	15066	0	0	0	9870.1	0	0	0	0
AT2G19860.1 Hexokinase 2 (HXK2);AT2G19860.2 Hexokinase 2 (HXK2)	mitochondrion	299180	463670	152540	210340	401830	316340	232400	390690	48317	396410	267170	83184
AT2G19940.2 oxidoreductases, acting on the aldehyde or oxo group of donors, NAD or NADP as acceptor;copper ion binding;AT2G19940.1 oxidoreductases, acting on the aldehyde or oxo group of donors, NAD or NADP as acceptor;copper ion binding	mitochondrion	7038.3	0	3379	10308	2465.4	0	7962.9	7821.7	0	2838.3	3174.5	1701.4
AT2G20060.1 Ribosomal protein L4 family	mitochondrion	32872	30510	0	18886	24049	22529	18388	24646	0	63212	13223	0
AT2G20130.1 LCV1 like COV 1;AT2G20120.1 COV1 Protein of unknown function (DUF502)	endoplasmic reticulum	18750	17106	0	23670	15273	18580	16323	18363	0	21699	0	8726.5
AT4G29040.1 26S proteasome regulatory subunit (RPT2A);AT2G20140.1 AAA-type ATPase family protein	nucleus,cytosol	7586.8	0	3017.2	35016	9681.4	3530.2	13398	7870.1	0	4523.9	14467	3850.3
AT2G20230.1 Tetraspanin family protein	plasma membrane	58372	16180	93415	54974	52836	39884	50086	57260	0	55684	58764	28937
AT2G20260.1 PSAE-2 photosystem I subunit E-2	plastid	642670	423970	820580	739200	418320	455290	845150	467020	52576	555530	792460	649620
AT2G20270.1 Thioredoxin superfamily protein;AT2G20270.2 Thioredoxin superfamily protein	plastid	0	0	0	0	0	35659	0	21438	0	17294	0	0
AT2G20360.1 NADH:ubiquinone oxidoreductase subunit (39kDa)	mitochondrion	1305100	1627100	493130	882580	1047900	1218500	732010	1134300	550250	1982600	861930	576870
AT2G20390.1 Cytochrome c oxidase assembly protein;AT2G20390.2 Cytochrome c oxidase assembly protein	mitochondrion	10681	14990	5567.3	29425	42385	40352	31583	9657.6	9651.8	82638	39804	12237
AT2G20420.1 ATP citrate lyase (ACL) family protein (Succinate-CoA ligase activity)	mitochondrion	1086700	1662300	612040	920880	1034100	1344000	730380	1530400	737140	1688000	902790	724390
AT2G20450.1 Ribosomal protein L14	cytosol	57245	0	51743	0	26996	0	0	52478	0	51265	37869	19765
AT2G20530.2 Prohibitin 6 (PHB6);AT2G20530.1 Prohibitin 6 (PHB6)	mitochondrion	339650	406210	151690	256790	295430	270420	158830	357740	62004	542100	211560	99244
AT2G20580.1 RPN1A, ATRPN1A 26S proteasome regulatory subunit S2 1A	nucleus,cytosol	152080	3705.5	141990	180140	4273.3	0	113300	9154.1	0	3921.5	14047	1152.2
AT2G20610.1 SUR1, HLS3, RTY, ALF1, RTY1 Tyrosine transaminase family protein	peroxisome	0	0	0	5109.7	0	0	0	0	0	0	0	0
AT2G20630.1 PIA1 PP2C induced by AVRRPM1;AT2G20630.2 PIA1 PP2C induced by AVRRPM1	cytosol	4411.6	5346	4995.3	15207	3881.3	3165.4	9015.8	4013.8	0	13342	0	0
AT2G20690.1 lumazine-binding family protein	plastid	0	0	7563.8	10997	0	0	7317.9	0	0	0	0	0
AT2G20760.1 Clathrin light chain protein	golgi	2965.7	0	26182	5558.1	0	8289.1	0	0	0	0	0	0
AT2G20800.1 Alternative NAD(P)H dehydrogenase B4 (NDB4)	mitochondrion	93590	0	46406	12883	0	134680	68730	192490	11396	143700	0	0
AT2G20820.1 unknown protein; Has 44 Blast hits to 44 proteins in 13 species: Archae - 0; Bacteria - 0; Metazoa - 0; Fungi - 0; Plants - 44; Viruses - 0; Other Eukaryotes - 0 (source: NCBI BLink).;AT2G20820.2 unknown protein; Has 36 Blast hits to 36 protein	mitochondrion	104790	196250	0	0	166490	0	0	77104	53220	0	125020	94647
AT2G20830.1 transferases;folic acid binding;AT2G20830.3 transferases;folic acid binding;AT2G20830.2 transferases;folic acid binding	mitochondrion	15106	35148	0	5472.8	27718	33754	19208	39206	0	10956	17948	6035.7
AT2G20860.1 LIP1 lipoic acid synthase 1	mitochondrion	29385	37231	0	9088.2	26033	31862	10881	22334	0	30146	34347	6793.1
AT2G20890.1 PSB29, THF1 photosystem II reaction center PSB29 protein	plastid	44600	37039	86835	207560	48242	56961	122290	64326	0	51983	61370	39039
AT2G20900.3 DGK5, ATDGK5 diacylglycerol kinase 5;AT2G20900.2 DGK5, ATDGK5 diacylglycerol kinase 5;AT2G20900.4 DGK5, ATDGK5 diacylglycerol kinase 5;AT2G20900.1 DGK5, ATDGK5 diacylglycerol kinase 5	cytosol	3435.4	0	0	2292.1	0	0	4329.7	0	0	0	3880.2	0
AT2G20930.1 SNARE-like superfamily protein	golgi,cytosol	7037.6	0	0	0	0	0	0	0	0	0	0	0
AT2G20940.1 Protein of unknown function (DUF1279)	mitochondrion	77673	149660	32931	64516	147970	101210	85199	140190	13139	178500	65233	30475
AT2G20990.1 SYTA, NTMC2TYPE1.1, ATSYTA, NTMC2T1.1, SYT1 synaptotagmin A;AT2G20990.3 SYTA synaptotagmin A;AT2G20990.2 SYTA synaptotagmin A	plasma membrane,endoplasmic reticulum	112870	68686	83852	113150	48257	41081	82825	60984	0	59794	46336	18225
AT2G21160.1 Translocon-associated protein (TRAP), alpha subunit;AT2G21160.2 Translocon-associated protein (TRAP), alpha subunit	endoplasmic reticulum	485860	328040	310040	516060	339560	232310	289820	365790	0	540560	316930	175160
AT2G21170.2 TIM, PDTPI triosephosphate isomerase;AT2G21170.1 TIM, PDTPI triosephosphate isomerase	plastid	131930	115920	262630	232530	147050	115720	205150	105520	1894.6	184900	220260	69268
AT2G21190.1 ER lumen protein retaining receptor family protein;AT4G38790.1 ER lumen protein retaining receptor family protein	endoplasmic reticulum	0	8644.2	11026	12630	11279	7563.9	10482	0	0	9713.1	11445	0
AT2G21280.1 GC1, ATSULA, SULA NAD(P)-binding Rossmann-fold superfamily protein	plastid	72019	64140	73154	135840	68268	20981	64968	90765	0	61133	80903	58079
AT2G21330.1 FBA1 fructose-bisphosphate aldolase 1;AT2G21330.3 FBA1 fructose-bisphosphate aldolase 1;AT2G21330.2 FBA1 fructose-bisphosphate aldolase 1	plastid	168630	123680	168010	189450	152690	115930	206050	176920	9602.5	127260	199670	42426
AT2G21340.2 MATE efflux family protein;AT2G21340.1 MATE efflux family protein	plastid	41384	6931.1	35435	33724	36136	0	35495	28317	0	32031	36511	17623
AT2G21385.2 unknown protein; FUNCTIONS IN: molecular_function unknown; INVOLVED IN: biological_process unknown; LOCATED IN: chloroplast; EXPRESSED IN: 22 plant structures; EXPRESSED DURING: 13 growth stages; Has 49 Blast hits to 49 proteins in 20 species:	cytosol	8535.9	0	9109.2	20479	5252	0	9482.4	0	0	0	0	0
AT2G21390.1 Coatomer, alpha subunit	golgi	20320	25610	28081	53525	26272	8434.7	7788.7	18880	0	22541	17833	0
AT2G21410.1 VHA-A2 vacuolar proton ATPase A2	vacuole	12276	8637.5	15433	23036	17125	8260.6	7355.3	26528	0	17476	8294	4453.9
AT2G21530.1 SMAD/FHA domain-containing protein	plastid	38163	25623	42808	219380	30688	33971	100450	32151	0	16696	53343	25693
AT2G21580.2 Ribosomal protein S25 family protein;AT2G21580.1 Ribosomal protein S25 family protein	nucleus	96342	61496	107850	197990	88277	56911	40360	89121	0	103770	100720	56783
AT2G21600.1 ATRER1B, RER1B endoplasmatic reticulum retrieval protein 1B	endoplasmic reticulum	37794	9023.5	30370	16428	16719	23361	33319	10617	3268.8	46761	33005	18168
AT2G21620.1 RD2 Adenine nucleotide alpha hydrolases-like superfamily protein;AT2G21620.2 RD2 Adenine nucleotide alpha hydrolases-like superfamily protein	cytosol	0	0	0	12074	0	0	0	0	0	0	0	0
AT2G21640.1 Encodes a protein of unknown function that is a marker for oxidative stress response.	mitochondrion	55509	0	25608	30194	0	6177	0	9637.3	0	38898	0	0
AT2G21660.1 ATGRP7, CCR2, GR-RBP7, GRP7 cold, circadian rhythm, and rna binding 2;AT2G21660.2 ATGRP7, CCR2 cold, circadian rhythm, and rna binding 2	nucleus	53552	58413	39428	72668	12711	57490	57214	54307	7926.5	57517	52675	44954
AT2G21860.1 violaxanthin de-epoxidase-related	plastid	17838	4789.8	5750.4	25947	8319.7	0	7655.6	5427.1	0	11369	18559	0
AT2G21870.1 ATP synthase subunit (ATP FAd);AT2G21870.2 ATP synthase subunit (ATP FAd)	mitochondrion	3698900	4363600	1485400	2177700	3845100	3697000	2590700	3664700	1762700	4212400	3138500	1912800
AT2G21960.1 unknown protein; LOCATED IN: chloroplast; EXPRESSED IN: 22 plant structures; EXPRESSED DURING: 13 growth stages; BEST Arabidopsis thaliana protein match is: unknown protein (TAIR:AT1G56180.1); Has 224 Blast hits to 222 proteins in 59 species: A	plastid	27808	24568	40386	23410	20846	47491	84591	21333	0	29939	69698	17650
AT2G22170.1 Lipase/lipooxygenase, PLAT/LH2 family protein	extracellular	24333	0	36086	48224	0	0	0	0	0	0	32227	0
AT2G22230.1 Thioesterase superfamily protein;AT5G10160.1 Thioesterase superfamily protein	plastid	10095	0	17121	58488	0	0	12588	14627	0	0	15265	0
AT2G22250.1 ATAAT, AAT, MEE17 aspartate aminotransferase;AT2G22250.3 ATAAT, AAT, MEE17 aspartate aminotransferase;AT2G22250.2 ATAAT, AAT, MEE17 aspartate aminotransferase	plastid	2059.5	0	1527.1	4242.3	0	0	0	0	0	4608.7	0	0
AT2G22360.1 DNAJ heat shock family protein	plastid	18861	16246	27962	41982	22457	9544.1	38190	32786	0	25235	26792	12488
AT2G22480.1 PFK5 phosphofructokinase 5	plastid	7894	0	0	2950.3	0	0	0	0	0	0	0	0
AT2G22500.1 Mitochondrial dicarboxylate carrier 3 (DIC1)	mitochondrion	131400	165250	36752	32391	82307	73681	51414	88832	59203	154920	62879	39579
AT2G22780.1 NAD-malate dehydrogenase (PMDH1)	peroxisome	130240	105630	48543	96241	178020	140730	146590	116970	5595.8	163550	145730	37223
AT2G22795.1 unknown protein; BEST Arabidopsis thaliana protein match is: unknown protein (TAIR:AT4G37820.1); Has 799854 Blast hits to 188815 proteins in 4452 species: Archae - 4529; Bacteria - 144236; Metazoa - 287749; Fungi - 87083; Plants - 43826; Viruse	golgi	11861	11668	10942	14356	12837	7641.9	1045	9222.2	0	30262	2276.1	0
AT2G23370.1 Cyclin delta-3	mitochondrion	4903.2	41908	3631.6	5663.3	5256.7	27391	4289.4	28289	0	9280.3	18028	9797.8
AT2G23390.1 CONTAINS InterPro DOMAIN/s: Protein of unknown function DUF482 (InterPro:IPR007434), Acyl-CoA N-acyltransferase (InterPro:IPR016181); Has 2165 Blast hits to 2163 proteins in 543 species: Archae - 0; Bacteria - 1044; Metazoa - 0; Fungi - 0; Plan	plastid	0	0	0	1904.5	0	0	0	2750.2	0	0	0	0
AT2G23600.1 ACL, ATMES2, MES2, ATME8, ME8 acetone-cyanohydrin lyase	cytosol	6450.5	0	9304.6	31145	5233	0	9002.9	11607	0	6155.3	5628.1	9114.5
AT2G23670.1 YCF37 homolog of Synechocystis YCF37	plastid	128600	127990	188860	0	85743	81238	121710	100610	8536.4	24074	104680	58525
AT2G23810.1 TET8 tetraspanin8	plasma membrane	0	0	0	0	0	7842.5	0	0	0	0	0	0
AT2G23820.2 Metal-dependent phosphohydrolase;AT2G23820.1 Metal-dependent phosphohydrolase	cytosol	19144	39396	0	10809	23990	21866	10625	30050	3136.5	37964	13708	4175.5
AT2G23890.1 HAD-superfamily hydrolase, subfamily IG, 5-nucleotidase	mitochondrion	0	0	0	0	1538.7	1473.8	0	1492.7	0	2556.3	0	0
AT2G23940.1 Protein of unknown function (DUF788)	endoplasmic reticulum	28616	0	0	0	14239	0	0	15830	0	21704	0	0
AT2G24020.2 Uncharacterised BCR, YbaB family COG0718;AT2G24020.1 Uncharacterised BCR, YbaB family COG0718	plastid	240730	205820	277980	348930	194150	169230	240300	259120	31956	232080	250690	110610
AT2G24090.1 Ribosomal protein L35	plastid	0	0	0	103100	0	68119	79916	0	0	0	0	0
AT2G24180.1 CYP71B6 cytochrome p450 71b6	endoplasmic reticulum	32265	34029	25420	31709	31470	11556	25645	46409	0	41550	13075	15955
AT2G24200.3 Leucyl aminopeptidase 1 (LAP1);AT2G24200.2 Leucyl aminopeptidase 1 (LAP1);AT2G24200.1 Leucyl aminopeptidase 1 (LAP1)	cytosol	5277.6	1934.5	0	5158.4	2718.6	0	6192.1	7719.5	0	2229.3	2379.6	2464.2
AT2G24270.3 ALDH11A3 aldehyde dehydrogenase 11A3;AT2G24270.2 ALDH11A3 aldehyde dehydrogenase 11A3;AT2G24270.1 ALDH11A3 aldehyde dehydrogenase 11A3;AT2G24270.4 ALDH11A3 aldehyde dehydrogenase 11A3	cytosol	20587	16591	17488	40014	15656	8044.1	17214	19634	1008.5	24412	14124	10227
AT2G24420.2 DNA repair ATPase-related;AT2G24420.1 DNA repair ATPase-related	endoplasmic reticulum	106370	70565	62902	88089	99741	61487	85896	90977	1333.3	98301	62480	37772
AT2G24765.1 ARF3, ARL1, ATARL1 ADP-ribosylation factor 3;AT2G24765.2 ARF3, ARL1, ATARL1 ADP-ribosylation factor 3	golgi	59476	24968	44486	83217	43470	25432	36159	24864	0	40148	45443	12024
AT2G24820.1 TIC55-II translocon at the inner envelope membrane of chloroplasts 55-II	plastid	723920	418700	735660	774390	577790	354720	823700	583260	20494	496620	802260	317680
AT2G24940.1 AtMAPR2, MAPR2 membrane-associated progesterone binding protein 2	cytosol	0	0	0	0	0	39618	30380	0	0	0	0	0
AT2G25070.1 Protein phosphatase 2C family protein	plasma membrane	2514.4	0	0	0	0	0	4876.2	8728.7	0	0	0	0
AT2G25080.1 ATGPX1, GPX1 glutathione peroxidase 1	plastid	169710	93507	69007	176850	76067	123390	95755	124900	0	88935	75806	26541
AT2G25110.1 SDF2, ATSDL, AtSDF2 stromal cell-derived factor 2-like protein precursor	endoplasmic reticulum	5145.2	4069.9	10240	17688	6004.2	0	20792	3824.9	0	6118.5	0	0
AT2G25140.1 Caseinolytic protease B4 (CLPB4)	mitochondrion	1308.5	1034	0	0	1261.9	728.43	607.84	1276	0	9000	593.56	619.96
AT2G25310.1 Protein of unknown function (DUF2012)	endoplasmic reticulum	14799	10433	9626.2	23456	0	0	0	12591	0	15890	10130	0
AT2G25450.1 2-oxoglutarate (2OG) and Fe(II)-dependent oxygenase superfamily protein	cytosol	1327.6	4729.8	1953.6	3622.1	1470.8	0	1286.9	2260	0	2352	0	0
AT2G25570.1 Binding protein;AT2G25570.3 Binding protein;AT2G25570.2 Binding protein	mitochondrion	11344	10262	1878	3051	5220.5	17392	11461	5187.7	0	11427	4660.4	0
AT2G25610.1 ATPase, F0/V0 complex, subunit C protein;AT4G32530.1 ATPase, F0/V0 complex, subunit C protein;AT4G32530.2 ATPase, F0/V0 complex, subunit C protein	vacuole	23887	0	18554	23897	20566	14642	16977	18108	0	0	23523	14141
AT2G25670.2 BEST Arabidopsis thaliana protein match is: copper ion binding (TAIR:AT4G32610.1); Has 43784 Blast hits to 26928 proteins in 1799 species: Archae - 86; Bacteria - 6347; Metazoa - 15971; Fungi - 5398; Plants - 1931; Viruses - 259; Other Eukaryot	nucleus	5157.6	0	5480.2	10157	3570	0	0	4097.9	0	4546.6	3886.3	0
AT2G25830.1 YebC-related	plastid	9768.7	10364	0	11148	6718.4	44651	21990	0	0	32275	0	4645.6
AT2G25840.3 OVA4 Nucleotidylyl transferase superfamily protein;AT2G25840.1 OVA4 Nucleotidylyl transferase superfamily protein;AT2G25840.2 OVA4 Nucleotidylyl transferase superfamily protein	plastid	4108.4	6519.7	3841.6	4820.6	4688.2	4094.7	3868.1	46619	0	8663.4	4692	0
AT2G26080.1 Glycin decarboxylase P-protein 2 (GDC-P2)	mitochondrion	555930	845910	437160	650670	1062800	1028100	877440	802940	169680	774920	908320	386020
AT2G26140.1 FTSH protease 4 (FTSH4)	mitochondrion	53720	39612	19299	21930	54125	52833	36410	42012	777.52	127480	36604	3103.6
AT2G26230.1 Urate oxidase (UOX)	peroxisome	28833	18766	19525	7208.8	7698	7015.8	16095	16279	0	41849	11565	3393.5
AT2G26240.1 Transmembrane proteins 14C	mitochondrion	57832	89169	45366	43135	70938	21641	0	121890	13155	66766	57698	0
AT2G26250.1 FDH, KCS10 3-ketoacyl-CoA synthase 10	golgi	23872	9652.8	12369	15849	24837	8434	0	5383	0	19217	3635.6	0
AT2G26340.1 unknown protein; FUNCTIONS IN: molecular_function unknown; INVOLVED IN: biological_process unknown; LOCATED IN: chloroplast thylakoid membrane, chloroplast thylakoid lumen, chloroplast; EXPRESSED IN: 22 plant structures; EXPRESSED DURING: 13 gr	plastid	76827	35262	51885	96887	37844	36814	49374	55335	0	58841	66937	22582
AT2G26350.1 PEX10, ATPEX10 peroxin 10	peroxisome	7152.4	5138.9	9232.9	0	8042.8	0	3743.5	4566.7	0	18399	3758.2	0
AT2G26500.3 cytochrome b6f complex subunit (petM), putative;AT2G26500.2 cytochrome b6f complex subunit (petM), putative;AT2G26500.1 cytochrome b6f complex subunit (petM), putative	plastid	0	20736	35652	12885	0	45807	205190	0	27942	0	52893	91759
AT2G26560.1 PLP2, PLA IIA, PLA2A phospholipase A 2A	cytosol	2764.2	0	19254	17203	0	0	9435.1	37281	0	0	16171	0
AT2G26730.1 Leucine-rich repeat protein kinase family protein	plasma membrane	1991.3	1004.8	2244.1	3101.8	1818.1	0	1927.8	1852.4	0	1675.7	1455.7	733.4
AT2G26800.2 Aldolase superfamily protein;AT2G26800.1 Aldolase superfamily protein;AT2G26800.3 Aldolase superfamily protein	mitochondrion	15541	26631	0	4194.5	20403	30093	33614	25832	13861	28718	18027	4268
AT2G26900.1 Sodium Bile acid symporter family	plastid	291420	174330	301900	273420	205000	120350	211070	174550	0	245930	227120	1984.1
AT2G26930.1 ATCDPMEK, PDE277, ISPE, CDPMEK 4-(cytidine 5-phospho)-2-C-methyl-D-erithritol kinase	plastid	0	0	0	2648.6	0	0	0	0	0	2072.2	0	0
AT2G26990.1 FUS12, ATCSN2, COP12, CSN2 proteasome family protein	nucleus	2387.9	0	2867.8	3966.8	0	665.79	2239.6	0	0	2566.3	2234.2	0
AT5G21274.1 CAM6, ACAM-6 calmodulin 6;AT3G56800.1 CAM3, acam-3 calmodulin 3;AT3G43810.1 CAM7 calmodulin 7;AT2G41110.1 CAM2, ATCAL5 calmodulin 2;AT2G27030.1 CAM5, ACAM-2 calmodulin 5;AT2G41110.2 CAM2 calmodulin 2;AT2G27030.3 CAM5 calmodulin 5	peroxisome	165020	112090	59329	112570	65387	123490	195340	169680	26600	125390	129990	139300
AT2G27290.1 Protein of unknown function (DUF1279)	plastid	172760	78948	89899	111020	78940	47295	60816	99810	5613.9	70578	105750	57397
AT2G27490.2 ATCOAE dephospho-CoA kinase family;AT2G27490.1 ATCOAE dephospho-CoA kinase family	mitochondrion	26929	39646	6601.9	16545	13748	23815	34399	25337	0	31438	17260	5234.4
AT2G27530.2 PGY1 Ribosomal protein L1p/L10e family;AT2G27530.1 PGY1 Ribosomal protein L1p/L10e family	cytosol	51954	46837	121590	252750	83652	43134	12145	178600	0	154270	116250	29198
AT2G27680.1 NAD(P)-linked oxidoreductase superfamily protein	plastid	25659	27567	22252	18844	22953	32939	23431	20071	0	19433	32555	9037.3
AT2G27710.3 60S acidic ribosomal protein family;AT2G27710.2 60S acidic ribosomal protein family;AT2G27710.1 60S acidic ribosomal protein family;AT2G27710.4 60S acidic ribosomal protein family	cytosol	649610	405400	759010	288200	502730	351530	451800	624850	0	599220	593130	290330
AT2G27720.1 60S acidic ribosomal protein family;AT2G27720.3 60S acidic ribosomal protein family;AT2G27720.2 60S acidic ribosomal protein family	cytosol	162930	82172	72163	206980	127940	118900	128220	121100	0	140050	138150	53156
AT2G27730.1 NADH:ubiquinone oxidoreductase subunit	mitochondrion	2123300	2429600	1035400	1480900	2124700	2876400	1741800	2446900	924780	3440500	1652500	847060
AT2G28000.1 Chaperonin 60 alpha 1 (CPN60A1)	plastid	265790	171140	173090	203520	213700	115620	186540	157650	8588.8	219370	181870	64221
AT2G28190.1 CSD2, CZSOD2 copper/zinc superoxide dismutase 2	plastid	0	28351	0	29374	20652	10745	9127.9	10152	0	36079	12164	7658.8
AT2G28390.1 SAND family protein	nucleus	0	0	0	0	0	0	0	0	0	809.7	0	0
AT2G28430.1 NADH:ubiquinone oxidoreductase subunit (putative)	mitochondrion	682830	825010	329730	532710	685290	542370	413810	786600	73446	1058400	541370	217930
AT2G28520.1 Vacuolar proton ATPase A1 (VHA-A1)	golgi	1653.8	1607.7	2520.2	1674.8	1009.8	740.54	4109.8	1531.5	0	3455.2	1007.7	0
AT2G28605.1 Photosystem II reaction center PsbP family protein	plastid	0	0	14372	0	0	0	0	0	0	0	0	0
AT2G28800.4 ALB3 63 kDa inner membrane family protein;AT2G28800.1 ALB3 63 kDa inner membrane family protein	plastid	41156	9411.4	48853	44694	28470	17490	12882	17696	0	34221	30657	15823
AT2G28900.1 Outer envelope protein 16 (OEP16)	plastid	5114200	3699900	4848700	5359700	4049500	2587300	4735500	3746100	195980	4723300	4652200	1008100
AT2G29080.1 FTSH protease 3 (FTSH3)	mitochondrion	125980	133000	28429	64039	87618	104200	57745	111140	23839	189020	39741	24035
AT2G29110.1 ATGLR2.8, GLR2.8 glutamate receptor 2.8	plasma membrane	0	0	0	19738	0	56176	0	0	0	0	0	0
AT2G29450.1 ATGSTU5, ATGSTU1, AT103-1A, GSTU5 glutathione S-transferase tau 5	cytosol	13160	0	11931	17678	0	0	13841	0	0	12802	10792	0
AT2G29530.1 Translocase of the inner mitochondrial membrane 10 (TIM10);AT2G29530.2 Translocase of the inner mitochondrial membrane 10 (TIM10);AT2G29530.3 Translocase of the inner mitochondrial membrane 10 (TIM10)	mitochondrion	22105	29229	0	0	19781	0	0	20801	0	40901	16514	0
AT2G29550.1 TUB7 tubulin beta-7 chain	cytosol	8517.9	0	11503	8973.5	0	6862.7	7005.1	4794.3	0	7569.8	11620	0
AT2G29560.1 Cytosolic phosphoenolpyruvate enolase (ENOC)	cytosol	14439	33862	7419.6	15944	18638	21776	17346	29070	0	32810	19501	3069.3
AT2G29630.3 THIC thiaminC;AT2G29630.2 THIC thiaminC;AT2G29630.1 PY, THIC thiaminC	plastid	10423	17978	10448	8136.3	13689	0	5854.8	9791.2	0	11608	11651	0
AT2G29650.2 ANTR1 phosphate transporter 4;1;AT2G29650.1 ANTR1, PHT4;1 phosphate transporter 4;1	plastid	12366	0	14284	14585	10572	10221	13991	10530	0	9337.9	11789	0
AT2G29700.1 ATPH1, PH1 pleckstrin homologue 1	cytosol	14645	12197	14601	18687	12665	0	9419.6	12941	0	14710	10831	0
AT2G29720.1 CTF2B FAD/NAD(P)-binding oxidoreductase family protein	mitochondrion	40735	75651	25272	38645	49891	68205	79694	82091	54911	61550	98076	61026
AT2G29900.1 PS2 Presenilin-2	vacuole	1939.5	1575.5	1601.1	0	0	0	0	1540	0	1870.4	0	0
AT2G29990.1 Alternative NAD(P)H dehydrogenase 2 (NDA2)	mitochondrion	8827.4	39565	1831.8	0	10669	9832.4	10167	33579	5699.5	13623	12687	10629
AT2G30110.1 ATUBA1, MOS5, UBA1 ubiquitin-activating enzyme 1	cytosol	637.85	0	0	662.68	0	0	0	0	0	0	0	0
AT2G30170.2 Protein phosphatase 2C family protein;AT2G30170.1 Protein phosphatase 2C family protein	cytosol	0	0	0	0	0	0	3783	0	0	0	0	0
AT2G30200.1 catalytics;transferases;[acyl-carrier-protein] S-malonyltransferases;binding;AT2G30200.2 catalytics;transferases;[acyl-carrier-protein] S-malonyltransferases;binding	plastid	11321	17949	5072	5968.2	2354.6	7003.8	13046	14010	0	31950	7986.2	5664.6
AT2G30390.1 FC2, FC-II, ATFC-II ferrochelatase 2;AT2G30390.2 FC2 ferrochelatase 2	plastid	30767	15385	18685	29794	42702	17023	8877.4	10697	0	16402	16409	16129
AT2G30490.1 ATC4H, C4H, CYP73A5, REF3 cinnamate-4-hydroxylase	endoplasmic reticulum	118470	82783	74472	92917	82545	41955	49536	47320	0	151380	59097	48379
AT2G30620.2 winged-helix DNA-binding transcription factor family protein;AT2G30620.1 winged-helix DNA-binding transcription factor family protein	nucleus	66626	52260	48507	72883	75225	125240	33628	18094	0	6241.5	18530	0
AT2G30720.1 Thioesterase/thiol ester dehydrase-isomerase superfamily protein	mitochondrion	0	19019	3878.9	5654.4	4615.8	6715.4	8899.6	27502	0	19876	8270.3	1688.3
AT2G30860.1 ATGSTF9, GLUTTR, ATGSTF7, GSTF9 glutathione S-transferase PHI 9;AT2G30860.2 ATGSTF9, GLUTTR, ATGSTF7, GSTF9 glutathione S-transferase PHI 9	cytosol	279010	208210	257140	363530	203350	139250	140490	255210	25889	258410	244590	90999
AT2G30870.1 ATGSTF10, ERD13, ATGSTF4, GSTF10 glutathione S-transferase PHI 10	cytosol	13635	26700	0	69297	43867	12281	77495	42537	0	30174	61398	21266
AT2G30920.1 Coenzyme Q3 (COQ3)	mitochondrion	60272	68638	10141	43296	52357	61965	36930	51652	13938	136930	57272	7673.3
AT2G30930.1 unknown protein; FUNCTIONS IN: molecular_function unknown; INVOLVED IN: biological_process unknown; LOCATED IN: chloroplast, plasma membrane, membrane; EXPRESSED IN: 24 plant structures; EXPRESSED DURING: 14 growth stages; BEST Arabidopsis thal	plasma membrane	64829	43842	64789	82707	52561	64319	99236	70088	2751.2	68199	60365	50613
AT2G30950.1 VAR2, FTSH2 FtsH extracellular protease family	plastid	911930	648860	715250	1124400	708020	469820	818910	712470	53554	670310	775130	538030
AT2G30970.2 Aspartate aminotransferase (ASP1);AT2G30970.1 Aspartate aminotransferase (ASP1)	mitochondrion	534560	766780	220110	364500	492030	506280	362620	570240	404170	780690	410150	407140
AT2G31060.3 Elongation factor 1A family protein;AT2G31060.2 Elongation factor 1A family protein;AT2G31060.1 Elongation factor 1A family protein	mitochondrion	1720.9	3486.2	0	1807.2	0	0	0	3503.5	0	5543.8	0	0
AT2G31140.1 Peptidase S24/S26A/S26B/S26C family protein (IMP2)	mitochondrion	76080	133400	34029	46782	82052	116380	52336	98422	16960	164590	59454	28252
AT2G31170.1 SYCO ARATH Cysteinyl-tRNA synthetase, class Ia family protein;AT2G31170.2 SYCO ARATH Cysteinyl-tRNA synthetase, class Ia family protein	plastid	7544.3	35032	2626.1	0	3532.8	23081	8862.3	26181	1972.8	28425	18837	7752.6
AT2G31190.2 Root UV-B sensitive 2 (RUS2);AT2G31190.1 Root UV-B sensitive 2 (RUS2)	peroxisome	28741	12150	37823	23573	18966	4314	16228	13731	0	13470	36959	0
AT2G31240.1 Tetratricopeptide repeat (TPR)-like superfamily protein	mitochondrion	2091.9	5927.9	0	987.85	2103.6	425.53	3904.9	4976.2	1365.6	10804	0	1430.6
AT2G31340.1 emb1381 embryo defective 1381	mitochondrion	0	7211.1	0	0	1228	6009.5	2953.7	1674.4	0	6597.5	0	0
AT2G31360.1 ADS2, DS2 16:0delta9 desaturase 2	endoplasmic reticulum	6126.4	0	2223.3	3549.6	0	0	0	0	0	4990.9	0	0
AT2G31490.1 NADH:ubiquinone oxidoreductase subunit (B15)	mitochondrion	592340	755140	293670	431520	658200	505550	303470	574600	295750	868560	438050	262120
AT2G31530.1 EMB2289, SCY2 SecY protein transport family protein	plastid	4176.3	0	0	0	0	0	0	0	0	4638	0	0
AT2G31570.1 ATGPX2, GPX2 glutathione peroxidase 2	cytosol	22960	32753	20639	30014	22881	13470	12142	27016	22766	25458	23470	20995
AT2G31610.1 Ribosomal protein S3 family protein	cytosol	252470	170930	247070	508120	184380	112480	175260	273100	13910	232450	209680	137840
AT2G31660.1 SAD2, URM9 ARM repeat superfamily protein	nucleus,cytosol	0	918.3	0	920.53	0	631.71	645.98	0	0	425.34	0	0
AT2G31670.1 Stress responsive alpha-beta barrel domain protein	peroxisome	33261	58436	19489	28134	26951	17262	8035.9	27506	12249	33877	28634	15026
AT2G31725.1 Eukaryotic protein of unknown function (DUF842)	mitochondrion	38687	76876	14196	28778	42390	27388	16905	21684	18757	130190	13700	27193
AT2G31810.1 Acetolactate synthase small subunit 1 (AHASS1);AT2G31810.3 Acetolactate synthase small subunit 1 (AHASS1);AT2G31810.2 Acetolactate synthase small subunit 1 (AHASS1)	plastid	942.04	0	0	0	0	0	3325.7	0	0	0	0	0
AT2G31880.1 SOBIR1, EVR Leucine-rich repeat protein kinase family protein	plasma membrane	0	0	0	0	0	2443.8	0	0	14791	0	0	0
AT2G32040.1 Major facilitator superfamily protein	plastid	3150.4	2123	0	2724.6	2201.6	0	0	0	0	2763.4	0	0
AT2G32060.3 Ribosomal protein L7Ae/L30e/S12e/Gadd45 family protein;AT2G32060.2 Ribosomal protein L7Ae/L30e/S12e/Gadd45 family protein;AT2G32060.1 Ribosomal protein L7Ae/L30e/S12e/Gadd45 family protein	cytosol	35149	23688	34978	76515	21681	46400	42769	34961	0	32578	32147	17994
AT2G32080.2 PUR ALPHA-1 purin-rich alpha 1;AT2G32080.1 PUR ALPHA-1 purin-rich alpha 1	cytosol	4961.4	0	0	0	0	0	0	5409.3	0	0	3064.3	0
AT2G32240.1 FUNCTIONS IN: molecular_function unknown; INVOLVED IN: response to cadmium ion; LOCATED IN: plasma membrane; EXPRESSED IN: 25 plant structures; EXPRESSED DURING: 13 growth stages; CONTAINS InterPro DOMAIN/s: Prefoldin (InterPro:IPR009053); BEST	endoplasmic reticulum	58207	31023	44281	58299	29219	12344	30672	43567	0	38154	41864	19726
AT2G32260.1 ATCCT1, CCT1 phosphorylcholine cytidylyltransferase	nucleus	0	8778.6	11009	20471	12309	8241	13656	36222	0	0	13736	6061.5
AT2G32290.1 BMY5, BAM6 beta-amylase 6	plastid	11093	0	12626	17403	7548.4	0	9966	5147	0	0	7560.6	0
AT2G32415.2 Polynucleotidyl transferase, ribonuclease H fold protein with HRDC domain;AT2G32415.1 Polynucleotidyl transferase, ribonuclease H fold protein with HRDC domain	mitochondrion	0	810.45	0	0	0	1087.4	0	0	0	1205.7	0	0
AT2G32480.1 ARASP ARABIDOPSIS SERIN PROTEASE;AT2G32480.2 ARASP ARABIDOPSIS SERIN PROTEASE	plastid	28460	11332	17108	53387	4236.8	0	11020	13361	0	18695	4763.7	2805.7
AT2G32520.1 alpha/beta-Hydrolases superfamily protein	cytosol	0	10813	0	8876.2	0	8948.7	0	7775.6	0	13080	0	0
AT2G32540.1 ATCSLB04, CSLB04, ATCSLB4 cellulose synthase-like B4	plasma membrane	8268	8107.4	8588.3	6487.2	7362.9	7272.4	9329.1	10099	0	9358.4	7960.6	7407.8
AT2G32640.1 Lycopene beta/epsilon cyclase protein;AT2G32640.2 Lycopene beta/epsilon cyclase protein	plastid	6685	5039.2	6405.4	12560	5752.4	5592.4	18101	6295.3	0	6201.5	8154.2	3461.3
AT2G32720.1 B5 #4, ATCB5-B, CB5-B cytochrome B5 isoform B	endoplasmic reticulum	127750	47485	79621	90251	77806	54544	54783	88632	0	107880	53082	0
AT2G32730.1 26S proteasome regulatory complex, non-ATPase subcomplex, Rpn2/Psmd1 subunit	nucleus,cytosol	3474.9	1155.6	15792	8073.9	3936.1	0	5815.4	6939.3	0	0	10353	857.48
AT2G32920.1 ATPDIL2-3, PDI9, ATPDI9, PDIL2-3 PDI-like 2-3	endoplasmic reticulum	23775	9461.7	15297	28708	8681.9	4849.8	12556	13291	0	14901	8080.5	3634.7
AT2G33040.1 ATP synthase subunit (ATP gamma)	mitochondrion	1333600	1764000	543700	833180	1543900	1695000	1205700	1356900	652390	1994900	1294400	520420
AT2G33150.1 3-ketoacyl-CoA thiolase 3 (KAT3)	peroxisome	157660	81147	108810	147580	80268	60512	99354	94837	0	208070	85323	15861
AT2G33210.2 Heat shock protein 60-2 (HSP60-2);AT2G33210.1 Heat shock protein 60-2 (HSP60-2)	mitochondrion	355950	381260	147800	249450	343920	301790	231540	456350	96774	696160	287750	124330
AT2G33220.1 NADH:ubiquinone oxidoreductase subunit (B16.6-2)	mitochondrion	2881400	4046600	1053800	1414400	2036100	1872700	601550	2210100	772400	4378100	1473600	780440
AT2G33255.1 Haloacid dehalogenase-like hydrolase (HAD) superfamily protein	mitochondrion	22442	65864	6861.3	9637	33176	22861	8562.5	36540	12226	39187	17767	6786.4
AT2G33340.1 MAC3B MOS4-associated complex 3B;AT2G33340.2 MAC3B MOS4-associated complex 3B;AT2G33340.3 MAC3B MOS4-associated complex 3B	nucleus	0	0	0	0	0	0	0	0	0	0	3875.3	0
AT2G33380.1 RD20, CLO-3 Caleosin-related family protein;AT2G33380.2 RD20, CLO-3 Caleosin-related family protein	cytosol	162530	175550	124190	191450	206270	74068	99517	142000	9464.6	126060	197170	201530
AT2G33450.1 Ribosomal L28 family	plastid	38856	10950	26261	45181	18274	19283	30896	12338	0	25875	25507	6896
AT2G33585.1 Subtilisin-like protease	mitochondrion	88711	108620	37256	43949	79543	63548	42908	80909	17918	96777	58607	20756
AT2G33600.1 Cinnamoyl CoA:NADP oxidoreductase-like 2 (CRL2);AT2G33590.1 NAD(P)-binding Rossmann-fold superfamily protein	mitochondrion	13768	50433	0	3810.3	34258	22593	12470	24371	11826	29730	26216	21077
AT2G33800.1 Ribosomal protein S5 family protein	plastid	35058	4592.1	34285	79616	24872	4986	16962	32417	0	30342	26117	9072.3
AT2G33820.1 Mitochondrial ornithine transporter (MBAC1)	mitochondrion	0	31489	0	0	26708	15572	18145	20224	0	27943	19314	0
AT2G34050.1 INVOLVED IN: protein complex assembly; LOCATED IN: mitochondrion, chloroplast; EXPRESSED IN: 19 plant structures; EXPRESSED DURING: 9 growth stages; CONTAINS InterPro DOMAIN/s: ATP11 (InterPro:IPR010591); Has 304 Blast hits to 304 proteins in 1	mitochondrion	8390.7	2350.4	0	0	2548.8	6272	0	4163.6	0	13726	3162.8	0
AT2G34310.3 unknown protein; FUNCTIONS IN: molecular_function unknown; INVOLVED IN: biological_process unknown; LOCATED IN: cellular_component unknown; EXPRESSED IN: 24 plant structures; EXPRESSED DURING: 13 growth stages; BEST Arabidopsis thaliana protein	nucleus	9509.8	12747	17865	36786	16601	5637.3	15622	27409	0	14133	19644	2531.4
AT2G34420.1 LHB1B2, LHCB1.5 photosystem II light harvesting complex gene B1B2	plastid	8836000	7083900	9324300	7148400	7772000	6351900	7182100	8148200	1159000	7619800	7842300	6078100
AT2G34430.1 LHB1B1, LHCB1.4 light-harvesting chlorophyll-protein complex II subunit B1	plastid	4337600	4238300	3347600	9049100	5295700	5298000	6581800	4108300	456660	2807200	4651400	5061300
AT2G34460.1 NAD(P)-binding Rossmann-fold superfamily protein	plastid	139830	82893	163620	184700	133840	60893	121520	142490	18308	115950	179370	99984
AT2G34470.1 UREG, PSKF109 urease accessory protein G;AT2G34470.2 UREG, PSKF109 urease accessory protein G	cytosol	15774	0	11909	19734	5783.4	0	4027.7	0	0	4423.2	0	0
AT2G34480.1 Ribosomal protein L18 (RPL18A);AT1G29965.1 Ribosomal protein L18ae/LX family protein;AT1G29970.2 RPL18AA 60S ribosomal protein L18A-1	cytosol	297180	178790	219440	507100	210640	94243	80321	170490	0	264370	226760	89611
AT2G34510.1 Protein of unknown function, DUF642	extracellular	2678.1	2701.8	0	0	2714.9	0	0	0	0	2799.1	1357.7	0
AT2G34560.1 P-loop containing nucleoside triphosphate hydrolases superfamily protein;AT2G34560.2 P-loop containing nucleoside triphosphate hydrolases superfamily protein	cytosol	3494.3	0	0	0	0	749.18	0	0	0	3294.1	0	0
AT2G34585.1 unknown protein; FUNCTIONS IN: molecular_function unknown; INVOLVED IN: biological_process unknown; LOCATED IN: plasma membrane, vacuole; EXPRESSED IN: 24 plant structures; EXPRESSED DURING: 15 growth stages; Has 43 Blast hits to 43 proteins in	vacuole	60859	0	76826	88490	69846	35360	72629	95057	0	56618	0	45428
AT2G34630.1 GPPS, GPS1 geranyl diphosphate synthase 1;AT2G34630.2 GPPS, GPS1 geranyl diphosphate synthase 1	mitochondrion	25252	44367	0	7237.2	25346	29680	22267	36689	22646	52113	25046	2105.9
AT2G35010.2 Thioredoxin O1 (TO1);AT2G35010.1 Thioredoxin O1 (TO1)	mitochondrion	286440	501250	111080	161490	321330	322130	211370	449620	139350	519690	239960	103780
AT2G35040.2 AICARFT/IMPCHase bienzyme family protein;AT2G35040.1 AICARFT/IMPCHase bienzyme family protein	plastid	4771.5	0	2770.1	5385.9	0	0	3842.3	4754.4	0	6474.3	1495.7	0
AT2G35120.1 Glycine decarboxylase H-protein (GDC-H)	mitochondrion	696790	1163200	633900	554470	786890	716650	464010	1057000	248550	1386000	601690	275880
AT2G35370.1 Glycine decarboxylase H-protein (GDC-H)	mitochondrion	10335000	17835000	4280300	7645100	14035000	13114000	9346100	16752000	4391900	14518000	11305000	5910500
AT2G35410.1 RNA-binding (RRM/RBD/RNP motifs) family protein	plastid	3558.7	2421.6	25778	6885.5	10643	0	2235.1	24228	0	18847	7660.6	0
AT2G35490.1 Plastid-lipid associated protein PAP / fibrillin family protein	plastid	210980	121160	235380	356340	194160	64675	279620	267990	13539	69958	160340	252510
AT2G35660.1 CTF2A FAD/NAD(P)-binding oxidoreductase family protein;AT2G35660.3 CTF2A FAD/NAD(P)-binding oxidoreductase family protein;AT2G35660.2 CTF2A FAD/NAD(P)-binding oxidoreductase family protein	plastid	854.12	2962.3	13886	15725	5765.5	0	7350.9	13240	0	4164.3	9078.3	6641.7
AT2G35720.1 J-domain protein involved in perception of very low light fluences (OWL1)	mitochondrion	37773	49629	12195	37549	37249	59447	38742	65440	12247	58307	31714	66496
AT2G35736.2 unknown protein; FUNCTIONS IN: molecular_function unknown; INVOLVED IN: biological_process unknown; LOCATED IN: endomembrane system; EXPRESSED IN: 22 plant structures; EXPRESSED DURING: 13 growth stages; BEST Arabidopsis thaliana protein match	mitochondrion	52896	57083	0	0	24348	50535	31925	57468	10589	67378	21411	0
AT2G35780.1 scpl26 serine carboxypeptidase-like 26	extracellular	0	0	0	4922.4	0	0	0	0	0	3277.2	2607.7	0
AT2G35790.1 unknown protein; CONTAINS InterPro DOMAIN/s: Protein of unknown function DUF1301 (InterPro:IPR009724); Has 116 Blast hits to 116 proteins in 49 species: Archae - 0; Bacteria - 0; Metazoa - 53; Fungi - 6; Plants - 49; Viruses - 0; Other Eukaryot	mitochondrion	45580	54019	0	24125	47761	34366	17188	43432	10022	74727	25672	14594
AT2G35795.1 Chaperone DnaJ-domain superfamily protein	mitochondrion	53419	55093	24449	35979	50200	34224	24481	52031	0	81895	42521	12262
AT2G35800.1 mitochondrial substrate carrier family protein	plastid	41572	20035	61614	61120	35691	14173	25646	29286	0	37719	33681	3654.2
AT2G35880.1 TPX2 (targeting protein for Xklp2) protein family	cytosol	2367.3	0	2872.7	5054.3	1588.3	0	1217.4	2877.9	0	1626.6	1526.7	0
AT2G35900.1 unknown protein; FUNCTIONS IN: molecular_function unknown; INVOLVED IN: biological_process unknown; LOCATED IN: nucleus; EXPRESSED IN: 20 plant structures; EXPRESSED DURING: 13 growth stages; Has 32 Blast hits to 32 proteins in 12 species: Arch	nucleus	8706.9	12311	0	8103.9	8056.1	2243.7	9574.8	10398	0	14239	8386.7	723.44
AT2G36070.1 Translocase of the inner mitochondrial membrane 44 (TIM44-2)	mitochondrion	108150	88239	39323	57961	100170	76235	81366	100110	6889.1	159400	78379	18037
AT2G36145.1 unknown protein; FUNCTIONS IN: molecular_function unknown; INVOLVED IN: biological_process unknown; LOCATED IN: chloroplast thylakoid membrane, chloroplast stroma, chloroplast; EXPRESSED IN: 19 plant structures; EXPRESSED DURING: 13 growth stag	plastid	83701	44564	57549	116410	60597	0	27016	54554	0	42599	57609	39447
AT2G36160.1 Ribosomal protein S11 family protein	cytosol	37806	17102	0	34264	38746	42855	44765	28991	0	28088	0	26213
AT2G36250.2 FTSZ2-1, ATFTSZ2-1 Tubulin/FtsZ family protein;AT2G36250.1 FTSZ2-1, ATFTSZ2-1 Tubulin/FtsZ family protein	plastid	189560	85210	110600	145710	145370	64662	125080	102530	0	137340	125130	12225
AT2G36390.1 SBE2.1, BE3 starch branching enzyme 2.1	plastid	0	0	0	0	1110.1	0	2025.8	0	0	0	0	0
AT2G36460.1 Aldolase superfamily protein;AT2G36460.2 Aldolase superfamily protein	cytosol	16559	0	11525	27750	2839.6	0	6546.4	6437.8	0	8325	5499.3	2731.7
AT2G36500.1 CBS / octicosapeptide/Phox/Bemp1 (PB1) domains-containing protein	mitochondrion	0	8294.6	0	0	8252.3	4442.5	0	2087.2	0	9250.8	0	0
AT2G36530.1 LOS2, ENO2 Enolase	cytosol	93980	44321	70537	120330	63784	26640	42489	48182	0	87451	59660	24578
AT3G52990.2 Pyruvate kinase family protein;AT3G52990.1 Pyruvate kinase family protein;AT2G36580.1 Pyruvate kinase family protein	cytosol	4260.9	0	0	7060.2	0	0	0	0	0	2924.2	0	0
AT3G53020.1 STV1, RPL24B, RPL24 Ribosomal protein L24e family protein;AT2G36620.1 RPL24A ribosomal protein L24	cytosol	166620	70398	312230	277890	109600	125310	268350	116540	0	74364	169040	78261
AT2G36810.1 ARM repeat superfamily protein	golgi	356.48	0	0	0	0	0	0	0	0	0	0	0
AT2G36830.1 GAMMA-TIP, TIP1;1, GAMMA-TIP1 gamma tonoplast intrinsic protein	vacuole	4931300	58986	86480	4108100	88345	36186	50867	99766	0	103700	76975	38336
AT2G36835.1 unknown protein; FUNCTIONS IN: molecular_function unknown; INVOLVED IN: biological_process unknown; LOCATED IN: chloroplast envelope; EXPRESSED IN: 22 plant structures; EXPRESSED DURING: 13 growth stages; Has 26 Blast hits to 26 proteins in 11	plastid	212890	150220	383980	292890	266710	47649	460530	158170	0	270890	421790	52736
AT2G36850.1 Glucan Synthase-Like 8 (GSL8)	plasma membrane	644.81	509.08	315.09	915.11	0	0	0	714.54	0	814.41	246.94	0
AT2G36880.2 MAT3 methionine adenosyltransferase 3;AT2G36880.1 MAT3 methionine adenosyltransferase 3	cytosol	7656.4	0	17594	7254.7	4847.3	0	8636.4	3666.3	0	0	5026.4	0
AT2G37020.1 Translin family protein;AT2G37020.2 Translin family protein	mitochondrion	0	8124.3	0	0	0	8889.4	11122	0	0	28624	0	0
AT2G37170.1 PIP2B, PIP2;2 plasma membrane intrinsic protein 2	plasma membrane	50218	16378	38443	64668	33328	17042	22320	30091	0	38291	57156	5628.3
AT2G37190.1 Ribosomal protein L11 family protein	cytosol	0	0	0	0	0	16324	0	0	0	0	0	0
AT2G37220.1 RNA-binding (RRM/RBD/RNP motifs) family protein	plastid	73124	45814	50107	116870	60964	68801	49810	92644	0	122770	102350	16607
AT2G37230.1 Pentatricopeptide repeat (PPR) superfamily protein	mitochondrion	13670	17616	2172.4	4588	8328.4	6732.4	4870.2	10861	0	42832	3376.9	843.42
AT2G37240.1 Thioredoxin superfamily protein	plastid	12985	0	11206	19082	0	7639.8	9300.1	14624	0	0	0	0
AT2G37250.1 ADK, ATPADK1 adenosine kinase	plastid	7078	4634.9	0	0	0	3033	0	0	0	15754	0	0
AT2G37270.2 ATRPS5B, RPS5B ribosomal protein 5B;AT2G37270.1 ATRPS5B, RPS5B ribosomal protein 5B	cytosol	152410	104020	188220	377720	74022	74594	85760	131120	0	86836	110220	78756
AT2G37400.1 Tetratricopeptide repeat (TPR) superfamily protein	plastid	109640	40726	96745	84004	62054	45602	63050	52532	0	79561	100710	10658
AT2G37410.2 Translocase of the inner mitochondrial membrane 17 (TIM17-2);AT2G37410.1 Translocase of the inner mitochondrial membrane 17 (TIM17-2)	mitochondrion	152000	167970	61883	102870	141640	120830	87021	151690	29879	264140	88144	27771
AT2G37540.1 NAD(P)-binding Rossmann-fold superfamily protein	plasma membrane	20218	9016.5	12958	17606	18511	0	4295.4	2403.5	0	17782	4478.8	0
AT3G53750.1 ACT3 actin 3;AT2G37620.2 ACT1, AAc1 actin 1;AT2G37620.1 ACT1, AAc1 actin 1	cytosol	21677	0	9512.9	9634.2	6136	0	0	3761.2	1901.1	18872	10579	0
AT2G37660.1 NAD(P)-binding Rossmann-fold superfamily protein	plastid	61735	36423	56675	28329	58956	51239	36884	31605	0	12859	28639	3860.7
AT2G37860.3 LCD1 Protein of unknown function (DUF3411);AT2G37860.2 LCD1 Protein of unknown function (DUF3411);AT2G37860.1 LCD1 Protein of unknown function (DUF3411)	plastid	379070	166560	227720	261260	242490	108140	169950	127460	3208.4	308660	209950	58800
AT2G37970.1 SOUL-1 SOUL heme-binding family protein	plasma membrane	30302	14457	107360	35457	10532	12845	42568	166790	40694	37565	125430	65544
AT2G37975.1 Yos1-like protein	extracellular	34391	25710	0	30324	25098	26990	25881	36647	0	38817	21361	16322
AT2G38000.1 chaperone protein dnaJ-related	vacuole	5189.2	1095.3	0	3958.5	0	0	0	0	0	0	0	0
AT2G38020.2 VCL1, MAN, EMB258 vacuoleless1 (VCL1);AT2G38020.1 VCL1, MAN, EMB258 vacuoleless1 (VCL1)	cytosol	0	0	1150.5	3250.1	0	0	0	0	0	0	0	0
AT2G38040.2 Acetyl-CoA carboxylase subunit 3 (CAC3);AT2G38040.1 Acetyl-CoA carboxylase subunit 3 (CAC3)	plastid	214080	107310	249240	255210	155520	90023	158110	161440	0	207420	141660	44958
AT2G38140.1 PSRP4 plastid-specific ribosomal protein 4	plastid	26599	19048	29410	72105	18765	14025	0	19153	0	0	0	0
AT2G38170.2 CAX1, ATCAX1, RCI4 cation exchanger 1;AT2G38170.1 CAX1, ATCAX1, RCI4 cation exchanger 1;AT2G38170.3 CAX1, ATCAX1, RCI4 cation exchanger 1	plastid	113860	82175	70960	203920	87828	41589	71571	132910	5075.2	149890	92172	46931
AT2G38230.1 Pyridoxine biosynthesis 1.1 (PDX1.1)	cytosol	0	0	25116	35034	6517.7	12006	26800	5329.1	0	21872	5767.7	3561.8
AT2G38270.1 CXIP2, ATGRX2 CAX-interacting protein 2	plastid	3715.6	3362.6	3557.8	5846.5	3385.5	2843.6	3168.8	0	0	2845	2838.9	0
AT2G38280.2 AMP deaminase (AMPD);AT2G38280.1 AMP deaminase (AMPD)	endoplasmic reticulum	66780	39152	17498	36701	66917	44372	50183	64243	1961.7	94531	45706	5044.8
AT2G38360.1 PRA1.B4 prenylated RAB acceptor 1.B4	golgi	66905	49823	21696	48856	0	0	0	0	0	70607	0	0
AT2G38400.1 AGT3 alanine:glyoxylate aminotransferase 3;AT2G38400.2 AGT3 alanine:glyoxylate aminotransferase 3	mitochondrion	0	10505	0	0	0	0	0	0	0	11021	0	0
AT2G38465.1 unknown protein; FUNCTIONS IN: molecular_function unknown; INVOLVED IN: biological_process unknown; LOCATED IN: plasma membrane; EXPRESSED IN: 21 plant structures; EXPRESSED DURING: 11 growth stages; Has 16 Blast hits to 16 proteins in 8 specie	nucleus	0	0	0	0	0	0	10146	0	0	0	0	0
AT2G38480.1 Uncharacterised protein family (UPF0497)	plasma membrane	0	0	7190.3	0	0	0	0	0	0	0	0	0
AT2G38550.1 Transmembrane proteins 14C	plastid	338620	195870	363350	346420	250870	154590	277970	209550	17748	324510	339100	117530
AT2G38660.4 Amino acid dehydrogenase family protein;AT2G38660.3 Amino acid dehydrogenase family protein;AT2G38660.1 Amino acid dehydrogenase family protein;AT2G38660.2 Amino acid dehydrogenase family protein	mitochondrion	5683.7	33779	0	0	18448	28247	0	17247	4968.4	34968	7900.3	10084
AT2G38670.1 Phosphorylethanolamine cytidylyltransferase (PECT1)	mitochondrion	353980	338960	186670	264120	371990	292660	213550	383460	29188	508830	297620	77808
AT2G38750.1 ANNAT4 annexin 4	plasma membrane,cytosol	1807.5	0	0	0	1731	1215.8	0	0	0	7641.9	0	0
AT2G38770.1 EMB2765 P-loop containing nucleoside triphosphate hydrolases superfamily protein	nucleus	0	0	1872.9	1638.6	0	0	0	0	0	0	0	0
AT2G38840.1 Guanylate-binding family protein	plasma membrane	46406	7541.6	2110.1	1661.5	0	1966.5	0	76126	0	0	0	0
AT2G38960.1 AERO2, ERO2 endoplasmic reticulum oxidoreductins 2;AT2G38960.2 AERO2, ERO2 endoplasmic reticulum oxidoreductins 2;AT2G38960.3 ERO2 endoplasmic reticulum oxidoreductins 2	endoplasmic reticulum	0	0	0	0	0	1871.7	0	0	0	0	0	0
AT2G39010.1 PIP2E, PIP2;6 plasma membrane intrinsic protein 2E	plasma membrane	74197	25232	77450	32441	16059	4867.3	27828	18848	0	47788	23842	8353.6
AT2G39270.1 P-loop containing nucleoside triphosphate hydrolases superfamily protein	mitochondrion	25365	86227	11583	27744	25205	60527	27703	49367	27361	82270	19189	10905
AT2G39290.1 Phosphatidylglycerolphosphate synthase 1 (PGP1)	mitochondrion,plastid	29292	9554.2	40171	29318	23547	17426	47482	0	0	26318	30282	0
AT2G39330.1 JAL23 jacalin-related lectin 23	cytosol	2729.8	0	0	3520.2	0	0	0	0	0	0	0	0
AT2G39390.1 Ribosomal L29 family protein;AT5G02610.1 Ribosomal L29 family protein;AT5G02610.2 Ribosomal L29 family protein	cytosol	280760	54617	200080	393040	56753	134460	209590	73714	0	98677	67692	61397
AT3G55280.3 Ribosomal protein L23 (RPL23A2);AT3G55280.2 Ribosomal protein L23 (RPL23A2);AT3G55280.1 Ribosomal protein L23 (RPL23A2);AT2G39460.2 ATRPL23A, RPL23A, RPL23AA ribosomal protein L23AA;AT2G39460.1 ATRPL23A, RPL23A, RPL23AA ribosomal protein L23AA	cytosol	850850	518470	684250	1238500	557010	419000	520870	773370	0	877290	606660	297430
AT2G39470.1 PPL2 PsbP-like protein 2;AT2G39470.2 PPL2 PsbP-like protein 2;AT2G39470.3 PPL2 PsbP-like protein 2	plastid	111720	89034	124880	163980	74271	61223	124730	111470	0	89957	124430	71025
AT2G39500.1 Hexose transporter	mitochondrion	105000	141720	68291	0	121760	72251	66396	136810	49631	196230	107750	65548
AT2G39630.2 Nucleotide-diphospho-sugar transferases superfamily protein;AT2G39630.1 Nucleotide-diphospho-sugar transferases superfamily protein	endoplasmic reticulum	0	0	0	2863.6	4752.6	0	3106.7	5405.7	0	18456	0	0
AT2G39730.1 RCA rubisco activase;AT2G39730.3 RCA rubisco activase;AT2G39730.2 RCA rubisco activase	plastid	3397200	2037000	2068700	2749900	2578300	1959100	2879100	2476400	278320	2308700	2764800	1067800
AT2G39770.1 CYT1, VTC1, SOZ1, EMB101, GMP1 Glucose-1-phosphate adenylyltransferase family protein;AT2G39770.2 CYT1 Glucose-1-phosphate adenylyltransferase family protein	cytosol	0	0	23467	15099	5544.5	0	5115.2	9416	0	0	11619	0
AT2G39795.1 Mitochondrial glycoprotein family protein	mitochondrion	10904	17290	5823.3	0	9267.4	8465.9	0	18916	0	22082	7820.2	0
AT2G39805.1 Integral membrane Yip1 family protein;AT2G39805.2 Integral membrane Yip1 family protein	golgi	0	0	0	28780	0	0	0	0	0	0	0	0
AT2G39850.1 Subtilisin-like serine endopeptidase family protein	extracellular	0	0	0	5738.3	0	2558.8	22994	6844.6	0	0	20794	2362.2
AT2G39960.1 Microsomal signal peptidase 25 kDa subunit (SPC25)	endoplasmic reticulum	73794	51271	40195	93230	52835	19458	0	61708	0	38712	57316	35351
AT2G39970.1 Mitochondrial substrate carrier family protein	peroxisome	265620	177830	125610	200710	174410	96448	148710	144170	3327.2	292750	168180	29524
AT2G39990.1 EIF2, AteIF3f, eIF3F eukaryotic translation initiation factor 2	nucleus,cytosol	30036	16370	32040	70208	20155	20989	30028	20070	0	14504	20895	11453
AT2G40060.1 Clathrin light chain protein	plasma membrane	0	0	0	8760.4	0	0	0	0	0	0	0	0
AT2G40090.1 ABC-2 homolog 9 (ATH9)	mitochondrion	14470	34433	0	2973.5	24067	33462	12197	29129	0	40859	15411	4587.4
AT2G40100.1 LHCB4.3 light harvesting complex photosystem II;AT2G40100.2 LHCB4.3 light harvesting complex photosystem II	plastid	539490	203170	444600	767570	322930	307600	579460	470950	0	255420	529360	306450
AT2G40290.1 Eukaryotic translation initiation factor 2 subunit 1;AT2G40290.3 Eukaryotic translation initiation factor 2 subunit 1;AT2G40290.2 Eukaryotic translation initiation factor 2 subunit 1	cytosol	12542	0	11921	26889	3936.8	0	4261.9	12499	0	10162	21497	24790
AT2G40380.1 PRA1.B2 prenylated RAB acceptor 1.B2	golgi	55889	0	12537	51883	63431	36074	41843	0	0	62261	38243	25232
AT2G40490.1 HEME2 Uroporphyrinogen decarboxylase	plastid	21881	27268	2923.9	24473	13303	15780	15875	10790	0	12701	27730	0
AT2G40510.1 Ribosomal protein S26e family protein;AT2G40590.1 Ribosomal protein S26e family protein	cytosol	256140	169260	134680	494510	140730	104710	154890	226830	0	264280	129460	63523
AT2G40600.1 appr-1-p processing enzyme family protein	mitochondrion	18602	54539	9247.3	10254	56784	35427	21659	48846	15069	24319	24901	20142
AT2G40660.1 Nucleic acid-binding, OB-fold-like protein	cytosol	0	0	0	0	0	0	18374	0	0	0	4459.5	0
AT2G40765.1 Ubiquinol:cytochrome c oxidoreductase subunit (QCR10)	mitochondrion	2879800	3679700	1216400	2223000	2982900	2858200	1798100	3373100	723440	4285300	2180500	1142400
AT2G40800.1 Translocase of the inner mitochondrial membrane 21-like (TIM21-L1)	mitochondrion	12895	9726.6	0	0	13830	5324	7134.5	13595	3634.1	13928	13211	7806
AT2G40840.1 DPE2 disproportionating enzyme 2	cytosol	0	0	0	5125.8	0	0	0	762.45	0	667.26	0	0
AT2G40890.1 CYP98A3 cytochrome P450, family 98, subfamily A, polypeptide 3	endoplasmic reticulum	32831	13206	25185	26293	27756	17072	23839	21014	0	23565	19899	8100.2
AT2G41040.1 S-adenosyl-L-methionine-dependent methyltransferases superfamily protein	plastid	21993	24736	23181	50640	24246	8503.4	37547	31721	0	25495	33111	18261
AT2G41090.1 Calcium-binding EF-hand family protein	plasma membrane	28291	21393	0	31962	18612	0	8785	20919	0	26402	0	0
AT2G41100.3 TCH3, ATCAL4 Calcium-binding EF hand family protein;AT2G41100.4 TCH3 Calcium-binding EF hand family protein;AT2G41100.1 TCH3, ATCAL4 Calcium-binding EF hand family protein;AT2G41100.2 TCH3, ATCAL4 Calcium-binding EF hand family protein	cytosol	0	0	0	0	0	6919.9	0	0	0	0	0	2060.9
AT2G41250.1 Haloacid dehalogenase-like hydrolase (HAD) superfamily protein	mitochondrion	0	9153.6	0	13056	7949.9	27830	0	0	7426.7	15134	10435	8794.2
AT2G41410.1 Calcium-binding EF-hand family protein	plasma membrane	0	0	0	0	7976	0	0	0	0	0	0	0
AT2G41530.1 ATSFGH, SFGH S-formylglutathione hydrolase	cytosol	7849.8	8452.1	0	9035.3	0	5565.8	7260.1	0	0	0	0	4497.3
AT2G41560.1 ACA4 autoinhibited Ca(2+)-ATPase, isoform 4	vacuole	77357	81774	23030	29833	63084	25597	28944	33905	695.56	43351	55225	25920
AT2G41600.3 Mitochondrial glycoprotein family protein;AT2G41600.5 Mitochondrial glycoprotein family protein;AT2G41600.4 Mitochondrial glycoprotein family protein;AT2G41600.1 Mitochondrial glycoprotein family protein;AT2G41600.2 Mitochondrial glycoprotein f	mitochondrion	33399	61585	17694	36408	36834	56642	35368	28795	11929	43293	28965	15435
AT2G41680.1 NTRC NADPH-dependent thioredoxin reductase C	plastid	16513	2936.4	13998	15503	4921.8	3664.7	6371.5	4798.9	0	10084	6924.4	0
AT3G57410.1 VLN3, ATVLN3 villin 3;AT4G30160.1 VLN4, ATVLN4 villin 4;AT2G41740.1 VLN2, ATVLN2 villin 2;AT4G30160.2 VLN4 villin 4	golgi	0	0	0	3291.1	0	0	0	0	0	0	0	0
AT2G41770.1 Protein of unknown function (DUF288);AT3G57420.1 Protein of unknown function (DUF288)	golgi	1497.5	0	0	6000	0	0	0	0	0	1555.4	0	0
AT2G41790.1 Insulinase (Peptidase family M16) family protein	peroxisome	1202.1	0	0	1097.4	0	0	0	0	0	1052.7	0	0
AT2G41840.1 Ribosomal protein S5 family protein	cytosol	249260	142940	231840	501670	172140	141600	215720	223310	0	195300	192870	24732
AT2G41945.1 Retarded embryo development 1 (RED1);AT2G41945.2 Retarded embryo development 1 (RED1);AT2G41945.3 Retarded embryo development 1 (RED1)	mitochondrion	7512.4	41612	0	40857	53418	56908	58356	29637	18870	62415	35428	28471
AT2G42130.3 Plastid-lipid associated protein PAP / fibrillin family protein;AT2G42130.4 Plastid-lipid associated protein PAP / fibrillin family protein;AT2G42130.5 Plastid-lipid associated protein PAP / fibrillin family protein;AT2G42130.2 Plastid-lipid as	plastid	93121	81967	207330	244400	68677	126110	206860	172570	13417	99620	142550	83141
AT2G42210.4 NADH:ubiquinone oxidoreductase subunit (OEP16);AT2G42210.3 NADH:ubiquinone oxidoreductase subunit (OEP16);AT2G42210.1 NADH:ubiquinone oxidoreductase subunit (OEP16);AT2G42210.2 NADH:ubiquinone oxidoreductase subunit (OEP16)	mitochondrion	573580	651550	216000	339930	586550	697160	437600	549720	408040	791490	362920	254670
AT2G42220.1 Rhodanese/Cell cycle control phosphatase superfamily protein	plastid	47081	53371	32259	80759	56203	64632	89828	0	12911	33544	38221	49018
AT3G57785.1 NADH:ubiquinone oxidoreductase subunit (ESSS-2);AT2G42310.1 unknown protein; BEST Arabidopsis thaliana protein match is: unknown protein (TAIR:AT3G57785.1); Has 115 Blast hits to 115 proteins in 48 species: Archae - 0; Bacteria - 0; Metazoa - 4	mitochondrion	140770	214280	79421	117730	36948	161790	74407	200970	65901	241760	111550	67278
AT2G42450.1 alpha/beta-Hydrolases superfamily protein	mitochondrion	0	1619.2	0	0	1403.1	0	0	1335.4	0	2600.6	0	0
AT2G42490.1 Copper amine oxidase family protein	peroxisome	1953.7	0	0	1840.1	0	0	1326.9	1588.2	0	10575	0	0
AT3G58500.1 PP2A-4 protein phosphatase 2A-4;AT2G42500.1 PP2A-3 protein phosphatase 2A-3;AT2G42500.3 PP2A-3 protein phosphatase 2A-3;AT2G42500.2 PP2A-3 protein phosphatase 2A-3	cytosol	0	0	7530.6	8554.9	0	0	0	7536	0	0	0	0
AT2G42530.1 COR15B cold regulated 15b	plastid	0	0	0	0	3503.9	11869	13382	0	0	0	0	0
AT2G42540.3 COR15A cold-regulated 15a;AT2G42540.1 COR15A, COR15 cold-regulated 15a;AT2G42540.2 COR15A, COR15 cold-regulated 15a	cytosol	0	0	0	0	0	0	27981	0	0	0	0	0
AT2G42590.3 GRF9, GF14 MU general regulatory factor 9;AT2G42590.1 GRF9, GF14 MU general regulatory factor 9;AT2G42590.2 GRF9, GF14 MU general regulatory factor 9	cytosol	17641	7461.1	21589	32530	14263	19889	39157	16840	0	13193	33893	12146
AT2G42600.2 ATPPC2, PPC2 phosphoenolpyruvate carboxylase 2;AT2G42600.1 ATPPC2, PPC2 phosphoenolpyruvate carboxylase 2	cytosol	32050	6657.8	16857	61514	8652.2	5426.3	8768.6	11388	0	11623	15344	11121
AT2G42690.1 alpha/beta-Hydrolases superfamily protein	cytosol	280850	198210	271670	461170	230350	166320	281710	287510	13295	220710	240870	177380
AT2G42710.1 Ribosomal protein L1p/L10e family	mitochondrion	66423	50725	20870	35554	35725	21161	16451	34188	3449.6	112070	28930	4423
AT5G45775.1 Ribosomal L5P family protein;AT5G45775.2 Ribosomal L5P family protein;AT4G18730.1 RPL16B ribosomal protein L16B;AT3G58700.1 Ribosomal L5P family protein;AT2G42740.1 RPL16A ribosomal protein large subunit 16A	cytosol	369740	107840	258120	960360	71621	202290	602390	302730	11010	282880	472110	200190
AT2G42770.1 Peroxisomal membrane 22 kDa (Mpv17/PMP22) family protein	peroxisome	62717	47651	45507	39976	62775	44531	88125	58410	0	44545	70117	0
AT2G42790.1 CSY3 citrate synthase 3	peroxisome	46248	19501	57918	57791	23137	20510	20266	32120	0	57867	31584	0
AT2G42975.1 unknown protein; FUNCTIONS IN: molecular_function unknown; INVOLVED IN: biological_process unknown; LOCATED IN: chloroplast thylakoid membrane, chloroplast; Has 32 Blast hits to 32 proteins in 16 species: Archae - 0; Bacteria - 0; Metazoa - 2;	plastid	0	0	4376.6	16773	0	0	10350	0	0	0	11909	7502.2
AT2G43030.1 Ribosomal protein L3 family protein	plastid	170270	109200	115120	239300	134610	74106	101560	137040	0	153420	100510	47987
AT2G43080.1 AT-P4H-1 P4H isoform 1	vacuole	2904.4	0	0	4550.1	0	0	0	0	0	0	0	0
AT2G43090.2 Aconitase/3-isopropylmalate dehydratase protein;AT2G43090.1 Aconitase/3-isopropylmalate dehydratase protein	plastid	49507	0	28936	35081	8991.9	0	11792	18345	0	42792	17546	0
AT2G43180.3 Phosphoenolpyruvate carboxylase family protein;AT2G43180.1 Phosphoenolpyruvate carboxylase family protein;AT2G43180.2 Phosphoenolpyruvate carboxylase family protein;AT2G43180.4 Phosphoenolpyruvate carboxylase family protein	plastid	48274	10971	40842	67194	14920	6845.7	19688	52219	0	37279	38341	31993
AT2G43235.1 Phosphoribosylformylglycinamidine synthase	plastid	17937	0	35862	32709	25908	10608	39254	24417	0	8396.6	32210	0
AT2G43350.2 GPX3 glutathione peroxidase 3;AT2G43350.1 ATGPX3, GPX3 glutathione peroxidase 3;AT1G63460.1 GPX8, ATGPX8 glutathione peroxidase 8;AT2G48150.1 ATGPX4, GPX4 glutathione peroxidase 4	mitochondrion	14027	6731.8	7384.4	15083	9464.6	0	6475.8	12394	0	15315	9872.4	0
AT2G43360.1 Biotin synthase 2 (BIO2)	mitochondrion	41809	47917	8833.6	8042.4	4317.4	26209	16976	13613	4258.4	73134	13138	5174.7
AT2G43400.1 Electron-transfer flavoprotein:ubiquinone oxidoreductase (ETFQO)	mitochondrion	51636	69802	25639	43610	41554	39373	52759	75077	15008	98757	47880	19782
AT2G43540.1 unknown protein; FUNCTIONS IN: molecular_function unknown; INVOLVED IN: N-terminal protein myristoylation; LOCATED IN: cellular_component unknown; EXPRESSED IN: 22 plant structures; EXPRESSED DURING: 13 growth stages; Has 27 Blast hits to 27 pr	peroxisome	21324	19731	21806	25292	17294	12163	20604	20152	0	25306	43411	0
AT2G43560.1 FKBP-like peptidyl-prolyl cis-trans isomerase family protein	plastid	111060	73305	122700	169280	79110	78184	106250	88578	9706.4	99715	112220	66155
AT2G43630.1 Nucleus envelope protein	plastid	121990	63845	96126	125450	75220	35923	133930	53769	0	106750	128640	30341
AT2G43710.2 Stearoyl-acyl-carrier-protein desaturase (FAB2);AT2G43710.1 Stearoyl-acyl-carrier-protein desaturase (FAB2)	plastid	11512	3248.6	0	3306.9	3133.3	0	3000.9	3830.1	0	9014.3	2817.2	0
AT2G43750.2 OASB O-acetylserine (thiol) lyase B;AT2G43750.1 OASB, ACS1, CPACS1, ATCS-B O-acetylserine (thiol) lyase B	plastid	100640	62874	89049	126470	73413	74896	106070	84660	0	135240	77747	14228
AT2G43770.1 Transducin/WD40 repeat-like superfamily protein	nucleus	0	0	1878.2	2455.1	0	0	0	0	0	0	0	0
AT2G43780.2 Cytochrome c oxidase assembly protein;AT2G43780.1 Cytochrome c oxidase assembly protein	peroxisome	63495	139950	67034	108260	115450	27985	96391	124280	14091	182640	104200	18892
AT2G43910.2 ATHOL1, HOL1 HARMLESS TO OZONE LAYER 1;AT2G43910.1 ATHOL1, HOL1 HARMLESS TO OZONE LAYER 1;AT2G43910.3 ATHOL1, HOL1 HARMLESS TO OZONE LAYER 1	cytosol	4736.1	0	8453.8	10945	4435.2	0	0	0	0	0	6399.2	4323.9
AT2G43940.1 ATHOL3, HOL3 S-adenosyl-L-methionine-dependent methyltransferases superfamily protein	peroxisome	3988.1	0	0	0	0	0	0	3470.9	0	5635	0	0
AT2G43945.1 unknown protein; LOCATED IN: chloroplast; BEST Arabidopsis thaliana protein match is: unknown protein (TAIR:AT3G59870.1); Has 292 Blast hits to 292 proteins in 84 species: Archae - 0; Bacteria - 122; Metazoa - 0; Fungi - 0; Plants - 46; Viruses	plastid	3270.3	8678.3	3377.2	3422.5	2282.8	0	2067.9	3061	0	2829.5	1918.7	0
AT2G43950.1 Chloroplast outer envelope protein 37 (OEP37);AT2G43950.3 OEP37 chloroplast outer envelope protein 37;AT2G43950.2 Chloroplast outer envelope protein 37 (OEP37)	plastid	404580	186700	297650	361240	269540	165970	308010	219960	2351.9	275690	283300	90110
AT2G44050.1 COI1 suppressor 1	plastid	15696	9350.3	12195	18350	7428.1	6429.4	12560	11159	0	16330	10634	0
AT2G44060.2 Late embryogenesis abundant protein, group 2;AT2G44060.1 Late embryogenesis abundant protein, group 2	cytosol	543140	348100	537980	600400	413270	278780	312660	392390	24650	507170	404380	208300
AT2G44065.2 Ribosomal protein L2 family;AT2G44065.1 Ribosomal protein L2 family	mitochondrion	12854	11705	6095.6	10454	11071	11588	6536.7	11139	0	24811	8109.4	2240.9
AT2G44100.2 ATGDI1, AT-GDI1, GDI1 guanosine nucleotide diphosphate dissociation inhibitor 1;AT2G44100.1 ATGDI1, AT-GDI1, GDI1 guanosine nucleotide diphosphate dissociation inhibitor 1	cytosol	19760	2010.7	15194	28540	0	0	5857.4	15917	0	10903	3813.9	0
AT2G44120.1 Ribosomal protein L30/L7 family protein;AT2G44120.2 Ribosomal protein L30/L7 family protein;AT3G13580.3 Ribosomal protein L30/L7 family protein;AT3G13580.2 Ribosomal protein L30/L7 family protein;AT3G13580.1 Ribosomal protein L30/L7 family prot	cytosol	94023	54842	93045	133920	69953	52921	77985	78813	0	90570	74266	36938
AT2G44310.1 Calcium-binding EF-hand family protein	cytosol	28193	0	18022	10069	0	0	34362	25090	0	0	0	0
AT2G44350.2 Citrate synthase 4 (CSY4);AT2G44350.1 Citrate synthase 4 (CSY4)	mitochondrion	819160	1172400	277080	641100	807470	949280	560680	1109900	447300	1356800	736280	564610
AT2G44490.1 PEN2, BGLU26 Glycosyl hydrolase superfamily protein	peroxisome	6885	6114.8	11187	9846.9	15996	0	3249.5	9143.5	0	7384.8	8235.1	0
AT2G44525.1 NADH:ubiquinone oxidoreductase assembly factor	mitochondrion	11556	51576	0	8503.2	43567	91775	67247	49865	37630	61512	28605	48802
AT2G44610.1 RAB6, ATRABH1B, ATRAB6A, RAB6A Ras-related small GTP-binding family protein	golgi	373350	578520	346770	469450	437510	493770	476030	561420	75358	672270	474140	208220
AT2G44620.1 Mitochondrial acyl carrier protein 1 (ACP1)	mitochondrion	64129	180330	25091	37040	138170	110120	56806	152260	19438	239290	50629	26963
AT2G44640.1 Trigalactosyldiacylglycerol-like protein	plastid	480810	259850	423170	492350	402580	138640	451740	323910	8318.9	479390	423940	100840
AT2G44650.1 CHL-CPN10, CPN10 chloroplast chaperonin 10	plastid	252520	204640	226050	250660	204870	115720	183330	223310	0	241170	229200	67557
AT2G44760.1 Domain of unknown function (DUF3598)	plastid	0	0	0	0	0	0	953.26	0	0	0	0	3390.2
AT2G44870.1 unknown protein; FUNCTIONS IN: molecular_function unknown; INVOLVED IN: biological_process unknown; LOCATED IN: chloroplast; EXPRESSED IN: 22 plant structures; EXPRESSED DURING: 15 growth stages; Has 39 Blast hits to 39 proteins in 18 species:	plastid	58194	41656	35122	53429	27221	0	0	28153	0	28061	61211	9929.9
AT2G44920.2 Tetratricopeptide repeat (TPR)-like superfamily protein	plastid	26295	18496	44022	45290	24887	14458	19402	25112	2130.6	40458	50860	20081
AT2G44970.2 alpha/beta-Hydrolases superfamily protein;AT2G44970.1 alpha/beta-Hydrolases superfamily protein	cytosol	0	0	2053.1	0	0	0	0	1048.1	0	0	0	0
AT2G45030.1 Translation elongation factor EFG/EF2 protein;AT1G45332.1 Translation elongation factor EFG/EF2 protein	mitochondrion	36819	106930	15172	17387	20517	31533	9585.3	33780	5730.8	82348	11862	9294.5
AT2G45060.1 Alanine-tRNA ligase	mitochondrion	234860	373800	146870	108000	378840	280110	353800	397600	66437	510500	258410	138380
AT2G45070.4 SEC61 BETA Preprotein translocase Sec, Sec61-beta subunit protein;AT2G45070.3 SEC61 BETA Preprotein translocase Sec, Sec61-beta subunit protein;AT2G45070.2 SEC61 BETA Preprotein translocase Sec, Sec61-beta subunit protein;AT2G45070.1 SEC61 BETA	plastid,endoplasmic reticulum	37094	0	0	0	19928	0	0	0	0	39692	0	0
AT2G45140.1 PVA12 plant VAP homolog 12	endoplasmic reticulum	29702	15702	23420	21581	15604	12986	2697.3	33990	0	5430.9	21532	0
AT2G45150.1 CDS4 cytidinediphosphate diacylglycerol synthase 4;AT2G45150.3 cytidinediphosphate diacylglycerol synthase 4;AT2G45150.2 cytidinediphosphate diacylglycerol synthase 4	plasma membrane	9826.8	0	4953.1	6108.6	5210	0	1551.2	7316.1	0	0	8493.8	0
AT2G45180.1 Bifunctional inhibitor/lipid-transfer protein/seed storage 2S albumin superfamily protein	extracellular	14917	0	19122	28543	16203	14650	29672	22566	0	9023.3	16406	7533
AT2G45200.1 GOS12, ATGOS12 golgi snare 12;AT2G45200.2 GOS12 golgi snare 12	golgi	4521.3	0	0	0	0	0	0	0	0	0	0	0
AT2G45300.1 RNA 3-terminal phosphate cyclase/enolpyruvate transferase, alpha/beta;AT1G48860.2 RNA 3-terminal phosphate cyclase/enolpyruvate transferase, alpha/beta;AT1G48860.1 RNA 3-terminal phosphate cyclase/enolpyruvate transferase, alpha/beta	plastid	4448.6	0	1321.7	4408.1	0	0	0	0	0	5818.8	0	0
AT2G45470.1 FLA8, AGP8 FASCICLIN-like arabinogalactan protein 8	extracellular,plasma membrane	59904	38348	44147	60407	18102	34602	55016	39880	3782.2	46847	40031	38680
AT2G45510.1 CYP704A2 cytochrome P450, family 704, subfamily A, polypeptide 2	endoplasmic reticulum	0	0	11264	5404.6	0	1325.6	0	3656.6	0	0	0	0
AT2G45560.1 CYP76C1 cytochrome P450, family 76, subfamily C, polypeptide 1;AT2G45560.2 CYP76C1 cytochrome P450, family 76, subfamily C, polypeptide 1	plasma membrane	5971.3	4857.3	0	0	0	0	3099.5	4008.8	0	4889.5	0	0
AT2G45690.1 SSE1, SSE, PEX16, ATPEX16 shrunken seed protein (SSE1)	peroxisome	3910.8	2596.7	0	2086.9	3565.1	2642.5	6587.5	3199.6	0	3392.8	3101.7	0
AT2G45710.1 Zinc-binding ribosomal protein family protein;AT3G61110.1 ARS27A, RS27A ribosomal protein S27;AT3G61111.1 Zinc-binding ribosomal protein family protein	cytosol	180420	221380	296590	579040	264470	179800	86056	304420	0	457020	261480	156880
AT2G45740.3 Peroxin 11D (PEX11D);AT2G45740.2 Peroxin 11D (PEX11D);AT2G45740.1 Peroxin 11D (PEX11D)	peroxisome	2811900	2114100	2120000	2090000	2625200	1811700	2378100	2146800	125730	2190500	2172900	379100
AT2G45790.1 ATPMM, PMM phosphomannomutase	mitochondrion,cytosol	4653.2	3177.8	0	5559.6	3025.7	0	0	3792.6	0	0	3070	0
AT2G45820.1 Remorin family protein	plasma membrane	19679	10020	30725	34628	30497	7120.6	43716	35758	0	18715	22939	24725
AT2G45960.2 PIP1B, TMP-A, ATHH2, PIP1;2 plasma membrane intrinsic protein 1B;AT2G45960.1 PIP1B, TMP-A, ATHH2, PIP1;2 plasma membrane intrinsic protein 1B;AT2G45960.3 PIP1B, TMP-A, ATHH2, PIP1;2 plasma membrane intrinsic protein 1B	plasma membrane	193410	193940	193410	313450	177670	112930	111940	159130	9076.3	180700	172740	69054
AT2G46090.1 Diacylglycerol kinase family protein	plastid	4413.8	2617.8	5154.2	9867.4	2859.1	0	6915.1	3605.4	0	4540.2	8550.5	2029.4
AT2G46100.2 Nuclear transport factor 2 (NTF2) family protein;AT2G46100.1 Nuclear transport factor 2 (NTF2) family protein	plastid	50554	8163.7	28909	64265	35542	33600	37070	33644	0	29807	25065	14229
AT2G46110.1 Ketopentoate hydroxymethyltransferase 1 (KPHMT1)	mitochondrion	52183	55768	10764	11093	79328	24140	65357	80602	0	97884	58618	13277
AT2G46170.2 Reticulon family protein;AT2G46170.1 Reticulon family protein;AT3G61560.1 Reticulon family protein	plasma membrane	41599	31914	18347	24131	17024	17720	21958	43503	0	39684	33532	13857
AT2G46220.1 Uncharacterized conserved protein (DUF2358)	plastid	8655.5	0	9650.5	0	0	0	6147.3	5850.1	0	0	0	0
AT2G46280.2 TRIP-1, TIF3I1 TGF-beta receptor interacting protein 1;AT2G46280.1 TRIP-1, TIF3I1 TGF-beta receptor interacting protein 1;AT2G46280.3 TRIP-1, TIF3I1 TGF-beta receptor interacting protein 1	cytosol	22181	18114	19403	61911	20729	9925.9	21296	29144	0	29253	8707.5	0
AT2G46310.1 CRF5 cytokinin response factor 5	nucleus	29335	16647	41570	44747	19610	0	8007.7	26374	0	21801	0	12871
AT2G46320.1 Mitochondrial substrate carrier family protein;AT2G46320.3 Mitochondrial substrate carrier family protein;AT2G46320.2 Mitochondrial substrate carrier family protein	mitochondrion	3044.8	3574.1	0	0	4494.4	13247	3880.5	8602.6	0	2375.7	3096.5	0
AT2G46470.1 Oxidase assembly 1-like OXA1-like (OXA1L)	mitochondrion	25646	30262	5768.6	8164.7	21270	23468	5834.9	11352	0	67161	6685.5	0
AT2G46505.1 Succinate dehydrogenase subunit (SDH4)	mitochondrion	170420	17816	62255	8060.9	21876	140040	97988	64611	34070	22455	39648	46704
AT2G46540.1 NADH:ubiquinone oxidoreductase subunit (B9)	mitochondrion	0	182390	0	75584	63770	278390	114980	48469	462510	80738	36036	43809
AT2G46650.1 B5 #1, ATCB5-C, CB5-C cytochrome B5 isoform C	plasma membrane	242890	158790	203980	307620	147880	102680	54441	165270	21452	181490	148750	38556
AT3G10280.1 KCS14 3-ketoacyl-CoA synthase 14;AT2G46720.1 HIC, KCS13 3-ketoacyl-CoA synthase 13	vacuole	4882.8	4871.3	0	3804.5	3706.2	4816.8	3008.3	3007.7	0	5463	0	0
AT3G58810.2 MTPA2, ATMTPA2, MTP3 metal tolerance protein A2;AT2G46800.2 ZAT, ATMTP1, MTP1, ZAT1, ATCDF1 zinc transporter of Arabidopsis thaliana;AT2G46800.1 ZAT, ATMTP1, MTP1, ZAT1, ATCDF1 zinc transporter of Arabidopsis thaliana;AT3G58810.1 MTPA2, ATMTPA2	vacuole	0	0	16674	0	0	0	0	0	0	0	0	0
AT2G46820.2 PTAC8, TMP14, PSAP, PSI-P photosystem I P subunit;AT2G46820.1 PTAC8, TMP14, PSAP, PSI-P photosystem I P subunit	plastid	1452500	980720	1578200	1988900	1221900	612560	940580	1221600	160590	1187600	1278700	765350
AT2G46910.1 Plastid-lipid associated protein PAP / fibrillin family protein	plastid	20075	19324	18900	59893	12392	12216	27524	13448	0	16613	29582	22704
AT2G47240.2 LACS1 AMP-dependent synthetase and ligase family protein;AT2G47240.1 CER8, LACS1 AMP-dependent synthetase and ligase family protein	peroxisome	9502.4	1896.6	0	0	0	702.18	0	0	0	16192	0	0
AT2G47370.1 Calcium-dependent phosphotriesterase superfamily protein	plasma membrane	4950.1	6823.2	9369.8	5369.2	3780.4	0	3262.2	13105	0	19723	11177	0
AT2G47380.1 Cytochrome c oxidase subunit (COX5c)	mitochondrion	1494600	1831200	565280	876690	917580	1241400	807640	956910	656330	1899300	965820	600760
AT2G47390.1 Prolyl oligopeptidase family protein	plastid	26326	30496	10880	12752	17560	21213	24156	19503	2215.5	49197	24041	9474
AT2G47400.1 CP12-1, CP12 CP12 domain-containing protein 1	plastid	16445	0	0	6969.8	14122	36807	26722	0	0	0	19666	0
AT2G47450.1 CAO, CPSRP43 chloroplast signal recognition particle component (CAO)	plastid	14384	0	9288.6	14711	5599.2	9491.7	16924	5291.9	0	6189.5	0	0
AT2G47470.3 ATPDIL2-1, UNE5, MEE30, PDI11, ATPDI11 thioredoxin family protein;AT2G47470.1 ATPDIL2-1, UNE5, MEE30, PDI11, ATPDI11 thioredoxin family protein;AT2G47470.4 ATPDIL2-1, UNE5, MEE30, PDI11, ATPDI11 thioredoxin family protein;AT2G47470.2 ATPDIL2-1,	endoplasmic reticulum	182010	115810	110250	201710	114530	71996	152600	187070	0	167630	159510	66955
AT2G47490.1 Chloroplast NAD+ transporter 1 (NDT1)	mitochondrion	14196	50681	0	6150.6	17185	53568	67659	17943	2574.6	45561	16951	3681.2
AT2G47510.2 Fumarase 1 (FUM1);AT2G47510.1 Fumarase 1 (FUM1)	mitochondrion	560650	777570	241440	463880	521250	710250	588040	628620	382070	782940	427210	306390
AT2G47610.1 Ribosomal protein L7Ae/L30e/S12e/Gadd45 family protein	cytosol	6400.7	0	0	24847	4462.9	0	0	6419.1	0	9653.2	5616.4	0
AT2G47710.1 Adenine nucleotide alpha hydrolases-like superfamily protein	cytosol	11373	0	54833	37759	0	0	70981	17178	0	0	29477	0
AT2G47730.1 ATGSTF8, ATGSTF5, GST6, GSTF8 glutathione S-transferase phi 8	plastid	30985	32230	33081	61681	49846	51664	45644	33183	0	34501	36155	24984
AT2G47800.1 ATMRP4, EST3, MRP4, ABCC4 multidrug resistance-associated protein 4	plasma membrane	1965.6	1141.1	1777	14287	1272.5	0	1590.1	6844.7	0	2631.7	1171.2	0
AT2G47840.1 Uncharacterised conserved protein ycf60	plastid	623770	376060	465630	505150	410700	206980	280170	359370	10372	479060	485350	89636
AT2G48070.1 RPH1 resistance to phytophthora 1;AT2G48070.2 RPH1 resistance to phytophthora 1;AT2G48070.3 RPH1 resistance to phytophthora 1	plastid	14007	31715	0	23858	0	0	15531	0	0	16812	0	7452.1
AT2G48121.2 LOCATED IN: mitochondrion; BEST Arabidopsis thaliana protein match is: Ribonuclease III family protein (TAIR:AT4G37510.1).;AT4G37510.1 Ribonuclease III family protein	cytosol	0	7838.6	0	0	0	0	0	0	0	15882	0	0
AT3G01060.1 unknown protein; Has 640 Blast hits to 638 proteins in 201 species: Archae - 0; Bacteria - 293; Metazoa - 0; Fungi - 71; Plants - 72; Viruses - 0; Other Eukaryotes - 204 (source: NCBI BLink).;AT3G01060.2 unknown protein; Has 637 Blast hits to 6	plastid	1211.3	0	11016	7736.2	3108.9	3087.3	5819.6	4365.9	0	2210.6	1529.3	0
AT3G01120.1 Cystathionine gamma-synthase (CGS1)	plastid	16722	1669.5	6837.1	11823	0	0	0	0	0	17266	0	0
AT3G01130.2 ATP synthase subunit (E chain);AT3G01130.1 ATP synthase subunit (E chain)	mitochondrion	927280	1292100	524850	554580	851840	874820	239860	813890	77505	1567900	710490	234360
AT3G01280.1 Voltage-dependent anion channel 1 (VDAC1)	mitochondrion	2560000	3226800	1223400	1513700	2454700	3323800	2187500	2676000	762000	3952500	2186800	1212300
AT3G01290.1 SPFH/Band 7/PHB domain-containing membrane-associated protein family	plasma membrane	0	0	16847	0	0	3208.4	9509.8	0	0	0	0	7973.3
AT3G01310.2 Phosphoglycerate mutase-like family protein;AT3G01310.1 Phosphoglycerate mutase-like family protein;AT5G15070.1 Phosphoglycerate mutase-like family protein;AT5G15070.2 Phosphoglycerate mutase-like family protein	cytosol	509.72	0	2497.2	3085.5	0	0	734.15	0	0	714.28	0	0
AT3G01390.2 VMA10, AVMA10 vacuolar membrane ATPase 10;AT3G01390.1 VMA10, AVMA10 vacuolar membrane ATPase 10	vacuole	160610	71170	185010	221740	81635	153700	150950	146670	11658	138990	81093	147810
AT3G01440.1 PQL1, PQL2 PsbQ-like 1	plastid	105140	53663	70502	147730	107860	63687	107720	73163	0	75512	106580	61245
AT3G01480.1 CYP38, ATCYP38 cyclophilin 38;AT3G01480.2 CYP38, ATCYP38 cyclophilin 38	plastid	167370	132040	154790	223530	187060	77404	137960	189000	4429.3	160500	182830	155350
AT3G01500.1 CA1, ATBCA1, SABP3, ATSABP3 carbonic anhydrase 1;AT3G01500.2 CA1 carbonic anhydrase 1	plastid	2393800	1806900	2086700	972860	2098100	1783400	1538800	2340900	123650	2940400	2281000	863290
AT3G01500.3 CA1 carbonic anhydrase 1	plastid	423290	380980	34987	458740	419400	477060	0	390240	53793	370610	530750	223170
AT3G01550.1 ATPPT2, PPT2 phosphoenolpyruvate (pep)/phosphate translocator 2	plastid	11007	7011.4	8568.9	10814	9066.4	4839.8	7255.4	0	0	0	8133.4	0
AT3G01660.1 S-adenosyl-L-methionine-dependent methyltransferases superfamily protein	plastid	4986.8	3293.2	5043.3	6004.9	3327.1	3879.3	6329.7	4507	0	0	4686.5	2375.7
AT3G01740.1 Mitochondrial ribosomal protein L37	mitochondrion	34124	23014	0	0	14128	48564	17609	20744	0	34480	21021	8288.3
AT3G01780.1 TPLATE	plasma membrane	2042.2	541.06	1181.3	5877.5	1030.2	0	554.83	2228.8	0	1111.7	0	0
AT3G01790.2 Ribosomal protein L13 family protein;AT3G01790.1 Ribosomal protein L13 family protein	mitochondrion	14251	11297	4827.9	8577	17949	14430	10466	14884	0	33988	6832.3	0
AT3G01800.1 Ribosome recycling factor	mitochondrion	10727	6065.2	0	7364.3	6430.8	17656	11618	14025	0	38456	8868.8	0
AT3G01910.1 Sulfite oxidase (SOX);AT3G01910.2 Sulfite oxidase (SOX)	peroxisome	67259	54835	40139	31741	66325	65713	69008	67939	596.28	71602	53644	12803
AT3G01980.4 NAD(P)-binding Rossmann-fold superfamily protein;AT3G01980.1 NAD(P)-binding Rossmann-fold superfamily protein;AT3G01980.3 NAD(P)-binding Rossmann-fold superfamily protein;AT3G01980.2 NAD(P)-binding Rossmann-fold superfamily protein	peroxisome	14507	7214.1	3875.7	0	4157.8	8977.1	4629.3	4702.7	0	15875	3461.9	0
AT3G02050.1 KUP3, ATKUP3, ATKT4 K+ uptake transporter 3	vacuole	1596	0	985.75	0	0	0	1531.4	0	0	0	0	0
AT3G02080.1 Ribosomal protein S19e family protein	cytosol	285920	201050	290010	349690	192210	44706	180770	335080	0	274120	249860	132650
AT3G02090.1 Ubiquinol:cytochrome c oxidoreductase subunit (MPP beta);AT3G02090.2 Ubiquinol:cytochrome c oxidoreductase subunit (MPP beta)	mitochondrion	1258900	1773900	590100	956110	1433900	1480800	1034600	1501100	768520	1719600	1238600	850020
AT3G02200.2 Proteasome component (PCI) domain protein;AT3G02200.1 Proteasome component (PCI) domain protein	nucleus	28937	11396	24162	44591	21463	14442	38168	22611	0	32462	18209	9512.7
AT3G02260.1 BIG, DOC1, TIR3, UMB1, ASA1, LPR1, CRM1 auxin transport protein (BIG)	nucleus	688.18	0	1385.9	3005.4	277.42	0	53.977	375.57	0	684.35	423.55	0
AT3G02350.1 GAUT9 galacturonosyltransferase 9	golgi	24556	9052.9	10213	7007	15113	3017.9	2315.9	10569	0	31512	5064.3	0
AT3G02360.2 6-phosphogluconate dehydrogenase family protein;AT3G02360.1 6-phosphogluconate dehydrogenase family protein	peroxisome	7468.3	1604.7	0	1712.7	0	0	5085.2	0	0	8300.1	0	0
AT3G02420.1 unknown protein; FUNCTIONS IN: molecular_function unknown; INVOLVED IN: biological_process unknown; LOCATED IN: membrane; EXPRESSED IN: 25 plant structures; EXPRESSED DURING: 15 growth stages; CONTAINS InterPro DOMAIN/s: Uncharacterised protein	golgi	36608	25821	25628	32887	29310	4865.8	28108	28965	0	25641	21010	11303
AT3G02450.1 cell division protein ftsH, putative	plastid	6170.5	1833.9	4003.5	9027.7	4871.4	839.76	3581.9	2644.4	0	2976.2	5180.7	0
AT3G02490.1 Pentatricopeptide repeat (PPR) superfamily protein	mitochondrion	0	0	0	0	0	0	0	0	0	3230.3	0	0
AT3G02510.1 Regulator of chromosome condensation (RCC1) family protein;AT3G02510.2 Regulator of chromosome condensation (RCC1) family protein;AT5G16040.1 Regulator of chromosome condensation (RCC1) family protein	mitochondrion	4334.5	4579.6	5399.8	3468.1	12125	5782.1	6081.4	9027.3	0	24444	6854.8	0
AT3G02520.1 GRF7, GF14 NU general regulatory factor 7	cytosol	12569	0	11951	14061	7641.2	7929.8	5736.5	8928	0	10045	0	0
AT5G16070.1 TCP-1/cpn60 chaperonin family protein;AT3G02530.1 TCP-1/cpn60 chaperonin family protein	cytosol	0	0	2986.9	3217.2	1719.1	0	0	1801.4	0	0	0	0
AT3G02560.2 Ribosomal protein S7e family protein;AT3G02560.1 Ribosomal protein S7e family protein	cytosol	103290	75149	146930	192310	116790	78328	47880	99394	14627	86298	117720	90899
AT3G02630.1 Plant stearoyl-acyl-carrier-protein desaturase family protein	plastid	0	0	0	0	0	0	0	1426.5	0	2599.6	0	0
AT3G02650.1 Pentatricopeptide repeat (PPR) superfamily protein	mitochondrion	16123	15470	3729.3	9379.3	6366.2	12846	1683.5	5917	0	37465	0	2078.5
AT3G02660.1 Tyrosyl-tRNA synthetase	plastid	4001.7	18586	0	0	11227	16514	4107.1	16965	0	19837	3010.7	0
AT3G02730.1 TRXF1, ATF1 thioredoxin F-type 1	plastid	72083	55268	43222	64890	61962	29607	47405	67715	0	40310	64392	0
AT3G02780.1 IPP2, IPIAT1, IDI2 isopentenyl pyrophosphate:dimethylallyl pyrophosphate isomerase 2	mitochondrion	29169	36440	8680.9	24003	30525	65921	13658	32036	26395	50233	31241	31627
AT3G02830.1 ZFN1 zinc finger protein 1	nucleus	0	0	0	0	0	0	0	0	0	0	3022.7	0
AT3G02880.1 Leucine-rich repeat protein kinase family protein	plasma membrane	2495.4	1649.2	7446.6	3001.7	4951.6	1496.8	7620.4	4984.8	0	2552.7	1987.4	260.53
AT3G02900.2 Low density receotor-like protein;AT3G02900.1 Low density receotor-like protein	extracellular	29248	27373	19232	28029	71822	17075	16535	19917	0	133080	14508	0
AT3G03060.1 P-loop containing nucleoside triphosphate hydrolases superfamily protein	mitochondrion	19704	22714	3677.6	8746.2	17594	7775.4	5814.8	26073	0	37654	15784	1530.9
AT3G03070.1 NADH:ubiquinone oxidoreductase subunit (13kDa)	mitochondrion	0	135780	0	0	70141	268690	69736	69241	30519	0	0	32030
AT3G03100.2 NADH:ubiquinone oxidoreductase subunit (B17.2);AT3G03100.1 NADH:ubiquinone oxidoreductase subunit (B17.2)	mitochondrion	317040	440840	149620	208220	292080	288460	155060	287850	101270	502760	223640	95024
AT3G03150.1 unknown protein; FUNCTIONS IN: molecular_function unknown; INVOLVED IN: biological_process unknown; LOCATED IN: mitochondrion; EXPRESSED IN: 22 plant structures; EXPRESSED DURING: 13 growth stages; BEST Arabidopsis thaliana protein match is: un	mitochondrion	153750	303780	103430	101250	152670	300640	234520	301960	237060	293060	168460	158430
AT3G03250.1 UGP, UGP1, AtUGP1 UDP-GLUCOSE PYROPHOSPHORYLASE 1	cytosol	16483	1018.2	25390	29467	11082	6043.7	9862.1	14213	0	9867.3	3448.6	3835.3
AT3G03420.1 Ku70-binding family protein	mitochondrion	9555.6	25282	0	0	0	9733.9	0	8873.1	0	18543	8770.3	0
AT3G03470.1 CYP89A9 cytochrome P450, family 87, subfamily A, polypeptide 9	endoplasmic reticulum	14791	9505	17773	7921	4667.6	13491	36051	21221	0	5089.8	19523	28856
AT5G17550.1 PEX19-2, AtPEX19-2 peroxin 19-2;AT3G03490.1 PEX19-1, AtPEX19-1 peroxin 19-1	nucleus	0	0	0	7612.1	0	0	0	0	0	0	0	0
AT3G03600.1 Ribosomal protein S2 (RPS2)	mitochondrion	10707	9822.6	1908.7	6895.1	7736.2	5837.5	3401.6	8872.8	0	19165	2763.4	0
AT3G03710.1 Polynucleotide phosphorylase	plastid	819.68	0	946.32	2950.7	0	2478.2	0	0	0	938.63	0	0
AT3G03780.3 ATMS2, MS2 methionine synthase 2;AT3G03780.2 ATMS2, MS2 methionine synthase 2;AT3G03780.1 ATMS2, MS2 methionine synthase 2	cytosol	3118.8	0	832.8	2813.7	1299.9	0	0	2782.4	0	1310.9	0	0
AT3G03870.1 unknown protein; BEST Arabidopsis thaliana protein match is: unknown protein (TAIR:AT5G18130.1); Has 41 Blast hits to 41 proteins in 11 species: Archae - 0; Bacteria - 0; Metazoa - 2; Fungi - 0; Plants - 39; Viruses - 0; Other Eukaryotes - 0 (s	nucleus	4989.7	0	6812.5	5423.1	0	0	0	0	0	0	5707.9	0
AT3G03960.1 TCP-1/cpn60 chaperonin family protein	cytosol	2044.2	0	0	5265.8	0	0	0	0	0	0	0	0
AT3G04090.1 SIP1;1, SIP1A small and basic intrinsic protein 1A	endoplasmic reticulum	114900	79110	28922	96118	66093	30434	30314	94751	0	93811	73143	20294
AT3G04120.1 GAPC, GAPC-1, GAPC1 glyceraldehyde-3-phosphate dehydrogenase C subunit 1	nucleus,cytosol	0	0	0	22520	0	0	0	0	0	0	0	0
AT3G04340.1 FTSH protease family protein	plastid	31779	15323	42016	25241	26880	9441.5	16737	21810	0	28045	16846	988.46
AT3G04460.1 PEX12, ATPEX12, APM4 peroxin-12	peroxisome	0	0	0	0	2000	0	0	0	0	2427.4	1211.6	0
AT3G04470.1 Ankyrin repeat family protein	cytosol	3420.4	0	0	3291.6	0	0	0	0	0	0	0	0
AT3G04550.1 unknown protein; INVOLVED IN: biological_process unknown; LOCATED IN: chloroplast stroma, chloroplast; EXPRESSED IN: 22 plant structures; EXPRESSED DURING: 13 growth stages; BEST Arabidopsis thaliana protein match is: unknown protein (TAIR:AT5G	plastid	9087.8	0	8018.3	0	0	0	0	9153.8	0	9569.6	0	0
AT3G04790.1 Ribose 5-phosphate isomerase, type A protein	plastid	167760	127520	118600	196650	139010	109810	154670	171950	4763.2	131950	152200	60738
AT3G04830.2 Protein prenylyltransferase superfamily protein;AT3G04830.1 Protein prenylyltransferase superfamily protein	cytosol	73563	49644	78867	84024	69859	24202	12048	53500	0	90998	69718	44072
AT3G04840.1 Ribosomal protein S3Ae	cytosol	152830	84364	181640	352490	132250	115210	159250	172630	0	193550	100890	57419
AT3G04870.2 ZDS, PDE181, SPC1 zeta-carotene desaturase;AT3G04870.1 ZDS, PDE181, SPC1 zeta-carotene desaturase	plastid	55157	21259	32489	54192	22695	8489.1	27200	46171	0	22656	26402	11613
AT3G04890.1 Uncharacterized conserved protein (DUF2358);AT3G04890.2 Uncharacterized conserved protein (DUF2358)	plastid	35241	18789	35561	69720	30287	10784	15334	55750	0	18843	40764	28733
AT3G04910.3 WNK1, ZIK4 with no lysine (K) kinase 1;AT3G04910.2 WNK1, ZIK4 with no lysine (K) kinase 1;AT3G04910.1 WNK1, ZIK4, ATWNK1 with no lysine (K) kinase 1	nucleus	4870.8	17844	0	0	0	0	0	0	0	8488.9	0	0
AT3G04920.1 Ribosomal protein S24e family protein	cytosol	212840	146120	260310	714950	178780	161810	206950	216010	0	238800	137180	83778
AT3G04950.1 CONTAINS InterPro DOMAIN/s: SEC-C motif (InterPro:IPR004027); Has 583 Blast hits to 583 proteins in 248 species: Archae - 0; Bacteria - 488; Metazoa - 0; Fungi - 0; Plants - 34; Viruses - 0; Other Eukaryotes - 61 (source: NCBI BLink).	mitochondrion	10337	11317	0	0	10279	13960	7708.6	8089.8	0	16228	7383.1	0
AT3G05000.1 Transport protein particle (TRAPP) component	golgi	4918.4	0	0	7766.7	0	0	0	0	0	0	0	0
AT3G05020.1 Acyl carrier protein 1 (ACP1)	plastid	6551.8	0	4621.6	6028.5	0	0	0	2442.8	0	8303.8	0	0
AT3G05060.1 NOP56-like pre RNA processing ribonucleoprotein	nucleus	0	0	0	0	0	6226.4	0	0	0	0	0	0
AT3G05100.1 S-adenosyl-L-methionine-dependent methyltransferases superfamily protein	golgi	0	0	0	3984.6	0	0	0	0	0	4219.4	0	0
AT3G05230.1 Signal peptidase subunit;AT3G05230.2 Signal peptidase subunit	endoplasmic reticulum	0	0	0	0	0	0	21230	0	0	0	0	0
AT3G05280.1 Integral membrane Yip1 family protein	golgi	7338.2	6040.7	7624.7	9916.5	6623.7	6149.4	4524.6	16954	0	8282.4	16946	6102.9
AT3G05290.1 PNC1 peroxisomal adenine nucleotide carrier 1	peroxisome	2428.3	0	0	0	3638.8	8093.7	6818.7	0	0	3602.3	0	0
AT3G05350.1 Metallopeptidase M24 family protein	plastid	5936.8	9035.2	1632.7	5729	6287.7	9812.5	6654	11234	0	10388	4334.7	2523.7
AT3G05420.2 ACBP4 acyl-CoA binding protein 4;AT3G05420.1 ACBP4 acyl-CoA binding protein 4	cytosol	895.86	1898.8	2686	14987	1851.8	4384.1	0	4636.2	0	2098	2236.6	0
AT3G05550.1 Hypoxia-responsive family protein	cytosol	0	43558	0	0	0	0	0	0	0	41811	0	0
AT3G05560.3 Ribosomal L22e protein family;AT3G05560.2 Ribosomal L22e protein family;AT3G05560.1 Ribosomal L22e protein family	cytosol	79704	158740	195740	440400	161950	108590	299960	204570	6235.4	194540	206340	114600
AT3G05570.1 unknown protein; BEST Arabidopsis thaliana protein match is: unknown protein (TAIR:AT4G39235.1); Has 73 Blast hits to 73 proteins in 11 species: Archae - 0; Bacteria - 0; Metazoa - 0; Fungi - 0; Plants - 73; Viruses - 0; Other Eukaryotes - 0 (s	mitochondrion	0	0	0	0	0	73438	2816.3	0	51571	0	0	0
AT3G05590.1 RPL18 ribosomal protein L18	cytosol	0	0	0	27044	0	0	0	0	0	13702	0	0
AT3G05710.1 SYP43, ATSYP43 syntaxin of plants 43;AT3G05710.2 SYP43, ATSYP43 syntaxin of plants 43	golgi	0	5061.7	3847.9	0	0	0	6796	2421.3	0	0	0	0
AT3G05900.1 Neurofilament protein-related	cytosol	0	0	0	2482	0	0	0	1284.4	0	0	0	0
AT3G05970.1 Long chain acyl-CoA synthetase (LACS6)	peroxisome	163960	104280	80466	99622	100200	76130	98424	99878	2313.4	182110	109400	9952
AT3G06050.1 Peroxiredoxin 2F (PRX2F)	mitochondrion	1054400	1051400	471940	754540	1248200	1558200	1091800	975510	718950	1938500	1026100	713230
AT3G06060.1 NAD(P)-binding Rossmann-fold superfamily protein	endoplasmic reticulum	5242.9	5463.4	6314	6843.4	0	3652.7	0	4625.8	0	5551	2879.3	0
AT3G06210.1 ARM repeat superfamily protein	plasma membrane	2462.2	0	0	9898.1	0	0	278.92	0	0	0	0	0
AT3G06300.1 AT-P4H-2 P4H isoform 2	endoplasmic reticulum	13297	14615	25979	30282	15031	3734.9	4640.9	26889	0	28436	24355	3418.6
AT3G06310.2 Cox19-like CHCH family protein;AT3G06310.3 Cox19-like CHCH family protein;AT3G06310.1 Cox19-like CHCH family protein	mitochondrion	0	28796	0	0	0	0	0	0	0	31664	0	0
AT5G18790.1 Ribosomal protein L33 family protein;AT3G06320.1 Ribosomal protein L33 family protein	mitochondrion	0	24533	0	22993	32828	52057	25816	38705	0	76643	24520	0
AT3G06470.1 GNS1/SUR4 membrane protein family	plasma membrane	0	2583.9	0	0	0	0	0	0	0	0	0	0
AT3G06483.1 PDK, ATPDHK pyruvate dehydrogenase kinase	mitochondrion	24951	111980	9092	19842	76290	47431	29947	80920	26151	124750	32317	25059
AT3G06500.1 Plant neutral invertase family protein	mitochondrion	0	12708	0	0	0	0	0	0	0	0	7082.9	0
AT3G06510.1 Sensitiv to freezing 2 (SFR2);AT3G06510.2 SFR2 Glycosyl hydrolase superfamily protein	plastid	477570	261160	429420	498770	403300	210880	371250	413970	5391.6	363250	487050	92850
AT3G06580.1 GAL1, GALK Mevalonate/galactokinase family protein	peroxisome	0	0	3627.6	0	0	0	0	0	0	0	0	0
AT5G49460.1 ACLB-2 ATP citrate lyase subunit B 2;AT3G06650.1 ACLB-1 ATP-citrate lyase B-1	cytosol	0	0	1677.9	1702.7	0	0	0	1053.9	0	0	0	0
AT3G06730.1 TRX P, TRX z Thioredoxin z	plastid	0	0	0	0	0	5456.1	8370.4	11464	0	0	0	21863
AT3G06790.2 Multiple organellar RNA editing factor 3 (MORF3);AT3G06790.1 Multiple organellar RNA editing factor 3 (MORF3)	mitochondrion	5194.2	0	0	0	0	0	0	5060.5	0	7561.2	5776.3	0
AT3G06810.1 Acyl-CoA oxidase (IBR3)	peroxisome	11696	2744.5	4046.4	4512.9	4215	5557.4	4182	4461.9	0	15832	684.18	0
AT3G06850.2 Branched chain keto acid dehydrogenase subunit (BCKDHE2);AT3G06850.1 Branched chain keto acid dehydrogenase subunit (BCKDHE2)	mitochondrion	74049	110490	50858	48567	76713	133280	80482	117110	6975.1	148030	58439	28845
AT3G06860.1 Multifunctional protein 2 (MFP2)	peroxisome	3581.3	4600.6	6415.8	22984	2462	3120.2	4176.3	8144.5	0	19097	5141.4	762.2
AT3G06960.1 PDE320, TGD4 pigment defective 320;AT3G06960.2 PDE320 pigment defective 320	plastid	32227	16594	40043	26842	17206	18187	36627	19904	0	20828	17035	820.17
AT3G07020.2 UDP-Glycosyltransferase superfamily protein;AT3G07020.1 UDP-Glycosyltransferase superfamily protein	plastid	0	0	0	562.19	0	0	1281.7	0	0	0	0	0
AT3G07050.1 GTP-binding family protein	nucleus	0	0	0	1228.9	0	0	0	0	0	0	0	0
AT3G07060.1 emb1974 NHL domain-containing protein	mitochondrion	3015.7	13440	0	0	8666.5	13840	0	6932.3	925.28	21440	1761.9	2074.3
AT3G07110.2 Ribosomal protein L13 family protein;AT3G07110.1 Ribosomal protein L13 family protein;AT4G13170.1 Ribosomal protein L13 family protein	cytosol	132180	77628	140450	245000	99970	54245	103230	126140	0	121140	147480	50159
AT3G07140.2 GPI transamidase component Gpi16 subunit family protein;AT3G07140.1 GPI transamidase component Gpi16 subunit family protein	extracellular	3210.6	1893.8	3080.5	2751.8	0	0	0	0	0	2939	0	0
AT3G07160.1 Glucan Synthase-Like 10 (GSL10)	plasma membrane	1455.6	0	1263.6	2070.9	254.37	238.71	2133.8	423.59	0	968.84	0	0
AT3G07180.1 GPI transamidase component PIG-S-related;AT3G07180.3 GPI transamidase component PIG-S-related;AT3G07180.2 GPI transamidase component PIG-S-related	endoplasmic reticulum	1623.9	0	0	6306.7	0	0	3440.3	0	0	2537.9	0	0
AT3G07190.1 B-cell receptor-associated protein 31-like	plasma membrane	0	0	3338.8	7861.9	0	0	0	3609.3	0	4424.9	0	0
AT3G07430.1 emb1990, YLMG1-1, ATYLMG1-1 YGGT family protein	plastid	36800	32340	18080	39911	24854	22837	29741	21424	0	33342	27453	11217
AT3G07480.1 2Fe-2S ferredoxin-like superfamily protein	mitochondrion	264780	466690	117620	217850	264000	444270	250740	365990	162960	517080	227490	142800
AT3G07568.1 unknown protein; Has 9 Blast hits to 9 proteins in 5 species: Archae - 0; Bacteria - 0; Metazoa - 0; Fungi - 0; Plants - 9; Viruses - 0; Other Eukaryotes - 0 (source: NCBI BLink).	mitochondrion	59167	344580	33085	153870	256820	270090	232430	256090	50839	336550	231720	109950
AT3G07670.1 Rubisco methyltransferase family protein	plastid	5256.6	0	0	0	0	0	0	0	0	0	0	0
AT3G07680.1 emp24/gp25L/p24 family/GOLD family protein	endoplasmic reticulum	17958	22127	12042	21329	18990	23648	31610	23455	0	12844	8194.6	12932
AT3G07770.1 Heat shock protein 89.1 (HSP89.1)	mitochondrion	156930	158000	74035	115860	134750	138530	103630	199310	20729	244600	114170	54252
AT3G07910.1 Reactive oxygen species modulator-like protein	mitochondrion	229790	295940	111760	198570	198830	110150	0	280950	0	443510	178400	0
AT3G07950.1 rhomboid protein-related	golgi	19958	17977	18760	22811	14516	5575	10194	16960	0	23069	15073	7568.5
AT3G08030.2 Protein of unknown function, DUF642;AT3G08030.1 Protein of unknown function, DUF642	cytosol	2793.2	0	0	4338.6	2464.4	0	0	0	0	0	2118.9	0
AT3G08510.3 phospholipase C 2;AT3G08510.2 ATPLC2, PLC2 phospholipase C 2;AT3G08510.1 ATPLC2, PLC2 phospholipase C 2	mitochondrion	11294	5015.5	12010	24227	13238	5380.8	8180.4	6343.5	0	0	11281	1623.7
AT3G08530.1 Clathrin heavy chain 2 (CHC2)	endoplasmic reticulum	16364	8177	18028	42265	11778	3389	19922	16893	0	13388	20787	10248
AT3G08550.1 ELD1, ABI8, KOB1 elongation defective 1 protein / ELD1 protein	extracellular,plasma membrane	0	2348.7	1694.4	0	0	0	0	0	0	4820.5	0	0
AT3G08580.2 Mitochondrial ADP/ATP carrier 1 (AAC1);AT3G08580.1 Mitochondrial ADP/ATP carrier 1 (AAC1)	mitochondrion	5275000	5500900	2031500	3706600	5506200	5283200	3732600	5415500	2784100	5150300	4724800	3092900
AT3G08590.2 Phosphoglycerate mutase, 2,3-bisphosphoglycerate-independent;AT3G08590.1 Phosphoglycerate mutase, 2,3-bisphosphoglycerate-independent	cytosol	6434.3	0	0	1607.4	0	0	0	0	0	0	0	0
AT3G08610.1 NADH:ubiquinone oxidoreductase subunit (MWFE)	mitochondrion	975880	1317900	418700	653120	855410	966770	633150	891540	351940	1686900	682520	439800
AT3G08630.1 Protein of unknown function (DUF3411)	plastid	32933	0	11411	6685.7	0	0	0	0	0	37574	0	0
AT3G08640.1 Protein of unknown function (DUF3411)	plastid	113410	61651	145310	113450	59183	25876	39479	54947	2290.9	172340	98834	24506
AT3G08740.1 elongation factor P (EF-P) family protein	plastid	36362	29239	10948	27759	16791	8211.9	23230	27633	0	28327	18541	0
AT3G08860.1 PYD4 PYRIMIDINE 4	mitochondrion	1629	0	0	1249.1	0	0	0	0	0	0	0	4166.6
AT3G08920.1 Rhodanese/Cell cycle control phosphatase superfamily protein	plastid	74480	31604	77865	73910	48582	30599	66044	41609	0	65709	85817	59249
AT3G08940.2 LHCB4.2 light harvesting complex photosystem II;AT3G08940.1 LHCB4.2 light harvesting complex photosystem II	plastid	5379800	3396900	5558800	7964500	4736500	2568000	4104400	4778000	233710	4137100	5790100	2569500
AT3G08950.1 Cytochrome c oxidase assembly protein (HCC1)	mitochondrion	49701	97276	47010	43467	79702	136650	60222	57464	55411	121790	65560	32612
AT3G08980.1 Peptidase S24/S26A/S26B/S26C family protein	mitochondrion	56289	42259	9441.1	8649.9	53615	21228	35176	60805	0	90449	22693	0
AT3G09040.1 Pentatricopeptide repeat (PPR) superfamily protein	mitochondrion	0	77956	0	0	0	61172	3880.6	0	0	0	0	2568.8
AT3G09050.1 unknown protein; FUNCTIONS IN: molecular_function unknown; INVOLVED IN: biological_process unknown; LOCATED IN: chloroplast thylakoid membrane, chloroplast; EXPRESSED IN: 21 plant structures; EXPRESSED DURING: 13 growth stages; Has 120 Blast hi	plastid	11250	0	10815	12805	0	0	20264	0	0	0	0	7074.5
AT3G09090.1 DEX1 defective in exine formation protein (DEX1);AT3G09090.3 DEX1 defective in exine formation protein (DEX1);AT3G09090.2 DEX1 defective in exine formation protein (DEX1)	endoplasmic reticulum	150500	4001.5	6259.1	119490	4308.3	1048.1	134200	4966.1	0	7267.5	3162.7	0
AT3G09200.1 Ribosomal protein L10 family protein;AT3G09200.2 Ribosomal protein L10 family protein	cytosol	437210	302720	195600	779130	274880	210910	331520	449140	0	479420	389020	203840
AT3G09300.1 ORP3B OSBP(oxysterol binding protein)-related protein 3B	cytosol	0	0	4108.3	3585.2	3267.8	0	0	0	0	2471.9	7034.8	1721.5
AT3G09440.2 Heat shock protein 70 (Hsp 70) family protein;AT3G09440.1 Heat shock protein 70 (Hsp 70) family protein	mitochondrion	57477	30963	51071	110140	44617	28289	64587	45072	0	61663	63179	22310
AT3G55170.2 Ribosomal L29 family protein;AT3G55170.1 Ribosomal L29 family protein;AT3G09500.1 Ribosomal L29 family protein	cytosol	114020	0	0	0	93955	62901	0	0	0	137470	90583	34127
AT3G09580.1 FAD/NAD(P)-binding oxidoreductase family protein	plastid	99534	39601	58623	125940	69079	36581	78444	84432	3212.6	56289	75228	57393
AT3G09630.2 Ribosomal protein L4 (RPL4A);AT3G09630.1 Ribosomal protein L4 (RPL4A)	cytosol	283360	156190	359320	574400	168440	127010	218430	269800	0	302890	308280	121260
AT5G02960.1 Ribosomal protein S12/S23 family protein;AT3G09680.1 Ribosomal protein S12/S23 family protein	cytosol	127660	84546	77388	199770	90219	28479	74019	110370	0	121070	91400	17806
AT3G09740.1 SYP71, ATSYP71 syntaxin of plants 71	plasma membrane	12294	0	16761	12558	5204.9	0	4404.7	0	0	3828.4	9965.4	0
AT3G09810.1 NAD isocitrate dehydrogenase subunit (IDH6, catalytic)	mitochondrion	430040	717570	199890	301730	435980	454040	319850	614740	303150	736940	404340	310090
AT3G09820.2 ADK1 adenosine kinase 1;AT3G09820.1 ADK1, ATADK1 adenosine kinase 1;AT5G03300.1 Adenylate kinase (ADK2)	cytosol	37847	14041	17213	26613	26905	11450	15093	6884.3	0	29677	18106	7548.5
AT3G09840.1 CDC48, ATCDC48, CDC48A cell division cycle 48;AT5G03340.1 Cell division cycle 48 (CDC48);AT3G53230.1 ATPase, AAA-type, CDC48 protein	cytosol	19611	4230.3	13261	37681	10143	6067.8	14024	11548	0	23208	14630	4532.5
AT3G09860.1 unknown protein; Has 34 Blast hits to 34 proteins in 12 species: Archae - 0; Bacteria - 0; Metazoa - 0; Fungi - 0; Plants - 34; Viruses - 0; Other Eukaryotes - 0 (source: NCBI BLink).	cytosol	179860	18613	26824	137280	166830	0	48614	23626	0	36349	163870	0
AT3G09900.1 ATRABE1E, ATRAB8E, RABE1e RAB GTPase homolog E1E	nucleus	3336.3	3724.8	0	891.17	0	0	0	0	0	3498.7	0	0
AT3G09960.1 Calcineurin-like metallo-phosphoesterase superfamily protein	cytosol	109570	0	47781	72158	90618	63469	39790	102060	39104	168930	59938	35038
AT3G10060.1 FKBP-like peptidyl-prolyl cis-trans isomerase family protein	plastid	53136	23289	19518	55156	37937	3243.2	78975	42984	0	25150	63686	0
AT5G03850.1 Nucleic acid-binding, OB-fold-like protein;AT3G10090.1 Nucleic acid-binding, OB-fold-like protein	cytosol	178390	116750	155050	527370	129600	113740	197840	173610	0	199250	155050	90657
AT3G10130.1 SOUL heme-binding family protein	plastid	4491.3	3231.4	11471	17351	4998.5	8955	27456	16958	0	4393.5	13820	24253
AT3G10160.1 ATDFC, DFC, FPGS2 DHFS-FPGS homolog C	mitochondrion	0	2213.4	0	0	0	0	0	0	0	0	0	0
AT3G10230.2 LYC lycopene cyclase;AT3G10230.1 LYC lycopene cyclase	peroxisome	7322.2	4702	5380.5	12261	0	0	0	0	0	5578.8	0	2257.7
AT3G10260.1 Reticulon family protein;AT3G10260.2 Reticulon family protein;AT3G10260.3 Reticulon family protein	vacuole	20521	16054	14800	5316.8	47737	20116	40696	21717	0	24834	23601	1392.1
AT3G10270.1 DNA gyrase B1 (GYRB1);AT5G04130.1 DNA gyrase B2 (GYRB2);AT5G04130.2 DNA GYRASE B2	mitochondrion	0	2880.5	0	1034.1	1844.7	0	0	2475.8	0	10687	779.38	0
AT3G10350.1 P-loop containing nucleoside triphosphate hydrolases superfamily protein;AT3G10350.2 P-loop containing nucleoside triphosphate hydrolases superfamily protein	plastid	102880	43347	61794	95578	56170	25297	35483	68877	0	92206	35954	32932
AT3G10370.1 FAD glycerol-3-phosphate dehydrogenase (SDP6)	mitochondrion	226180	257870	106230	158500	251370	235570	151600	275910	86319	339900	182590	109980
AT3G10380.1 SEC8, ATSEC8 subunit of exocyst complex 8	plasma membrane	2157.5	0	1835.2	5945.2	810.74	0	0	1172.4	0	1167.4	749.74	0
AT3G10410.1 SCPL49, CPY SERINE CARBOXYPEPTIDASE-LIKE 49	vacuole	3206.3	0	0	0	2994.3	2494.2	2808	3742.1	0	2192.9	3754.7	0
AT3G10520.1 AHB2, GLB2, ARATH GLB2, NSHB2, ATGLB2, HB2 haemoglobin 2	cytosol	10958	0	5079.7	8264.9	6741.6	0	0	9356.4	0	8178.9	6999.7	0
AT3G10670.1 ATNAP7, NAP7 non-intrinsic ABC protein 7	plastid	4447.5	2291.3	0	0	3441.6	0	0	0	0	0	2784.1	0
AT3G10690.1 DNA gyrase A (GYRA)	plastid	16879	22727	0	913.56	22099	18958	3524.9	7629.4	2221.6	11012	891.6	6682.3
AT3G10840.1 alpha/beta-Hydrolases superfamily protein	plastid	73424	26616	59914	63557	71668	33829	70684	36645	0	55375	63247	11380
AT3G10860.1 Ubiquinol:cytochrome c oxidoreductase subunit (QCR8);AT5G05370.1 Ubiquinol:cytochrome c oxidoreductase subunit (QCR8)	mitochondrion	364100	217730	111640	13337	327770	235730	101130	183540	25004	546190	307260	21547
AT3G10920.1 Manganese superoxide dismutase 1 (MSD1);AT3G10920.2 Manganese superoxide dismutase 1 (MSD1)	mitochondrion	2565500	4981100	1009000	1986900	3168700	3711400	2359000	3736400	1565600	4392700	2506300	1300000
AT3G60245.1 Ribosomal protein L37 (RPL37aC);AT3G10950.1 Zinc-binding ribosomal protein family protein	cytosol	210450	132820	191370	316980	136750	69337	105030	111200	0	194410	144390	28299
AT3G11070.1 Outer membrane OMP85 family protein	mitochondrion	143930	270960	65137	143520	215790	225890	187760	186860	35555	269510	162580	62052
AT3G11130.1 Clathrin heavy chain 1 (CHC1)	endoplasmic reticulum	0	0	3629	6698.3	0	0	2832	981.54	0	0	4098.7	923.8
AT3G11170.1 FAD7, FADD fatty acid desaturase 7	plastid	228460	115400	131580	135410	179770	71633	92218	83701	4958	210590	149410	34798
AT3G11200.2 AL2 alfin-like 2;AT3G11200.1 AL2 alfin-like 2	plasma membrane,endoplasmic reticulum	0	0	0	17529	0	0	0	0	0	0	0	0
AT3G11250.1 Ribosomal protein L10 family protein	cytosol	27945	8075.3	31808	50794	17300	15372	22216	20599	0	28885	15266	10014
AT3G11320.1 Nucleotide-sugar transporter family protein;AT5G05820.1 Nucleotide-sugar transporter family protein;AT5G04160.1 Nucleotide-sugar transporter family protein	endoplasmic reticulum	29387	0	0	28629	17729	0	0	27129	0	0	24639	0
AT3G11400.1 EIF3G1, ATEIF3G1 eukaryotic translation initiation factor 3G1;AT3G11400.2 EIF3G1, ATEIF3G1 eukaryotic translation initiation factor 3G1	cytosol	2506.1	0	3376.4	10865	0	0	0	0	0	0	0	0
AT3G11510.1 Ribosomal protein S11 family protein	cytosol	424150	306650	333340	761500	304670	432470	265660	330350	0	340350	294560	116450
AT3G11560.4 LETM1-like protein;AT3G11560.3 LETM1-like protein;AT3G11560.2 LETM1-like protein	plastid	8992.8	4145	8409.3	6667.1	6595.6	6188.1	19842	19845	0	13334	15215	0
AT3G11620.2 alpha/beta-Hydrolases superfamily protein;AT3G11620.1 alpha/beta-Hydrolases superfamily protein;AT3G11620.4 alpha/beta-Hydrolases superfamily protein;AT3G11620.3 alpha/beta-Hydrolases superfamily protein	cytosol	3471.1	0	0	0	0	2318.4	2953.3	0	0	0	0	0
AT3G11630.1 2-Cys peroxiredoxin A (2-Cys PrxA)	plastid	17331	151710	182060	0	0	18532	34586	0	0	185800	0	0
AT3G11710.1 ATKRS-1 lysyl-tRNA synthetase 1	cytosol	0	1418.4	1699.2	5257.6	0	0	0	2137.2	0	0	1705.6	3484.5
AT3G11730.1 ATFP8, ATRABD1, RABD1 Ras-related small GTP-binding family protein	golgi	17362	6148.5	6065.5	31913	18317	0	0	17654	0	8034.3	28244	4264.6
AT3G11745.1 unknown protein; FUNCTIONS IN: molecular_function unknown; INVOLVED IN: biological_process unknown; LOCATED IN: chloroplast; EXPRESSED IN: 23 plant structures; EXPRESSED DURING: 13 growth stages; Has 5 Blast hits to 5 proteins in 2 species: Arc	mitochondrion	16403	21351	0	12558	21179	0	0	22735	0	19709	17644	0
AT3G11780.1 MD-2-related lipid recognition domain-containing protein / ML domain-containing protein;AT3G11780.2 MD-2-related lipid recognition domain-containing protein / ML domain-containing protein	extracellular	107520	62796	127170	186680	77597	55735	87501	102170	9252.4	89426	78676	40489
AT3G11820.1 SYP121, AT-SYR1, ATSYP121, SYR1, ATSYR1, PEN1 syntaxin of plants 121;AT3G11820.2 SYP121, AT-SYR1, ATSYP121, SYR1, ATSYR1, PEN1 syntaxin of plants 121	plasma membrane	51181	33555	33254	35794	24828	19405	44485	37502	0	39820	37103	20999
AT3G11930.1 Adenine nucleotide alpha hydrolases-like superfamily protein;AT3G11930.2 Adenine nucleotide alpha hydrolases-like superfamily protein;AT3G11930.4 Adenine nucleotide alpha hydrolases-like superfamily protein;AT3G11930.3 Adenine nucleotide alpha	cytosol	110220	297990	59471	99158	256670	122360	225440	220360	10793	114720	218820	64450
AT3G11940.2 ATRPS5A, AML1, RPS5A ribosomal protein 5A;AT3G11940.1 ATRPS5A, AML1, RPS5A ribosomal protein 5A	cytosol	11993	5643.6	0	11166	9376.8	0	0	10949	1275.6	0	13342	2711.6
AT3G11945.1 PDS2, ATHST, HST homogentisate prenyltransferase;AT3G11945.2 PDS2, ATHST, HST homogentisate prenyltransferase	plastid	137400	85481	63348	109530	83267	67664	101270	76441	0	115200	127380	32821
AT3G12010.1 FUNCTIONS IN: molecular_function unknown; INVOLVED IN: biological_process unknown; EXPRESSED IN: sperm cell, cultured cell; CONTAINS InterPro DOMAIN/s: Colon cancer-associated Mic1-like (InterPro:IPR009755); Has 30201 Blast hits to 17322 protei	golgi	3579	0	1789.4	2359.1	1262.8	771.71	0	1277.3	0	6478.9	0	0
AT3G12080.2 emb2738 GTP-binding family protein;AT3G12080.1 emb2738 GTP-binding family protein	plastid	0	0	589.06	2179.5	0	0	0	0	0	0	0	0
AT3G12150.1 unknown protein; CONTAINS InterPro DOMAIN/s: Protein of unknown function DUF2048 (InterPro:IPR019149); Has 421 Blast hits to 334 proteins in 155 species: Archae - 2; Bacteria - 147; Metazoa - 215; Fungi - 0; Plants - 43; Viruses - 0; Other Euka	mitochondrion	0	2198.6	0	0	0	0	0	0	0	0	0	0
AT3G12180.1 Cornichon family protein	endoplasmic reticulum	40880	45713	37748	0	31081	0	42644	42616	0	0	51062	29202
AT3G12260.1 NADH:ubiquinone oxidoreductase subunit (B14)	mitochondrion	917820	1099600	283790	553720	623390	683990	413760	761690	246290	1405200	607920	277800
AT3G12290.1 Amino acid dehydrogenase family protein	cytosol	0	0	0	12131	0	0	0	8596.9	0	0	5845.6	0
AT3G12345.1 unknown protein; LOCATED IN: chloroplast; Has 35333 Blast hits to 34131 proteins in 2444 species: Archae - 798; Bacteria - 22429; Metazoa - 974; Fungi - 991; Plants - 531; Viruses - 0; Other Eukaryotes - 9610 (source: NCBI BLink).	plastid	73908	0	32654	86596	44806	56413	137650	26738	0	26003	73234	2643
AT3G12370.1 Ribosomal protein L10 family protein	mitochondrion	30043	17629	0	18759	19813	18025	0	18304	0	47899	0	0
AT3G12390.1 Nascent polypeptide-associated complex (NAC), alpha subunit family protein	cytosol	33451	17430	97883	156640	6097.9	12199	39064	28040	0	32401	33304	14632
AT3G12490.1 ATCYSB, ATCYS6, CYSB cystatin B;AT3G12490.2 ATCYSB, ATCYS6, CYSB cystatin B	cytosol	0	7792.4	8525.4	10509	0	4242.5	5711.4	11193	0	11288	0	3695
AT3G12520.2 SULTR4;2 sulfate transporter 4;2;AT3G12520.1 SULTR4;2 sulfate transporter 4;2	vacuole,plasma membrane	0	0	0	1275.3	0	0	0	0	0	942.13	0	0
AT3G12580.1 HSP70, ATHSP70 heat shock protein 70	cytosol	0	0	2364.8	5773.8	0	0	950.74	0	0	0	14607	2082
AT3G12650.1 unknown protein; FUNCTIONS IN: molecular_function unknown; INVOLVED IN: biological_process unknown; LOCATED IN: mitochondrion; EXPRESSED IN: 23 plant structures; EXPRESSED DURING: 15 growth stages; Has 31 Blast hits to 31 proteins in 12 species	mitochondrion	61447	126360	55035	79167	100180	44251	34842	128120	36949	129760	75701	50334
AT3G12670.1 emb2742 CTP synthase family protein	cytosol	55870	49946	77899	74650	39791	0	0	60434	0	68309	73554	0
AT3G12685.1 Acid phosphatase/vanadium-dependent haloperoxidase-related protein	plastid	9763.6	6628.5	8740.2	15858	7521.6	0	10699	0	0	6748.3	7829.5	5321.3
AT3G12740.1 ALIS1 ALA-interacting subunit 1	plasma membrane	0	0	35825	0	0	0	9587.4	0	0	0	0	0
AT3G12780.1 PGK1 phosphoglycerate kinase 1	plastid	955230	602580	601360	990860	738390	646720	1031100	971670	48695	767870	937110	255380
AT3G12800.1 Short-chain dehydrogenase-reductase B (SDRB)	peroxisome	88095	51077	33549	98019	54628	30827	21831	125510	0	86197	62369	0
AT3G12810.1 PIE1, SRCAP, chr13 SNF2 domain-containing protein / helicase domain-containing protein	nucleus	0	0	0	0	0	0	0	3106.3	0	6327.9	2810	0
AT3G13070.1 CBS domain-containing protein / transporter associated domain-containing protein	plastid	26239	16507	27323	22376	17990	9867	14852	21467	0	35733	15586	4295.5
AT3G13110.1 Serine O-acetyltransferase (SERAT2.2)	mitochondrion	84876	84502	24271	26299	55759	56418	44140	69534	1623.6	122660	45686	11690
AT3G13150.1 Pentatricopeptide repeat (PPR) superfamily protein	mitochondrion	10118	11368	0	1418.2	5397.2	0	1318	13447	0	36191	5032.5	0
AT3G13160.1 Pentatricopeptide repeat (PPR) superfamily protein	mitochondrion	104820	76583	31611	42755	76815	76636	43561	63806	15282	178480	51948	27088
AT3G13300.2 Varicose (VCS);AT3G13300.1 Varicose (VCS);AT3G13290.1 VCR varicose-related	cytosol	0	0	0	3228.9	0	0	0	0	0	0	0	581.2
AT3G13410.1 unknown protein; FUNCTIONS IN: molecular_function unknown; INVOLVED IN: biological_process unknown; LOCATED IN: endoplasmic reticulum; EXPRESSED IN: 25 plant structures; EXPRESSED DURING: 15 growth stages; BEST Arabidopsis thaliana protein matc	endoplasmic reticulum	5353.9	0	0	0	0	0	0	0	0	3040.6	0	0
AT3G13450.1 Branched chain keto acid dehydrogenase subunit (BCKDHE1beta)	mitochondrion	3499.1	0	4223.6	0	0	9323.2	0	0	0	12999	0	0
AT3G13470.1 Chaperonin 60 beta 2 (CPN60B2)	plastid	13472	4950.5	9012	8983.1	6107.9	4318.4	6495.1	0	0	7958.8	9124.5	1674
AT3G13490.1 OVA5, ATKRS-2 Lysyl-tRNA synthetase, class II	mitochondrion,plastid	7805.9	14481	0	0	6672.4	5704.1	0	12102	0	10850	8875.4	7150.8
AT3G13720.1 PRA1.F3, PRA8 PRA1 (Prenylated rab acceptor) family protein	vacuole	103550	98283	128290	131870	98327	60314	75259	109300	0	116230	55642	29673
AT3G13772.1 TMN7, AtTMN7 transmembrane nine 7	golgi	26299	24221	17790	38215	29324	20450	21543	21485	0	38862	27210	14789
AT3G13845.1 unknown protein; FUNCTIONS IN: molecular_function unknown; INVOLVED IN: biological_process unknown; LOCATED IN: endomembrane system; EXPRESSED IN: 24 plant structures; EXPRESSED DURING: 15 growth stages; Has 22 Blast hits to 22 proteins in 10 s	mitochondrion	0	0	33412	52020	51207	82957	109800	61837	0	80353	40838	0
AT3G13860.1 Heat shock protein 60-3A (HSP60-3A)	mitochondrion	319210	391670	119070	228920	325540	302380	211650	368800	86869	556280	219970	159690
AT3G13870.1 RHD3 Root hair defective 3 GTP-binding protein (RHD3);AT3G13870.2 RHD3 Root hair defective 3 GTP-binding protein (RHD3)	golgi,endoplasmic reticulum	72171	53334	44508	69818	48311	50551	66356	71259	1304.1	78025	40294	27945
AT3G13930.1 Dihydrolipoamide acetyltransferase (PDCE2-2)	mitochondrion	1068000	1139400	567420	899900	1038800	794310	791270	1497700	42827	1721100	841160	267440
AT3G14067.1 Subtilase family protein	vacuole	0	5633.5	8564.5	13985	6263.6	0	17783	7155	0	0	8242.3	13218
AT3G14110.2 TPR domain containing protein;AT3G14110.1 TPR domain containing protein;AT3G14110.3 TPR domain containing protein	plastid	65866	16727	128910	27906	52722	51064	58603	15396	0	58109	56581	34650
AT3G14130.1 Aldolase-type TIM barrel family protein	peroxisome	5606.7	6173.1	2892.4	4302.3	5113.8	2505.3	2842.9	5687.5	0	5758.3	4479.4	0
AT3G14150.2 Aldolase-type TIM barrel family protein;AT3G14150.1 Aldolase-type TIM barrel family protein	peroxisome	7632.7	18380	7913.4	7045.9	29081	15888	10530	14801	0	19286	13355	0
AT3G14210.1 ESM1 epithiospecifier modifier 1	vacuole	1660600	793020	152710	244620	1026700	588440	89250	190680	107360	1418800	224140	115540
AT3G14310.1 ATPME3, PME3 pectin methylesterase 3	extracellular	40338	42884	23240	11420	50187	32731	13274	16802	4233.8	31126	21848	9117.4
AT3G14415.1 Aldolase-type TIM barrel family protein;AT3G14415.3 Aldolase-type TIM barrel family protein;AT3G14415.2 Aldolase-type TIM barrel family protein	peroxisome	2027700	2207900	1281700	1564600	2584900	1765500	1933100	2076400	132700	1932000	2118500	429590
AT3G14420.2 Aldolase-type TIM barrel family protein;AT3G14420.1 Aldolase-type TIM barrel family protein;AT3G14420.3 Aldolase-type TIM barrel family protein;AT3G14420.5 Aldolase-type TIM barrel family protein;AT3G14420.6 Aldolase-type TIM barrel family prot	peroxisome	9824300	8942000	6368900	7312900	10455000	9192600	9794700	8765300	852290	8584800	10614000	2900600
AT3G14420.4 Aldolase-type TIM barrel family protein	peroxisome	0	0	0	0	7600.5	5250.3	0	9885.5	0	0	0	0
AT3G14600.1 Ribosomal protein L18ae/LX family protein	cytosol	34240	0	14888	53116	13832	0	0	0	0	13216	0	0
AT3G14620.1 CYP72A8 cytochrome P450, family 72, subfamily A, polypeptide 8	endoplasmic reticulum	22260	27646	19442	32806	53362	28501	29459	35851	0	9024.8	30828	5679.3
AT3G14650.1 CYP72A11 cytochrome P450, family 72, subfamily A, polypeptide 11	plasma membrane	14143	1782.1	2907.3	0	1981.2	478.34	2366.9	2791.4	0	0	0	0
AT3G14690.1 CYP72A15 cytochrome P450, family 72, subfamily A, polypeptide 15	endoplasmic reticulum	2995.7	17727	18125	19236	15690	16576	12701	28424	0	23115	20141	5240.5
AT3G14930.3 HEME1 Uroporphyrinogen decarboxylase;AT3G14930.2 HEME1 Uroporphyrinogen decarboxylase;AT3G14930.1 HEME1 Uroporphyrinogen decarboxylase	mitochondrion	0	0	4641	3874.6	3108.3	5011.1	3225.1	0	0	0	5627.5	0
AT3G14990.1 DJ-1 homolog A (DJ1A);AT3G14990.3 DJ-1 homolog A (DJ1A);AT3G14990.2 DJ-1 homolog A (DJ1A)	golgi	0	0	0	0	0	0	0	2311.5	0	0	5237.6	0
AT3G15000.1 Multiple organellar RNA editing factor 8 (MORF8, RIP1);AT1G53260.2 LOCATED IN: endomembrane system; BEST Arabidopsis thaliana protein match is: cobalt ion binding (TAIR:AT3G15000.1); Has 246 Blast hits to 241 proteins in 32 species: Archae - 0;	mitochondrion	0	17888	5799.2	7671.3	20165	221700	52071	11658	10656	31148	22644	15785
AT3G15020.1 mMDH2 Lactate/malate dehydrogenase family protein;AT3G15020.2 mMDH2 Lactate/malate dehydrogenase family protein	mitochondrion	148360	182390	59642	111120	86544	128680	22862	122820	88253	286200	61718	101050
AT3G15060.1 AtRABA1g, RABA1g RAB GTPase homolog A1G	cytosol	0	0	0	0	0	0	0	6222.2	0	0	6057	0
AT3G15090.1 GroES-like zinc-binding alcohol dehydrogenase family protein	mitochondrion	368150	550990	195640	265030	363830	329070	354910	471480	114510	592570	300000	199050
AT3G15110.1 unknown protein; FUNCTIONS IN: molecular_function unknown; INVOLVED IN: biological_process unknown; LOCATED IN: chloroplast thylakoid membrane; EXPRESSED IN: 20 plant structures; EXPRESSED DURING: 13 growth stages; CONTAINS InterPro DOMAIN/s: P	plastid	47589	35585	17173	74301	40875	26260	51737	48439	3620.8	32363	58998	28404
AT3G15190.1 chloroplast 30S ribosomal protein S20, putative	plastid	44859	95825	12795	143530	21500	80857	105390	48263	0	91409	60298	28210
AT3G15290.1 3-hydroxyacyl-CoA dehydrogenase family protein	peroxisome	9163.5	8648.6	8163.5	0	2411.1	4764.7	2113.9	7090.5	0	17375	2635.5	0
AT3G15360.1 ATHM4, TRX-M4, ATM4 thioredoxin M-type 4	plastid	91336	55630	114710	122980	79959	50289	65223	91287	7143.3	68579	75864	32850
AT3G15380.1 Plasma-membrane choline transporter family protein	plasma membrane	1293.2	0	0	0	0	0	0	0	0	0	0	0
AT3G15520.1 Cyclophilin-like peptidyl-prolyl cis-trans isomerase family protein	plastid	103210	55634	94854	113490	66872	44325	89862	73868	3446.4	82201	97514	64215
AT3G15590.1 Pentatricopeptide repeat (PPR) superfamily protein	mitochondrion	16806	23090	4901.6	2843.8	22182	16867	16545	19789	0	35148	9550.6	1031
AT3G15640.2 Cytochrome c oxidase subunit (COXX5B-1);AT3G15640.1 Cytochrome c oxidase subunit (COXX5B-1)	mitochondrion	1263700	1748900	522860	772890	1305000	1285000	864960	1321100	499380	1809800	872040	603070
AT3G15660.2 Glutaredoxin 4 (GRX4);AT3G15660.1 Glutaredoxin 4 (GRX4)	mitochondrion	136390	224210	81957	104160	130750	214370	81473	183610	34380	235710	70761	35893
AT3G15710.1 Peptidase S24/S26A/S26B/S26C family protein	endoplasmic reticulum	0	0	0	14736	0	0	0	0	0	0	0	0
AT3G15730.1 PLDALPHA1, PLD phospholipase D alpha 1	cytosol	101750	92017	115070	218000	97218	66841	133960	129550	1424.7	94509	111420	58794
AT3G15840.4 PIFI post-illumination chlorophyll fluorescence increase;AT3G15840.5 PIFI post-illumination chlorophyll fluorescence increase;AT3G15840.2 PIFI post-illumination chlorophyll fluorescence increase;AT3G15840.3 PIFI post-illumination chlorophyll fl	plastid	10247	0	12589	24135	0	0	0	17255	0	8441.5	16271	0
AT3G15850.1 FAD5, FADB, JB67, ADS3 fatty acid desaturase 5	plastid	59649	8693	0	0	4215.6	10133	9001.4	0	0	6101.6	7843.8	0
AT3G15900.1 unknown protein; FUNCTIONS IN: molecular_function unknown; INVOLVED IN: biological_process unknown; LOCATED IN: chloroplast; EXPRESSED IN: 23 plant structures; EXPRESSED DURING: 13 growth stages; Has 26 Blast hits to 26 proteins in 10 species:	plastid	17688	10691	23407	24869	13267	0	14303	58723	0	11199	15704	6565.9
AT3G15980.1 Coatomer, beta subunit;AT3G15980.4 Coatomer, beta subunit;AT3G15980.3 Coatomer, beta subunit;AT3G15980.2 Coatomer, beta subunit;AT3G15980.5 Coatomer, beta subunit	endoplasmic reticulum	2892.6	2142.1	2333.9	7554.9	1703.3	0	1464.5	4199.3	0	2742	2954	0
AT3G16000.1 MAR binding filament-like protein 1 (MFP1)	plastid	109270	60906	92772	124990	64295	44199	72702	78649	0	90271	70470	47576
AT3G16100.1 ATRABG3C, ATRAB7D, RABG3c RAB GTPase homolog G3C	plasma membrane	5716.1	0	0	17227	0	16549	15687	0	2223.9	0	6996.4	16060
AT3G16110.1 ATPDIL1-6, ATPDI4, PDI4, PDIL1-6 PDI-like 1-6	endoplasmic reticulum	13981	12319	8395.8	29806	12014	4711.4	8533.6	13675	0	14309	11148	1502.2
AT3G16140.1 PSAH-1 photosystem I subunit H-1	plastid	392390	275810	602240	612260	258030	288810	186180	238610	24082	303710	280870	141680
AT3G16230.3 Predicted eukaryotic LigT;AT3G16230.1 Predicted eukaryotic LigT;AT3G16230.2 Predicted eukaryotic LigT	mitochondrion	0	0	0	0	0	0	0	0	0	0	10337	0
AT3G16240.1 Delta tonoplast integral protein 2;1 (TIP2;1)	vacuole	3244200	2940100	2548000	3978300	2710700	1575800	1874400	3112400	353100	3603700	2763000	1577800
AT3G16250.1 NDF4 NDH-dependent cyclic electron flow 1	plastid	100730	66174	112960	138310	78351	0	34741	89392	0	90465	89158	18044
AT3G16290.1 EMB2083 AAA-type ATPase family protein	plastid	40951	21611	30760	27675	25878	19039	15630	20453	0	30367	27468	3995.9
AT3G16470.1 JR1 Mannose-binding lectin superfamily protein;AT3G16470.2 JR1 Mannose-binding lectin superfamily protein;AT3G16470.3 JR1 Mannose-binding lectin superfamily protein	vacuole	9983.1	3287.2	4369.1	5998.6	4037.6	2198.3	0	3571.3	0	6317.7	3575.8	7004.7
AT3G16480.1 Ubiquinol:cytochrome c oxidoreductase subunit (MPP alpha-2)	mitochondrion	137990	280340	90794	170840	237110	238400	145190	229760	72164	374940	176300	102630
AT3G16640.1 TCTP translationally controlled tumor protein	cytosol	23741	2947.3	28777	33644	23019	52336	36643	19887	0	4391.5	20829	39337
AT3G16910.1 Acetyl-CoA synthetase (AAE7)	peroxisome	35846	24265	21048	36275	29498	5457.3	33566	38761	0	37056	35616	0
AT3G17020.1 Adenine nucleotide alpha hydrolases-like superfamily protein	plasma membrane,cytosol	59147	31642	55866	78322	0	34145	40266	40723	0	39878	34466	19250
AT3G17170.1 RFC3 Translation elongation factor EF1B/ribosomal protein S6 family protein	plastid	0	0	0	6701.9	0	0	0	0	0	3632.4	0	0
AT3G17210.1 ATHS1, HS1 heat stable protein 1	cytosol	0	0	0	17463	3829.7	0	0	0	0	4772.2	0	0
AT3G17240.3 Dihydrolipoamide dehydrogenase (PDCE3, OGDCE3, GDCE3, BCKDHE3);AT3G17240.1 Dihydrolipoamide dehydrogenase (PDCE3, OGDCE3, GDCE3, BCKDHE3)	mitochondrion	467970	772120	299980	370030	472600	496470	346270	658070	218540	801490	410170	288730
AT3G17300.1 unknown protein; Has 48 Blast hits to 48 proteins in 21 species: Archae - 0; Bacteria - 0; Metazoa - 0; Fungi - 0; Plants - 40; Viruses - 0; Other Eukaryotes - 8 (source: NCBI BLink).;AT3G17300.2 unknown protein; EXPRESSED IN: 22 plant structur	mitochondrion	18493	20613	0	9176.9	0	16224	0	26617	0	65817	0	0
AT3G17340.1 ARM repeat superfamily protein;AT3G17340.2 ARM repeat superfamily protein	nucleus,cytosol	64176	0	80298	605310	529060	146720	147200	1051300	359130	66809	208280	1150500
AT3G17390.1 MTO3, SAMS3, MAT4 S-adenosylmethionine synthetase family protein	nucleus,plasma membrane	99777	58007	95941	64850	72730	19375	40048	54532	0	68326	50017	12528
AT3G17410.1 Protein kinase superfamily protein;AT1G48210.2 Protein kinase superfamily protein;AT1G48210.1 Protein kinase superfamily protein	plasma membrane	6317.5	2081.1	2074.9	1695.3	0	2667.1	9711.2	1768.3	0	2026.7	1159	878.31
AT3G17465.1 Ribosomal protein L3 family	mitochondrion	26743	34697	3120.7	4536.7	20166	28061	9910	13850	0	60234	8349.8	3330.3
AT3G17810.1 PYD1 pyrimidine 1	plastid	0	0	4884.7	0	0	0	876.3	0	0	0	0	0
AT3G17910.1 Cytochrome c oxidase assembly protein (SURF1)	mitochondrion	30710	36548	8438.6	21557	29261	19379	23985	23136	14053	36789	18701	11303
AT3G17930.1 unknown protein; FUNCTIONS IN: molecular_function unknown; INVOLVED IN: biological_process unknown; LOCATED IN: chloroplast thylakoid membrane; EXPRESSED IN: 22 plant structures; EXPRESSED DURING: 13 growth stages; CONTAINS InterPro DOMAIN/s: P	plastid	47773	30703	26012	22401	40611	13887	22615	30782	0	30043	63487	33718
AT3G17970.1 atToc64-III, TOC64-III translocon at the outer membrane of chloroplasts 64-III	plastid	95034	56660	94546	96393	91581	21649	55614	68100	0	78210	82871	10126
AT3G18080.1 BGLU44 B-S glucosidase 44	extracellular	22319	14245	30173	13191	18209	7380.3	49902	25723	0	19515	33070	37522
AT3G18130.1 RACK1C_AT receptor for activated C kinase 1C	cytosol	0	0	13873	9042.6	9148.5	8817.7	29898	0	1962.8	5577.6	0	7998.7
AT3G18160.2 PEX3-1 peroxin 3-1;AT3G18160.1 PEX3-1 peroxin 3-1;AT3G18160.3 PEX3-1 peroxin 3-1	peroxisome	0	2885.6	0	0	4295.8	0	8051.2	0	0	4407.9	0	0
AT3G18165.1 MOS4 modifier of snc1,4	nucleus	0	0	0	0	0	0	0	0	0	3918.5	0	0
AT3G18240.1 Ribosomal protein S24/S35 family;AT3G18240.2 Ribosomal protein S24/S35 family;AT4G21460.1 Ribosomal protein S24/S35, mitochondrial	mitochondrion	7070.2	8003.9	6972.8	5440.2	5305.9	4626.3	3536.8	6058.5	0	29774	1408.6	0
AT3G18410.2 NADH:ubiquinone oxidoreductase subunit (NDUFS6);AT3G18410.1 NADH:ubiquinone oxidoreductase subunit (NDUFS6)	mitochondrion	551400	868230	245870	347620	726650	587600	356260	566400	95947	1013300	434960	257890
AT3G18420.1 Protein prenylyltransferase superfamily protein	plastid	212020	115930	156870	211360	119610	95940	142180	127900	0	181270	130650	55098
AT3G18430.2 Calcium-binding EF-hand family protein;AT3G18430.1 Calcium-binding EF-hand family protein	plasma membrane	23671	10872	13028	25570	9785.4	9324	6681.1	33341	0	12833	37283	7291.2
AT3G18480.1 CCAAT-displacement protein alternatively spliced product	golgi	13901	0	0	1122	364.4	0	0	0	0	15860	0	0
AT3G18490.1 Eukaryotic aspartyl protease family protein	extracellular	10275	8977.8	14481	9465.2	2427.5	5486.5	12208	10808	0	6660.8	9346.8	4958.7
AT3G18510.1 ATP-dependent helicase/nuclease subunit	mitochondrion	34345	27212	0	26211	28902	15346	0	29387	0	62375	24173	15795
AT3G18580.1 Nucleic acid-binding, OB-fold-like protein	mitochondrion	50261	76101	6562.9	27220	47103	44482	6632.3	53635	0	93547	30713	4809.7
AT3G18740.1 Ribosomal protein L7Ae/L30e/S12e/Gadd45 family protein;AT1G77940.1 Ribosomal protein L7Ae/L30e/S12e/Gadd45 family protein;AT1G36240.1 Ribosomal protein L7Ae/L30e/S12e/Gadd45 family protein	cytosol	205640	49044	157170	227510	65075	0	206610	84973	0	95487	146370	27005
AT3G18780.2 ACT2, DER1, LSR2, ENL2 actin 2;AT3G18780.1 ACT2, DER1, LSR2, ENL2 actin 2;AT1G49240.1 ACT8 actin 8	peroxisome	607600	154010	500200	372450	346660	115510	375500	241530	85918	401880	409040	159300
AT3G18790.1 FUNCTIONS IN: molecular_function unknown; INVOLVED IN: biological_process unknown; LOCATED IN: chloroplast; EXPRESSED IN: 22 plant structures; EXPRESSED DURING: 13 growth stages; CONTAINS InterPro DOMAIN/s: Isy1-like splicing (InterPro:IPR00936	nucleus	10023	0	0	5550.5	0	0	0	0	0	0	5612.3	0
AT3G18820.1 RAB GTPase homolog G3F (RAB7B)	golgi	316820	247760	163950	250860	280710	140900	231870	288750	10527	334840	293870	103060
AT3G18890.1 NAD(P)-binding Rossmann-fold superfamily protein	plastid	170500	90869	279370	385110	145490	109110	182680	184050	3479.1	175410	136830	136970
AT3G19170.1 Presequence protease 1 (PREP1);AT3G19170.2 PREP1 presequence protease 1	mitochondrion,plastid	43458	35983	34656	34353	31655	33381	40394	38953	6354.6	50901	24474	16734
AT3G19320.1 Leucine-rich repeat (LRR) family protein	extracellular	14663	7894.2	16594	12664	11045	0	0	0	0	0	18857	0
AT3G19340.1 Protein of unknown function (DUF3754)	plasma membrane	20686	32780	16175	30650	30441	6459	17356	31095	6562.7	23017	29874	10889
AT3G19420.1 ATPEN2, PEN2 PTEN 2	golgi	2712.1	0	0	9134.7	0	0	789.85	936.21	0	0	2377.8	0
AT3G19480.1 D-3-phosphoglycerate dehydrogenase	plastid	0	2203.6	2305.3	3340.5	0	0	1200.8	1096.9	0	0	2074.3	0
AT3G19508.1 unknown protein; LOCATED IN: mitochondrion; Has 34 Blast hits to 34 proteins in 14 species: Archae - 0; Bacteria - 0; Metazoa - 0; Fungi - 0; Plants - 34; Viruses - 0; Other Eukaryotes - 0 (source: NCBI BLink).	mitochondrion	0	130050	0	0	0	0	37641	0	41584	104270	0	0
AT3G19720.1 ARC5, DRP5B P-loop containing nucleoside triphosphate hydrolases superfamily protein;AT3G19720.2 ARC5, DRP5B P-loop containing nucleoside triphosphate hydrolases superfamily protein;AT3G19720.3 ARC5 P-loop containing nucleoside triphosphate hyd	plastid	3030.5	0	6942.3	8748.6	669.74	0	527.06	2141.2	0	6852.5	1990.1	123100
AT3G19740.1 P-loop containing nucleoside triphosphate hydrolases superfamily protein	mitochondrion	29829	33857	8973.3	13540	22583	18537	12178	28493	0	62795	12398	1417.9
AT3G19820.3 DWF1 cell elongation protein / DWARF1 / DIMINUTO (DIM);AT3G19820.2 DWF1, DIM, EVE1, DIM1, CBB1 cell elongation protein / DWARF1 / DIMINUTO (DIM);AT3G19820.1 DWF1, DIM, EVE1, DIM1, CBB1 cell elongation protein / DWARF1 / DIMINUTO (DIM)	peroxisome	84469	87401	58458	91214	86775	55699	47017	82039	0	137310	55757	17610
AT3G19950.1 RING/U-box superfamily protein	nucleus	1017.3	0	0	0	0	0	0	0	0	0	0	0
AT3G20000.1 Translocase of the outer mitochondrial membrane 40 (TOM40-1)	mitochondrion	560060	635860	255610	429000	577010	482040	438290	442330	58625	1099600	457420	208070
AT3G20040.1 ATHXK4, HKL2 Hexokinase	mitochondrion	3149	4856.5	0	2002.9	3289.8	3987.6	3236.1	3953.3	0	3597.8	2199.1	0
AT3G20100.1 CYP705A19 cytochrome P450, family 705, subfamily A, polypeptide 19;AT3G20120.2 CYP705A21 cytochrome P450, family 705, subfamily A, polypeptide 21;AT3G20120.1 CYP705A21 cytochrome P450, family 705, subfamily A, polypeptide 21;AT4G15380.1 CYP705A	plasma membrane	0	1765.2	2182.8	1917.4	0	0	2657.6	0	0	0	1948.9	0
AT3G20240.1 Mitochondrial substrate carrier family protein	peroxisome	2462.2	0	2188.7	3738.7	1967.1	0	0	0	0	2254.6	1350.1	0
AT3G20320.1 Permease-like component of an ABC transporter (ABCI15);AT3G20320.2 TGD2 trigalactosyldiacylglycerol2	plastid	304890	171580	293400	392740	249510	120080	247670	257590	0	294310	272410	88255
AT3G20330.1 PYRB PYRIMIDINE B	plastid	0	0	0	5214.2	0	0	0	0	0	0	0	0
AT3G20390.1 Reactive intermediate deaminase A (RIDA)	plastid	543470	486370	291110	396100	446010	433100	461540	468160	105430	803090	427820	220250
AT3G20680.1 Domain of unknown function (DUF1995)	plastid	0	0	2278.6	2047	0	0	0	0	0	0	0	0
AT3G20810.3 JMJD5 2-oxoglutarate (2OG) and Fe(II)-dependent oxygenase superfamily protein;AT3G20810.1 JMJD5 2-oxoglutarate (2OG) and Fe(II)-dependent oxygenase superfamily protein;AT3G20810.2 JMJD5 2-oxoglutarate (2OG) and Fe(II)-dependent oxygenase superf	cytosol	12219	7099.7	27828	30506	5095.6	0	8129.1	17573	0	5795.8	18756	5993.6
AT3G20820.1 Leucine-rich repeat (LRR) family protein	extracellular	49422	15875	48675	50919	14534	3112.9	44311	31439	0	20938	11294	20882
AT3G20830.1 AGC (cAMP-dependent, cGMP-dependent and protein kinase C) kinase family protein (AGC2-4)	mitochondrion	10522	16436	0	5690.7	11560	0	0	0	2726.3	15395	8452.4	0
AT3G20920.2 translocation protein-related;AT3G20920.1 translocation protein-related	cytosol	0	0	0	0	0	0	7780.3	0	0	12409	0	0
AT3G20970.1 NFU4, ATNFU2 NFU domain protein 4;AT3G20970.2 NFU4, ATNFU2 NFU domain protein 4	mitochondrion	125670	184150	21277	46568	152250	183740	101200	163550	62506	218670	88355	68841
AT3G21130.1 F-box and associated interaction domains-containing protein	cytosol	0	0	0	0	0	158700	0	0	0	0	0	0
AT3G21190.1 O-fucosyltransferase family protein	golgi	13791	11265	7598.1	9602.2	8377.5	0	0	0	0	12994	6062.2	0
AT3G21390.1 Mitochondrial thiamin diphosphate carrier.	mitochondrion	5954	15217	2812	3861.7	22938	21210	18855	7747.3	0	17335	9166.1	6044.8
AT3G21400.1 Dynein beta chain, ciliary protein	mitochondrion	73293	109690	41961	79126	70263	158460	51125	104350	65655	207200	67658	43360
AT3G21465.2 unknown protein; BEST Arabidopsis thaliana protein match is: unknown protein (TAIR:AT4G15640.1); Has 35333 Blast hits to 34131 proteins in 2444 species: Archae - 798; Bacteria - 22429; Metazoa - 974; Fungi - 991; Plants - 531; Viruses - 0; Othe	mitochondrion	0	0	0	0	0	1987.5	0	0	0	0	0	0
AT3G21580.1 cobalt ion transmembrane transporters	plastid	4208.8	9231	13038	14509	0	0	0	10385	0	12426	9338.8	2343.2
AT3G21610.1 Acid phosphatase/vanadium-dependent haloperoxidase-related protein	golgi,plasma membrane	24031	0	20985	28984	0	0	0	15311	0	31638	16673	0
AT3G21865.1 PEX22 peroxin 22	nucleus	22762	24233	27304	26553	6380.5	16989	23217	6834.6	0	50204	5677.5	0
AT3G22110.1 20S proteasome alpha subunit C1 (PAC1)	nucleus,cytosol	5933.9	0	0	9150.9	0	0	0	0	0	4477.1	3618.6	0
AT3G22200.1 Gamma-aminobutyrate transaminase (POP3);AT3G22200.2 POP2 Pyridoxal phosphate (PLP)-dependent transferases superfamily protein	mitochondrion	479360	861630	236280	432870	533910	688690	479930	707000	320310	895120	423520	364230
AT3G22210.1 unknown protein; FUNCTIONS IN: molecular_function unknown; INVOLVED IN: biological_process unknown; LOCATED IN: endomembrane system; EXPRESSED IN: 21 plant structures; EXPRESSED DURING: 13 growth stages; Has 26 Blast hits to 26 proteins in 13 s	plastid	230240	196000	118420	233990	199620	154500	155260	217440	0	201410	237050	109100
AT3G22230.1 Ribosomal L27e protein family	cytosol	18359	0	0	33246	0	0	0	0	0	19586	0	0
AT3G22330.1 Putative mitochondrial RNA helicase 2 (PMH2)	mitochondrion	5972.4	5936.8	0	2499.5	2485.3	2468.5	1652.4	4461.5	0	17490	0	0
AT3G22370.1 Alternative oxidase 1A (AOX1A);AT3G27620.1 Alternative oxidase 1C (AOX1C)	mitochondrion	162250	164380	58350	80317	188580	85797	92965	127610	28659	191800	132130	89375
AT3G22845.1 emp24/gp25L/p24 family/GOLD family protein	endoplasmic reticulum	0	61566	72649	34187	0	0	117090	52680	0	34460	57088	54152
AT3G22890.1 ATP sulfurylase	cytosol,plastid	57052	6226.5	30448	53970	13660	11649	12599	7313	0	68788	12457	1848.6
AT3G22950.2 ARFC1 ADP-ribosylation factor C1;AT3G22950.1 ATARFC1, ARFC1 ADP-ribosylation factor C1	plasma membrane,cytosol	18316	43138	13165	18553	19797	19094	27676	36634	0	46475	12953	0
AT3G22960.1 Pyruvate kinase alpha subunit (PKP1)	plastid	10009	0	5523.2	10293	1444.6	0	0	0	0	11121	3257.2	0
AT3G23300.1 S-adenosyl-L-methionine-dependent methyltransferase	golgi	28486	23353	17450	29080	22295	14481	14843	16900	0	18758	20306	9812.3
AT4G14320.1 Zinc-binding ribosomal protein family protein;AT3G23390.1 Zinc-binding ribosomal protein family protein	cytosol	90418	54977	100540	170110	67613	0	0	82713	0	93270	66445	0
AT3G23400.1 FIB4 Plastid-lipid associated protein PAP / fibrillin family protein	plastid	1083400	996330	971040	1413500	694340	459360	1241400	568860	117910	872850	1532100	1109100
AT3G23410.1 ATFAO3, FAO3 fatty alcohol oxidase 3	plasma membrane	0	1416.5	0	0	0	0	0	0	0	2513.7	0	0
AT3G23530.1 Cyclopropane-fatty-acyl-phospholipid synthase	vacuole	0	0	0	0	0	0	0	0	0	1204.5	0	0
AT3G23600.2 alpha/beta-Hydrolases superfamily protein;AT3G23600.1 alpha/beta-Hydrolases superfamily protein	cytosol	2163.7	0	0	7503.1	0	0	28202	9021.5	0	0	0	3167.8
AT3G23700.1 Nucleic acid-binding proteins superfamily	plastid	0	6760.4	5550.1	0	0	0	0	3951.7	0	0	32788	0
AT3G23710.1 Tic22-like family protein	plastid	10264	8763	11979	11066	9156.1	20653	20871	8703.3	0	10142	10009	0
AT3G23790.1 AAE16 AMP-dependent synthetase and ligase family protein	plastid	7799.7	0	0	0	0	0	0	0	0	0	0	0
AT3G23810.1 SAHH2, ATSAHH2 S-adenosyl-l-homocysteine (SAH) hydrolase 2	cytosol	7744.5	6067.4	5826.6	6646.9	1185.1	0	0	4649.1	0	6740	0	0
AT3G23820.1 GAE6 UDP-D-glucuronate 4-epimerase 6	golgi	23249	14602	4670.2	16155	15484	14003	6431.7	11970	0	15461	5093.2	2507.4
AT3G23830.2 GR-RBP4, GRP4 glycine-rich RNA-binding protein 4;AT3G23830.1 GR-RBP4, GRP4 glycine-rich RNA-binding protein 4	mitochondrion	21966	0	0	0	0	0	0	0	0	102270	0	0
AT3G23940.2 dehydratase family;AT3G23940.1 dehydratase family	plastid	18441	0	2419.5	12830	0	0	0	2140.2	0	15002	0	0
AT3G23990.1 Chaperonin HSP60-3B (HSP60-3B)	mitochondrion	1328900	1631000	546790	913760	1352700	1197000	845660	1494300	353880	2056300	1050400	496270
AT3G24160.1 PMP putative type 1 membrane protein	vacuole	21513	0	17427	11934	0	0	0	6811.2	0	6203.1	10067	0
AT3G24170.3 ATGR1, GR1 glutathione-disulfide reductase;AT3G24170.2 ATGR1, GR1 glutathione-disulfide reductase;AT3G24170.1 ATGR1, GR1 glutathione-disulfide reductase	cytosol	0	0	3366.9	24112	0	0	0	3074.4	0	0	2671.8	0
AT3G24190.1 Protein kinase superfamily protein	plastid	6350.3	2180.1	2005.1	0	0	834.83	3441.7	1980	0	0	0	0
AT3G24200.1 Ubiquinone biosynthesis hydroxylase (COQ6);AT3G24200.2 FAD/NAD(P)-binding oxidoreductase family protein	mitochondrion	39574	72593	21108	48009	34646	54731	29821	50553	8869.2	128470	37149	18009
AT3G24430.1 HCF101 ATP binding	plastid	6454.2	0	0	2603.3	0	0	0	0	0	0	2247.2	0
AT3G24503.1 ALDH2C4, ALDH1A, REF1 aldehyde dehydrogenase 2C4	cytosol	0	0	7331.3	8045.8	0	0	2567.1	0	0	0	0	0
AT3G24570.1 Peroxisomal membrane 22 kDa (Mpv17/PMP22) family protein;AT3G24570.2 Peroxisomal membrane 22 kDa (Mpv17/PMP22) family protein	mitochondrion	24548	40663	13770	20819	24083	28173	21705	27888	0	49102	22583	8313.4
AT3G24590.1 PLSP1 plastidic type i signal peptidase 1	plastid	81403	48984	52594	91753	42555	34845	49376	35152	0	56212	37254	17321
AT3G24715.1 Protein kinase superfamily protein with octicosapeptide/Phox/Bem1p domain	nucleus	3961.3	0	0	0	0	0	0	0	0	0	0	0
AT3G24830.1 Ribosomal protein L13 family protein	cytosol	16301	54262	72407	165670	56904	51002	17180	78183	0	115300	70386	52590
AT3G25040.1 ERD2B endoplasmic reticulum retention defective 2B	endoplasmic reticulum	7353	9482.9	5754.8	0	4449.7	6182.8	4495	8139.6	0	9491.8	4647	4340.2
AT3G25120.1 Translocase of the inner mitochondrial membrane Tim17/Tim22/Tim23 family protein	mitochondrion	4659.9	3839.7	2187.4	0	3725.2	0	0	3886	0	6951.1	0	0
AT3G25140.1 GAUT8, QUA1 Nucleotide-diphospho-sugar transferases superfamily protein	golgi,mitochondrion	3495.5	0	0	0	0	1579.7	0	0	0	27090	0	0
AT3G25220.1 FKBP15-1 FK506-binding protein 15 kD-1	endoplasmic reticulum	0	0	0	15571	0	19407	43701	7552.8	0	31581	0	0
AT3G25290.2 Auxin-responsive family protein;AT3G25290.1 Auxin-responsive family protein	plasma membrane	0	0	4768.2	5739.5	0	0	0	0	0	2693.4	0	0
AT3G25480.1 Rhodanese/Cell cycle control phosphatase superfamily protein	plastid	0	0	21144	0	0	15474	8942.8	0	0	0	5579.4	10404
AT3G25520.1 ATL5, PGY3, OLI5, RPL5A ribosomal protein L5;AT3G25520.2 ATL5 ribosomal protein L5	cytosol	328320	158930	290490	607600	255680	174000	314140	253030	0	386260	218840	41210
AT3G25530.2 GHBDH, ATGHBDH, GLYR1, GR1 glyoxylate reductase 1;AT3G25530.1 GHBDH, ATGHBDH, GLYR1, GR1 glyoxylate reductase 1	cytosol	6368.9	8664.5	4823.2	16096	6692	0	16452	19611	0	6094.5	15682	4114.3
AT3G25585.4 AAPT2, ATAAPT2 aminoalcoholphosphotransferase;AT3G25585.2 AAPT2, ATAAPT2 aminoalcoholphosphotransferase;AT3G25585.1 AAPT2, ATAAPT2 aminoalcoholphosphotransferase	plasma membrane	10474	8553.2	8449.8	11286	8312.2	12064	8637.7	9960.9	0	8774.7	7771.8	4170.1
AT3G25660.1 Amidase family protein	plastid	31241	27518	0	19135	29087	16235	5036.5	31932	0	55642	16170	0
AT3G25680.1 SLH domain protein	plastid	71659	15421	41534	70410	65094	17458	59239	40125	0	43801	68416	7241.6
AT3G25690.1 CHUP1 Hydroxyproline-rich glycoprotein family protein;AT3G25690.2 CHUP1 Hydroxyproline-rich glycoprotein family protein;AT3G25690.3 CHUP1 Hydroxyproline-rich glycoprotein family protein	plastid	69653	53725	100150	96176	81066	60865	108770	107420	0	71761	128260	18874
AT3G25760.1 AOC1, ERD12 allene oxide cyclase 1	plastid	38138	8175.8	52764	65691	20389	0	45142	26189	0	32700	48474	71962
AT3G25770.1 AOC2 allene oxide cyclase 2	plastid	438600	135870	340200	659240	255810	203410	247000	224280	21669	292460	448490	508290
AT3G25780.1 Allene oxide cyclase 3 (AOC3)	plastid	0	0	8976.4	9440.6	0	0	0	0	0	9718.2	0	0
AT3G25800.1 PDF1, PR 65, PP2AA2 protein phosphatase 2A subunit A2	golgi	1835.4	1364.8	2811.3	3278.4	0	0	0	0	0	0	0	0
AT3G25805.1 unknown protein; Has 98 Blast hits to 98 proteins in 45 species: Archae - 0; Bacteria - 51; Metazoa - 0; Fungi - 0; Plants - 43; Viruses - 0; Other Eukaryotes - 4 (source: NCBI BLink).	plastid	5665.1	3098.2	6649.9	12685	5848.4	1605.5	2239.2	6571.9	0	4918.4	5967.6	2176.8
AT3G25860.1 Dihydrolipoamide acetyltransferase (PDC-E2)	plastid	0	0	5161.6	7643.2	0	0	0	0	0	0	0	2721.1
AT3G25920.1 RPL15 ribosomal protein L15	plastid	73165	60529	81418	109000	37611	74512	105750	50849	0	59162	47676	23679
AT3G26060.1 ATPRX Q Thioredoxin superfamily protein;AT3G26060.2 ATPRX Q Thioredoxin superfamily protein	plastid	82794	53874	154760	211650	80436	11572	51980	134660	0	99398	174000	45415
AT3G26070.1 Plastid-lipid associated protein PAP / fibrillin family protein	plastid	212010	186250	255250	298710	115150	161290	352780	195000	28510	107670	254940	189680
AT3G26080.1 plastid-lipid associated protein PAP / fibrillin family protein	plastid	8802.9	6717.3	15817	12836	8451	0	0	9016.6	0	0	11660	10408
AT3G26085.1 CAAX amino terminal protease family protein;AT3G26085.3 CAAX amino terminal protease family protein;AT3G26085.2 CAAX amino terminal protease family protein	plastid	10437	0	10883	10919	0	0	0	0	0	0	0	5028
AT3G26170.1 CYP71B19 cytochrome P450, family 71, subfamily B, polypeptide 19	endoplasmic reticulum	0	4556.1	12056	23378	0	2347.5	4003.5	11025	0	0	2240	2356.3
AT3G26210.1 CYP71B23 cytochrome P450, family 71, subfamily B, polypeptide 23	plasma membrane	1354.9	4198.9	2879.8	15747	0	3225.1	4879.5	2580.2	0	0	4214.1	0
AT3G26220.1 CYP71B3 cytochrome P450, family 71, subfamily B, polypeptide 3	endoplasmic reticulum	0	1597.5	3400.5	3434.1	1003.1	0	1538.9	1624.8	0	2509.4	1835	3806.7
AT3G26230.1 CYP71B24 cytochrome P450, family 71, subfamily B, polypeptide 24	endoplasmic reticulum	0	0	1358	2339.7	0	0	0	0	0	0	1032.4	0
AT3G26290.1 CYP71B26 cytochrome P450, family 71, subfamily B, polypeptide 26	plasma membrane	19238	15022	17361	21697	13541	8121.7	10235	20062	0	7573.8	15788	17839
AT3G26300.1 CYP71B34 cytochrome P450, family 71, subfamily B, polypeptide 34	endoplasmic reticulum	5384.5	0	4726	2508.2	1300.8	0	2633.4	0	0	2830.9	1939.7	0
AT3G26370.1 O-fucosyltransferase family protein	golgi	1897	0	1684.6	0	0	0	0	0	0	2313.6	1057.6	0
AT3G26450.1 Polyketide cyclase/dehydrase and lipid transport superfamily protein	cytosol	17541	32031	36032	64679	17816	0	19366	36530	0	11091	25564	15346
AT3G26520.1 TIP2, SITIP, GAMMA-TIP2, TIP1;2 tonoplast intrinsic protein 2	vacuole	1308000	1391300	836390	1930900	951810	838950	683660	1023900	116280	1418400	966010	497550
AT3G26570.2 PHT2;1, ORF02 phosphate transporter 2;1;AT3G26570.1 PHT2;1, ORF02 phosphate transporter 2;1	plastid	95353	44332	75245	53699	67707	3164.7	27332	41985	0	71590	69566	3716.9
AT3G26580.1 Tetratricopeptide repeat (TPR)-like superfamily protein	plastid	4006.4	0	3113	13782	0	0	5432.5	0	0	0	0	2728.4
AT3G26650.1 Glyceraldehyde-3-phosphate dehydrogenase (GAPA1)	plastid	94261	87817	57861	182080	103870	104410	159590	98423	3642.3	66852	121960	36993
AT3G26710.1 CCB1 cofactor assembly of complex C	plastid	41447	29595	18246	66244	34024	71984	107900	37435	0	34529	39362	18011
AT3G26740.1 CCL CCR-like	plastid	0	0	0	21252	21399	12564	0	0	0	0	26581	10157
AT3G27020.1 YSL6 YELLOW STRIPE like 6	vacuole	12277	9771.3	10768	23439	11323	5718.1	9236.3	1091.9	0	10710	8588.6	6015.2
AT3G27080.1 Translocase of the outer mitochondrial membrane 20 (TOM20-3)	mitochondrion	162340	133620	61991	83380	137710	111090	116490	107160	26908	238730	108240	42161
AT3G27110.2 Peptidase family M48 family protein;AT3G27110.1 Peptidase family M48 family protein	plastid	6133.7	0	5935.6	7116.9	0	3384.4	4884.8	3248.6	0	0	4033.7	0
AT3G27170.1 CLC-B, ATCLC-B chloride channel B	vacuole	0	0	0	0	3836	0	0	0	0	0	18568	0
AT3G27230.1 S-adenosyl-L-methionine-dependent methyltransferases superfamily protein	golgi	0	0	1604.6	4087.8	0	1563.4	0	0	0	7073.2	0	0
AT3G27240.1 Ubiquinol:cytochrome c oxidoreductase subunit (cyt c1-2)	mitochondrion	788960	1361300	407310	687140	1153600	1483800	930360	1006500	930580	1812300	978410	809230
AT3G27280.2 Prohibitin 4 (PHB4);AT3G27280.1 Prohibitin 4 (PHB4)	mitochondrion	68649	77550	1980.4	63653	32926	79032	65635	38949	6396.2	111800	46808	12548
AT3G27380.2 Succinate dehydrogenase subunit (SDH2-1, Fe-S subunit);AT3G27380.1 Succinate dehydrogenase subunit (SDH2-1, Fe-S subunit)	mitochondrion	319670	358110	103580	192260	298530	345370	294500	289770	207260	483570	241000	197890
AT3G27570.1 putative sucrose cleavage protein	mitochondrion	269230	318550	90030	173050	301680	161090	181460	226280	54504	405510	217980	54066
AT3G27650.1 LBD25 LOB domain-containing protein 25	nucleus	0	0	0	0	0	0	0	0	0	0	55878	0
AT3G27690.1 LHCB2.4, LHCB2.3, LHCB2 photosystem II light harvesting complex gene 2.3	plastid	167190	106770	0	145800	170020	159330	150750	94247	0	143090	206420	76155
AT3G27770.2 unknown protein; FUNCTIONS IN: molecular_function unknown; INVOLVED IN: biological_process unknown; EXPRESSED IN: 22 plant structures; EXPRESSED DURING: 13 growth stages; BEST Arabidopsis thaliana protein match is: unknown protein (TAIR:AT5G629	plasma membrane	0	0	0	15212	0	7469.3	0	0	0	0	0	0
AT3G27820.1 Monodehydroascorbate reductase 4 (MDAR4, ascorbate-glutathione cycle)	peroxisome,plastid	467510	418330	351890	345210	546360	273210	500680	464150	21300	358090	601820	98444
AT3G27850.1 RPL12-C ribosomal protein L12-C;AT3G27830.1 RPL12-A, RPL12 ribosomal protein L12-A	plastid	687530	467250	305600	874100	536760	372390	579570	523120	57863	617870	520170	292240
AT3G27890.1 NAD(P)H:quinone reductase (NQR)	mitochondrion	38436	72643	52821	41937	51809	23072	29531	117580	16690	126470	46441	34653
AT3G27925.1 DEGP1, Deg1 DegP protease 1	plastid	131220	107030	105520	177970	95349	42931	73877	81101	3407.1	93309	60402	90208
AT3G27930.1 Outer membrane 47 (OM47);AT3G27930.2 unknown protein; FUNCTIONS IN: molecular_function unknown; LOCATED IN: cellular_component unknown; EXPRESSED IN: 23 plant structures; EXPRESSED DURING: 14 growth stages.	mitochondrion	44363	75227	22387	37955	62216	18852	33588	77624	18841	100810	52718	25472
AT3G28220.1 TRAF-like family protein	vacuole	15187	10831	0	0	13832	0	0	0	0	0	7701.4	0
AT3G28270.2 Protein of unknown function (DUF677);AT3G28270.1 Protein of unknown function (DUF677)	nucleus	0	0	3620.7	0	2125.2	0	0	1875.4	0	0	1918.1	6933.9
AT3G28480.1 Oxoglutarate/iron-dependent oxygenase	golgi	0	0	0	2742.5	0	0	0	0	0	6296.5	7152.9	0
AT3G28500.1 60S acidic ribosomal protein family	cytosol	18017	0	0	29659	0	0	0	0	0	0	0	0
AT3G28700.2 Protein of unknown function (DUF185);AT3G28700.1 Protein of unknown function (DUF185)	mitochondrion	13918	16360	0	7550.4	23281	11792	7379.9	24155	6932.1	27367	11882	13952
AT3G28710.1 ATPase, V0/A0 complex, subunit C/D	vacuole	161180	117590	79619	181590	120950	59827	71936	93516	8415.2	104470	119770	50037
AT3G28715.1 ATPase, V0/A0 complex, subunit C/D;AT3G28715.2 ATPase, V0/A0 complex, subunit C/D	vacuole	31036	27297	34859	46645	17967	14738	20686	22526	0	26217	15653	13453
AT3G28720.1 unknown protein; FUNCTIONS IN: molecular_function unknown; INVOLVED IN: biological_process unknown; LOCATED IN: cellular_component unknown; EXPRESSED IN: 25 plant structures; EXPRESSED DURING: 13 growth stages; BEST Arabidopsis thaliana protein	endoplasmic reticulum	5557	3161.6	8052.2	0	4884.7	3957.9	7623.5	0	0	8855	3193.7	4052.3
AT3G28940.1 AIG2-like (avirulence induced gene) family protein	cytosol	0	0	0	0	0	0	18152	0	0	0	0	0
AT3G29010.1 Biotin/lipoate A/B protein ligase family	mitochondrion	0	8406.9	0	0	0	0	0	7817.5	0	11998	0	0
AT3G29075.1 glycine-rich protein	nucleus	0	0	0	0	0	10739	11573	0	0	0	0	0
AT3G29320.1 Alpha-glucan phosphorylase 1 (PHS1)	plastid	17202	8308.8	9755	6830.6	10029	7022.2	11523	9852.6	0	15710	8956.5	0
AT3G32930.1 unknown protein; FUNCTIONS IN: molecular_function unknown; INVOLVED IN: biological_process unknown; LOCATED IN: chloroplast envelope; EXPRESSED IN: 22 plant structures; EXPRESSED DURING: 13 growth stages; Has 57 Blast hits to 57 proteins in 11	plastid	62148	42362	36379	38073	41278	21933	32244	40858	0	50249	34282	8537.8
AT3G42050.1 Vacuolar ATP synthase subunit H family protein	vacuole,golgi	98966	74083	125670	145800	110240	61686	107720	99177	9731.8	118430	111020	42396
AT3G42170.1 BED zinc finger ;hAT family dimerisation domain	nucleus	0	0	55127	0	0	0	0	2926.2	0	0	0	5083.6
AT3G43300.2 ATMIN7 HOPM interactor 7;AT3G43300.1 ATMIN7, BEN1 HOPM interactor 7	cytosol	2580.5	667.58	2502.4	4555.3	2530	946.53	523.4	1921.5	0	3549	1624.7	426.88
AT3G43520.1 Transmembrane proteins 14C	plastid	195920	131920	187750	149900	239260	253190	481460	157620	46509	134160	362320	174860
AT3G43540.1 Protein of unknown function (DUF1350);AT3G43540.2 Protein of unknown function (DUF1350)	plastid	42115	31954	53634	72394	40331	12237	53405	53300	0	38612	42852	29941
AT4G33865.1 Ribosomal protein S14p/S29e family protein;AT3G44010.1 Ribosomal protein S14p/S29e family protein;AT3G43980.1 Ribosomal protein S14p/S29e family protein	nucleus,cytosol	75492	44652	97338	207140	49152	27690	35392	77490	0	72137	73850	33375
AT3G44110.1 ATJ3, ATJ DNAJ homologue 3;AT3G44110.2 ATJ3, ATJ DNAJ homologue 3	cytosol	106960	36160	128230	148290	48219	43299	59458	56497	0	83466	46469	37305
AT3G44190.1 FAD/NAD(P)-binding oxidoreductase family protein	golgi,plasma membrane	1755	0	0	1983.2	0	0	0	854.33	0	1528	0	0
AT3G44310.3 NIT1, ATNIT1, NITI nitrilase 1;AT3G44310.1 NIT1, ATNIT1, NITI nitrilase 1	cytosol	16786	2024.3	22173	10920	2865.4	4553	9498.1	5904.9	0	9083.2	11566	2523.5
AT3G44320.1 NIT3, AtNIT3 nitrilase 3	cytosol,peroxisome	0	0	0	34134	13982	15234	26719	0	0	0	0	17964
AT3G44330.1 INVOLVED IN: protein processing; LOCATED IN: mitochondrion, endoplasmic reticulum, plasma membrane, vacuole; EXPRESSED IN: 25 plant structures; EXPRESSED DURING: 13 growth stages; CONTAINS InterPro DOMAIN/s: Nicalin (InterPro:IPR016574), EF-Han	endoplasmic reticulum	29559	6359.5	14296	47536	23933	8906.9	12951	7136.4	0	30579	21842	6652.9
AT3G44370.1 Membrane insertion protein (OXAA/YIDC )	mitochondrion	0	3310.4	0	0	1973.6	0	0	2441.1	0	2890.7	0	3109.5
AT3G44380.1 Late embryogenesis abundant (LEA) hydroxyproline-rich glycoprotein family	plastid	143990	81849	98444	104330	106350	39540	80777	106750	0	77309	132000	24966
AT3G44590.2 60S acidic ribosomal protein family;AT3G44590.1 60S acidic ribosomal protein family	cytosol	0	0	0	28052	0	0	0	0	0	6047.6	0	0
AT3G44880.1 Pheophorbide A oxygenase (PAO)	plastid	79497	35655	92438	84430	47009	26655	38719	53185	0	47542	72169	44695
AT3G44890.1 RPL9 ribosomal protein L9	plastid	140190	78767	90852	184800	80778	68160	34212	104190	0	107070	103320	55526
AT5G62300.2 Ribosomal protein S20 (RPS20C);AT5G62300.1 Ribosomal protein S20 (RPS20C);AT3G45030.1 Ribosomal protein S10p/S20e family protein	cytosol	628640	411350	635100	1217300	295970	51286	261460	456310	33586	546630	568890	326240
AT3G45140.1 LOX2, ATLOX2 lipoxygenase 2	plastid	984760	511250	1169100	1455100	656850	396710	796420	835750	41743	880650	752760	684090
AT3G45190.1 SIT4 phosphatase-associated family protein	plasma membrane	0	0	4406.7	0	4213.4	0	0	0	0	0	0	0
AT3G45300.1 Isovaleryl-coenzyme A dehydrogenase (IVDH)	mitochondrion	29784	198380	34563	51323	119280	80470	60368	173530	52237	101100	116260	82073
AT3G45740.1 hydrolase family protein / HAD-superfamily protein	mitochondrion	3685	31873	0	10711	3226.4	8628.7	0	10847	3203.9	34231	7505.3	7692.3
AT3G45770.1 Enoyl-CoA reductase;AT3G45770.2 Enoyl-CoA reductase	mitochondrion	26651	47263	11952	5951.3	17168	16798	28035	26576	9239.7	16963	20477	20300
AT3G45780.2 PHOT1, NPH1, JK224, RPT1 phototropin 1;AT3G45780.1 PHOT1, NPH1, JK224, RPT1 phototropin 1	plastid	16222	6529.1	7795.9	17309	15887	1712.1	11473	11983	0	10276	15650	0
AT3G45890.1 RUS1 Protein of unknown function, DUF647	plastid	24190	6007	20610	25635	0	871.23	11544	17778	0	22706	12760	2292.6
AT3G46100.1 ATHRS1, HRS1 Histidyl-tRNA synthetase 1	mitochondrion	0	8033.5	0	0	0	0	0	0	0	11649	0	0
AT3G46220.3 unknown protein; INVOLVED IN: biological_process unknown; EXPRESSED IN: 24 plant structures; EXPRESSED DURING: 13 growth stages; CONTAINS InterPro DOMAIN/s: Protein of unknown function DUF2042 (InterPro:IPR018611).;AT3G46220.1 unknown protein;	nucleus	0	578.75	2863.3	1641.3	0	0	0	2778	0	2820.6	0	748.9
AT5G59613.2 ATP synthase subunit (ATP 6kDa);AT5G59613.1 ATP synthase subunit (ATP 6kDa);AT3G46430.1 unknown protein; FUNCTIONS IN: molecular_function unknown; INVOLVED IN: biological_process unknown; LOCATED IN: mitochondrion, mitochondrial respiratory cha	mitochondrion	4639300	5966600	1384200	3976300	4703800	5126200	3814400	5411400	1931000	5574800	4146800	2502300
AT3G46440.2 UXS5 UDP-XYL synthase 5;AT3G46440.1 UXS5 UDP-XYL synthase 5;AT5G59290.1 UXS3, ATUXS3 UDP-glucuronic acid decarboxylase 3;AT5G59290.2 UXS3, ATUXS3 UDP-glucuronic acid decarboxylase 3;AT2G28760.3 UXS6 UDP-XYL synthase 6;AT2G28760.2 UXS6 UDP-XYL s	cytosol	4767.6	5090.4	9981.6	6982.1	4347.6	0	0	0	0	5084	6399	0
AT3G46560.1 Translocase of the inner mitochondrial membrane 9 (TIM9)	mitochondrion	192720	245740	127440	140810	107720	253680	204370	204070	0	307700	124720	39252
AT3G46740.1 Translocon of the outer envelope membrane of chloroplasts 75 (TOC75)	plastid	611800	235700	356330	526710	435110	215330	382880	316780	1345.8	514170	386650	64465
AT3G46780.1 PTAC16 plastid transcriptionally active 16	plastid	1284200	714010	1284600	1378500	906280	546040	916610	924270	49647	1079400	823570	382270
AT3G46830.1 ATRAB11A, ATRABA2C, ATRAB-A2C, RAB-A2C, RABA2c RAB GTPase homolog A2C	golgi	140970	114340	81344	146960	92808	24524	47438	114430	7857.7	148090	99752	49988
AT3G46970.1 ATPHS2, PHS2 alpha-glucan phosphorylase 2	cytosol	7773.3	1223.4	10004	35095	4845.7	0	1606	12997	0	8315.8	5489.2	1193
AT3G46980.2 PHT4;3 phosphate transporter 4;3;AT3G46980.1 PHT4;3 phosphate transporter 4;3;AT3G46980.3 PHT4;3 phosphate transporter 4;3	plastid	0	0	0	3435.6	0	0	0	0	0	0	0	0
AT3G47070.1 LOCATED IN: thylakoid, chloroplast thylakoid membrane, chloroplast, chloroplast envelope; EXPRESSED IN: 22 plant structures; EXPRESSED DURING: 13 growth stages; CONTAINS InterPro DOMAIN/s: Thylakoid soluble phosphoprotein TSP9 (InterPro:IPR0215	plastid	201940	166480	203170	236290	179520	92966	185900	162960	13986	183260	211910	76101
AT3G47370.3 Ribosomal protein S10p/S20e family protein;AT3G47370.2 Ribosomal protein S10p/S20e family protein;AT3G47370.1 Ribosomal protein S10p/S20e family protein	cytosol	32904	21839	44143	90336	25915	19360	28238	40619	0	37882	82844	18017
AT3G47430.1 PEX11B peroxin 11B	peroxisome	10639	33696	36211	26748	45071	23010	0	43927	0	24106	25509	10597
AT3G47470.1 LHCA4, CAB4 light-harvesting chlorophyll-protein complex I subunit A4	plastid	4592000	4628000	4879300	7129800	5336100	3828200	5276600	5057500	513620	5419100	6472100	4193400
AT3G47520.1 NAD-dependent malate dehydrogenase (MDH)	plastid	380860	202670	355550	300200	216940	192940	316560	249990	5107.5	301430	297180	94477
AT3G47630.1 Translocator assembly/maintenance protein;AT3G47630.2 Translocator assembly/maintenance protein	mitochondrion	34048	39752	11382	22199	31166	39637	45829	41745	2241.1	47859	29172	8104.6
AT3G47650.1 DnaJ/Hsp40 cysteine-rich domain superfamily protein	plastid	29018	0	25241	18075	0	0	13973	22435	0	0	31007	0
AT3G47833.1 Succinate dehydrogenase subunit (SDH7-1)	mitochondrion	120630	0	40359	65760	0	209760	119410	0	332590	0	0	0
AT3G47860.1 CHL chloroplastic lipocalin	plastid	61549	61658	93332	129320	49298	17310	89817	54184	0	65171	74699	33861
AT3G47930.1 NADH:ubiquinone oxidoreductase subunit (GLDH);AT3G47930.2 ATGLDH, GLDH L-galactono-1,4-lactone dehydrogenase	mitochondrion	314790	394930	166820	207290	424670	367350	286090	461960	69441	549300	264960	126370
AT3G47960.1 Major facilitator superfamily protein	plasma membrane	3699.7	0	2099.6	2346	3853.2	1465	2337.7	0	0	0	3689.3	0
AT3G48000.1 Aldehyde dehydrogenase (ALDH2B4)	mitochondrion	723130	1148200	356730	657860	838720	941430	614100	1064600	623520	1109400	775240	787690
AT3G48030.1 Hypoxia-induced gene domain 1 (HIGD1)	mitochondrion	58898	36183	13841	4241.8	95415	66644	13483	27320	15523	46982	50755	21890
AT3G48110.1 Glycine-tRNA ligase (EDD1)	plastid	14413	42036	8280.8	10686	10633	19015	7860	21887	2744.9	36548	21224	3624.5
AT3G48140.1 B12D protein	peroxisome	1084300	1160800	576280	727660	1026700	631240	405960	1046500	424870	1326700	728000	388340
AT3G48170.1 ALDH10A9 aldehyde dehydrogenase 10A9	peroxisome	38800	33546	23018	21809	8842.7	8742.7	15761	14165	2099.4	39167	16627	3982.7
AT3G48250.1 Buthionine sulfoximine-insensitive roots 6 (BIR6)	mitochondrion	0	0	0	0	0	0	0	0	0	831.57	0	0
AT3G48310.1 CYP71A22 cytochrome P450, family 71, subfamily A, polypeptide 22	endoplasmic reticulum	14556	12442	12387	18241	11676	7597.2	7214	15888	0	9688.6	18947	2568.4
AT3G48380.2 Peptidase C78, ubiquitin fold modifier-specific peptidase 1/ 2;AT3G48380.1 Peptidase C78, ubiquitin fold modifier-specific peptidase 1/ 2;AT3G48380.3 Peptidase C78, ubiquitin fold modifier-specific peptidase 1/ 2	mitochondrion	2004.7	0	1677.4	0	1541.6	0	0	0	0	0	0	0
AT3G48390.1 MA3 domain-containing protein	cytosol	62830	0	64388	74726	0	29259	0	55827	0	0	53187	0
AT3G48420.1 Haloacid dehalogenase-like hydrolase (HAD) superfamily protein	plastid	39914	14392	12596	25969	27723	4330.6	22719	53473	0	10950	20211	0
AT3G48500.1 PDE312, PTAC10 Nucleic acid-binding, OB-fold-like protein;AT3G48500.2 PDE312, PTAC10 Nucleic acid-binding, OB-fold-like protein	plastid	0	0	0	4822.6	0	0	0	0	0	0	0	0
AT3G48540.1 Cytidine/deoxycytidylate deaminase family protein	mitochondrion	0	0	0	39810	0	0	0	0	0	9493.7	0	0
AT3G48560.1 Acetolactate synthase subunit (ALS)	plastid	0	0	0	0	0	0	0	0	0	4930.3	0	0
AT3G48680.1 NADH:ubiquinone oxidoreductase subunit (gamma CAL2)	mitochondrion	0	0	0	29788	26708	93229	3747.4	0	19310	20582	31389	0
AT3G48730.1 GSA2 glutamate-1-semialdehyde 2,1-aminomutase 2	plastid	117470	84063	85920	98925	90878	29672	23193	73759	0	92993	100610	3813
AT3G48750.1 CDKA;1, CDC2AAT, CDK2, CDC2, CDC2A, CDKA1 cell division control 2	cytosol	3682.6	0	5843.6	0	0	0	0	0	0	0	0	0
AT3G48850.1 Mitochondrial phosphate transporter 2 (MPT2)	mitochondrion	5381.1	5227	0	3150.1	0	0	0	5170.9	0	5118.1	0	0
AT3G48870.1 ATCLPC, ATHSP93-III, HSP93-III Clp ATPase;AT3G48870.2 Caseinolytic protease C2 (CLPC2)	plastid	30179	10693	9400.1	21687	14772	6474	7133.7	5457.7	0	35795	10253	0
AT3G48890.1 ATMP2, ATMAPR3, MSBP2, MAPR3 membrane-associated progesterone binding protein 3	endoplasmic reticulum	51991	15672	33085	52302	17639	19926	35429	50439	0	25223	38112	23896
AT3G48930.1 EMB1080 Nucleic acid-binding, OB-fold-like protein	cytosol	51065	28749	68825	223900	33565	11835	103380	105600	0	23435	40537	14257
AT3G48990.1 AMP-dependent synthetase and ligase family protein	peroxisome	2715	2433.1	13827	5719.3	0	1510.4	0	2933.1	0	2682.4	2663.6	2543.9
AT3G49010.4 ATBBC1, BBC1, RSU2 breast basic conserved 1;AT3G49010.3 ATBBC1, BBC1, RSU2 breast basic conserved 1;AT3G49010.2 ATBBC1, BBC1, RSU2 breast basic conserved 1;AT3G49010.1 ATBBC1, BBC1, RSU2 breast basic conserved 1;AT3G49010.5 ATBBC1, BBC1, RSU2 b	cytosol	147930	52380	107510	268290	81323	109080	102820	51483	0	106280	101150	24704
AT3G49080.1 Ribosomal protein S5 family	mitochondrion	25288	31096	1919.1	0	28679	40977	11855	22105	0	52768	3802.7	1199.6
AT3G49120.1 ATPERX34, PERX34, PRXCB, ATPCB, PRX34 peroxidase CB	extracellular	0	0	4383.5	2820.6	0	0	0	0	0	0	0	0
AT3G49240.1 Pentatricopeptide repeat (PPR) superfamily protein (NUWA)	mitochondrion	7039.9	5756.5	0	3176	2958.9	7631.3	5248.9	6884.6	0	24037	3134.7	0
AT3G49360.1 PGL2 6-phosphogluconolactonase 2	cytosol	56372	19809	32099	20722	50950	9863	55464	37411	0	53179	48249	8563.9
AT3G49430.2 SRp34a, SR34a, At-SR34a SER/ARG-rich protein 34A;AT3G49430.3 SRp34a, SR34a, At-SR34a SER/ARG-rich protein 34A;AT3G49430.1 SRp34a, SR34a, At-SR34a SER/ARG-rich protein 34A	nucleus	0	0	0	0	0	0	2580.6	0	0	0	0	0
AT3G49470.1 NACA2 nascent polypeptide-associated complex subunit alpha-like protein 2	nucleus	31145	8728.4	57338	118910	20572	12258	56391	57848	0	36473	32986	10378
AT3G49560.1 tRNA import component 1 (TRIC1)	plastid	650140	434840	571130	603950	535780	291080	421710	489580	6374.8	662100	515310	95692
AT3G49680.2 ATBCAT-3, BCAT3 branched-chain aminotransferase 3;AT3G49680.1 ATBCAT-3, BCAT3 branched-chain aminotransferase 3	plastid	6194.6	0	4716.3	6030.9	5848.5	0	5189	0	0	8741.4	0	0
AT3G49720.2 Cotton Golgi-related 2 (CGR2);AT3G49720.1 Cotton Golgi-related 2 (CGR2)	mitochondrion	174520	141620	90004	145440	129050	122020	100830	120250	0	213000	89506	35478
AT3G49870.1 ATARLA1C, ARLA1C ADP-ribosylation factor-like A1C	cytosol	293490	296430	185080	366060	239680	63693	213730	264060	23038	265110	226350	118270
AT3G49910.1 Translation protein SH3-like family protein	cytosol	360550	112530	407280	652630	205990	90140	243010	318140	0	213720	293460	18423
AT3G50360.1 ATCEN2, CEN1, CEN2 centrin2	nucleus,cytosol	31420	19397	13018	38048	0	4351	6325.2	6574.3	0	0	24073	12798
AT3G50370.1 unknown protein; FUNCTIONS IN: molecular_function unknown; INVOLVED IN: biological_process unknown; LOCATED IN: cellular_component unknown; EXPRESSED IN: 26 plant structures; EXPRESSED DURING: 15 growth stages; Has 27734 Blast hits to 16708 pro	nucleus	0	12400	0	0	0	0	0	0	0	0	0	0
AT3G50590.1 Transducin/WD40-2 (TWD40-1)	nucleus,plasma membrane	0	0	0	1321	0	0	0	0	0	590.05	0	0
AT3G50670.1 U1-70K, U1SNRNP U1 small nuclear ribonucleoprotein-70K	nucleus	0	0	0	4469.5	0	0	0	0	0	0	0	0
AT3G50790.1 esterase/lipase/thioesterase family protein	plastid	7737.8	12521	0	4972.7	6407.6	8133.9	11244	5653.8	0	15144	6300	2693.4
AT3G50820.1 PSBO2, PSBO-2, OEC33 photosystem II subunit O-2	plastid	795120	542480	645740	1366000	773940	542880	680000	722920	38402	497730	953340	495330
AT3G50910.1 unknown protein; BEST Arabidopsis thaliana protein match is: unknown protein (TAIR:AT5G66480.1); Has 76 Blast hits to 75 proteins in 28 species: Archae - 0; Bacteria - 10; Metazoa - 7; Fungi - 2; Plants - 49; Viruses - 0; Other Eukaryotes - 8 (	nucleus,mitochondrion	0	6273.8	0	0	0	0	0	0	0	1455.4	706.5	0
AT3G50930.1 Outer mitochondrial membrane protein of 66kDa (OM66)	mitochondrion	0	2137	0	0	0	1257.5	0	0	0	0	1225.3	0
AT3G50950.2 ZAR1 HOPZ-ACTIVATED RESISTANCE 1;AT3G50950.1 ZAR1 HOPZ-ACTIVATED RESISTANCE 1	cytosol	2146	1977.6	1874.4	6809	1878.5	818.64	1678.5	2117.7	0	2100.7	1966.3	502.79
AT3G51010.1 unknown protein; FUNCTIONS IN: molecular_function unknown; INVOLVED IN: biological_process unknown; LOCATED IN: mitochondrion, plastid; EXPRESSED IN: 22 plant structures; EXPRESSED DURING: 13 growth stages; Has 24 Blast hits to 24 proteins in 9	mitochondrion	0	0	0	48307	0	30036	20191	0	0	0	0	0
AT3G51050.1 FG-GAP repeat-containing protein	endoplasmic reticulum	9609.6	11778	5984.1	0	11668	2107.8	1846.5	9939.8	0	5674.7	1761.8	4767
AT3G51090.1 Coiled-coil 90B-like protein	mitochondrion	0	0	0	0	0	0	0	2057.4	0	2568	0	0
AT3G51100.2 Altered inheritance of mitochondria protein;AT3G51100.1 Altered inheritance of mitochondria protein;AT3G51100.3 Altered inheritance of mitochondria protein	nucleus	13562	33929	0	0	14819	20544	12616	13371	0	94573	0	0
AT3G51120.1 DNA binding;zinc ion binding;nucleic acid binding;nucleic acid binding	nucleus	15933	10486	17051	18479	10892	0	6404.8	12364	0	12539	12820	0
AT3G51140.1 Protein of unknown function (DUF3353)	plastid	80371	60680	95957	127010	58545	64196	36625	63231	0	102480	103040	0
AT3G51250.1 Senescence/dehydration-associated protein-related	nucleus	0	0	0	1886	0	0	1990.3	0	0	0	0	0
AT3G51260.2 20S proteosomal alpha subunit D1 (PAD1);AT5G66140.1 PAD2 proteasome alpha subunit D2;AT3G51260.1 20S proteosomal alpha subunit D1 (PAD1)	cytosol	0	0	0	7596.2	0	0	0	0	0	0	0	0
AT3G51420.1 SSL4, ATSSL4 strictosidine synthase-like 4	vacuole	100030	80445	91202	86668	105190	8164	81592	77180	3768.3	62098	90665	14667
AT3G51430.1 YLS2, SSL5 Calcium-dependent phosphotriesterase superfamily protein;AT3G51430.2 YLS2 Calcium-dependent phosphotriesterase superfamily protein	endoplasmic reticulum	15620	10092	40469	29778	10220	6594.3	15613	31304	0	25674	15900	6294
AT3G51460.1 RHD4 Phosphoinositide phosphatase family protein	endoplasmic reticulum	18491	9905.2	8122.9	14421	11232	9605.6	12019	18223	0	26596	12807	7980.7
AT3G51510.1 unknown protein; FUNCTIONS IN: molecular_function unknown; INVOLVED IN: biological_process unknown; LOCATED IN: chloroplast thylakoid membrane, chloroplast; EXPRESSED IN: 22 plant structures; EXPRESSED DURING: 13 growth stages; Has 42 Blast hit	plastid	54020	25845	25079	38574	72779	0	101800	0	0	52104	0	88475
AT3G51550.1 FER Malectin/receptor-like protein kinase family protein	plasma membrane	0	0	1011	0	0	0	0	0	0	464.78	0	0
AT3G51580.1 unknown protein; FUNCTIONS IN: molecular_function unknown; INVOLVED IN: biological_process unknown; LOCATED IN: endomembrane system; EXPRESSED IN: 25 plant structures; EXPRESSED DURING: 15 growth stages; Has 1768 Blast hits to 1607 proteins in	golgi	2084.2	2058.1	0	8091.3	0	4086.1	4111.9	0	0	0	0	0
AT3G51610.1 unknown protein; FUNCTIONS IN: molecular_function unknown; INVOLVED IN: response to oxidative stress; LOCATED IN: endomembrane system; EXPRESSED IN: 25 plant structures; EXPRESSED DURING: 15 growth stages; Has 53 Blast hits to 53 proteins in 21	vacuole,endoplasmic reticulum	4898	0	0	17408	2907.7	0	0	4929	0	0	0	0
AT3G51730.1 saposin B domain-containing protein	vacuole	33667	28875	0	49820	30569	17349	35301	36964	4534.1	25083	36994	25515
AT3G51790.1 Cytochrome c maturation E (CCME)	mitochondrion	4756	4285.2	0	0	15402	12911	56332	18957	9997.3	19686	15784	19967
AT3G51800.3 ATG2 metallopeptidase M24 family protein;AT3G51800.1 ATG2, EBP1, ATEBP1 metallopeptidase M24 family protein;AT3G51800.2 ATG2, EBP1, ATEBP1 metallopeptidase M24 family protein	cytosol	7124.9	5574.6	11120	19459	5155.6	2434.3	8440.5	8526	0	6886.1	8054.1	7242.6
AT3G51820.1 ATG4, G4, CHLG UbiA prenyltransferase family protein	plastid	76438	47379	52725	74775	47645	21505	45409	41542	0	60444	49114	19850
AT3G51830.1 ATG5, SAC8 SAC domain-containing protein 8	endoplasmic reticulum	17837	24170	2641.4	23457	24907	6476	19006	17388	3187.5	21402	23238	12004
AT3G51840.1 Short chain acyl-CoA oxidase (SCX)	peroxisome	162910	48292	54314	86648	42050	56282	82850	90854	0	141310	41307	4367.7
AT3G51860.1 CAX3, ATHCX1, CAX1-LIKE, ATCAX3 cation exchanger 3	vacuole	10030	0	8389.2	7809.5	0	0	0	0	0	13130	0	0
AT3G51870.1 Mitochondrial substrate carrier family protein	plastid	1059.9	0	0	1728.9	0	0	1505.1	402.25	0	0	550.28	360.5
AT3G51880.4 HMGB1 high mobility group B1;AT3G51880.3 HMGB1, NFD1 high mobility group B1;AT3G51880.1 HMGB1, NFD1 high mobility group B1;AT3G51880.2 HMGB1, NFD1 high mobility group B1	nucleus	0	0	0	34976	0	0	0	19076	0	0	0	0
AT3G51980.1 ARM repeat superfamily protein	endoplasmic reticulum	2196.1	0	3726.7	4147.2	0	550.3	1089.2	0	0	1934.6	1005.1	0
AT3G52140.3 tetratricopeptide repeat (TPR)-containing protein;AT3G52140.1 tetratricopeptide repeat (TPR)-containing protein;AT3G52140.2 tetratricopeptide repeat (TPR)-containing protein;AT3G52140.4 tetratricopeptide repeat (TPR)-containing protein	nucleus	467.33	0	2713	2003.9	346.7	0	1646.5	1721.6	0	1090	2394.1	3040.6
AT3G52150.2 RNA-binding (RRM/RBD/RNP motifs) family protein;AT3G52150.1 RNA-binding (RRM/RBD/RNP motifs) family protein	plastid	40530	26190	33431	62684	26192	10749	28464	41162	0	15170	37420	20264
AT3G52180.1 ATPTPKIS1, DSP4, SEX4, ATSEX4 dual specificity protein phosphatase (DsPTP1) family protein;AT3G52180.2 ATPTPKIS1, DSP4, SEX4, ATSEX4 dual specificity protein phosphatase (DsPTP1) family protein	plastid	9404	5224.8	15254	38579	5725.2	0	6424.3	6949.4	0	5131.9	4849.7	0
AT3G52200.1 Dihydrolipoamide acetyltransferase (PDCE2-1);AT3G52200.2 LTA3 Dihydrolipoamide acetyltransferase, long form protein	mitochondrion	111220	152260	93209	115520	114560	70557	149760	225420	2144.2	231000	123980	45416
AT3G52230.1 unknown protein; FUNCTIONS IN: molecular_function unknown; INVOLVED IN: biological_process unknown; LOCATED IN: chloroplast outer membrane, chloroplast thylakoid membrane, chloroplast, chloroplast envelope; EXPRESSED IN: 24 plant structures; EX	plastid	1481900	825900	1125400	1487400	1428400	751970	1270900	1225700	64946	1137000	1282100	460740
AT3G52300.1 ATP synthase subunit (ATPD)	mitochondrion	3637400	4647400	1568300	2096200	3837400	4366200	3103100	3601400	1897200	4789600	3123900	1945800
AT3G52380.1 CP33, PDE322 chloroplast RNA-binding protein 33	plastid	71771	32647	36488	105510	46394	42772	27249	38414	0	70536	36021	0
AT3G52420.1 Outer envelope membrane protein 7 (OEP7)	plastid	126100	75776	190590	0	0	68859	106470	0	15623	100110	93176	50536
AT3G52500.1 Eukaryotic aspartyl protease family protein	extracellular	0	8977.5	0	23958	0	0	1781.6	0	0	0	0	0
AT3G52570.1 alpha/beta-Hydrolases superfamily protein	mitochondrion	4419.4	49436	2558.7	2548.4	8845.5	33926	4111.3	33999	7493.2	26030	4313.5	8184.8
AT3G52580.1 Ribosomal protein S11 family protein	cytosol	33575	0	0	54270	16563	5764.5	0	8432.5	0	0	0	0
AT3G52610.1 unknown protein; Has 68 Blast hits to 67 proteins in 21 species: Archae - 0; Bacteria - 11; Metazoa - 0; Fungi - 0; Plants - 55; Viruses - 0; Other Eukaryotes - 2 (source: NCBI BLink).	peroxisome	5347.6	0	0	0	0	0	5464.1	0	0	0	0	0
AT3G52640.3 Zn-dependent exopeptidases superfamily protein;AT3G52640.1 Zn-dependent exopeptidases superfamily protein;AT3G52640.2 Zn-dependent exopeptidases superfamily protein	extracellular	0	0	0	0	1657.4	0	3859.7	0	0	0	0	0
AT3G52730.1 Ubiquinol:cytochrome c oxidoreductase subunit (QCR9)	mitochondrion	1413200	2044900	281360	232240	1528600	351590	1433900	1562800	202510	1952500	1416100	174440
AT3G52750.1 FTSZ2-2 Tubulin/FtsZ family protein	plastid	16355	12360	4694	13548	9215	4227.5	12424	8204	0	11953	6355.5	2583.6
AT3G52850.1 VSR1, BP-80, ATELP, BP80, BP80B, ATELP1, ATVSR1, GFS1, VSR1;1, BP80-1;1 vacuolar sorting receptor homolog 1	golgi	19789	6251.6	3442.8	9194.1	0	1983.2	0	6211.3	0	12467	0	2657.9
AT3G52880.1 ATMDAR1, MDAR1 monodehydroascorbate reductase 1;AT3G52880.2 ATMDAR1, MDAR1 monodehydroascorbate reductase 1	peroxisome	34440	13745	31913	48481	15596	11250	21976	21222	0	34940	26241	12466
AT3G52930.1 Aldolase superfamily protein	cytosol	97707	56653	80398	128380	85509	50445	61069	86773	0	77526	75589	28860
AT3G52950.2 CBS / octicosapeptide/Phox/Bemp1 (PB1) domains-containing protein;AT3G52950.1 CBS / octicosapeptide/Phox/Bemp1 (PB1) domains-containing protein	mitochondrion	143040	168500	58637	112170	205790	139970	111140	203850	6410.5	287200	126370	28711
AT3G52960.1 Peroxiredoxin 2E (PRX2E)	plastid	253040	209600	161350	200030	266120	238930	266520	230290	56944	312490	265800	113450
AT3G53130.1 LUT1, CYP97C1 Cytochrome P450 superfamily protein	plastid	63330	44692	78925	92295	44428	43541	64313	71430	0	64742	80494	37337
AT3G53280.1 CYP71B5 cytochrome p450 71b5	plasma membrane	1468.6	1022	4129.4	3185.7	1088	0	0	2264	0	1604.7	1099.4	345.64
AT3G53420.2 PIP2A, PIP2, PIP2;1 plasma membrane intrinsic protein 2A;AT3G53420.1 PIP2A, PIP2, PIP2;1 plasma membrane intrinsic protein 2A	plasma membrane	866190	556390	724360	806630	820950	348810	501760	700560	95197	530490	875870	511110
AT3G53430.1 Ribosomal protein L11 family protein	cytosol	464210	296960	398720	614470	305730	267340	405830	454810	0	398100	336770	178600
AT3G53460.3 CP29 chloroplast RNA-binding protein 29;AT3G53460.2 CP29 chloroplast RNA-binding protein 29;AT3G53460.1 CP29 chloroplast RNA-binding protein 29;AT3G53460.4 CP29 chloroplast RNA-binding protein 29	plastid	20828	10897	0	0	0	10938	0	0	0	18783	0	0
AT3G53470.1 unknown protein; FUNCTIONS IN: molecular_function unknown; INVOLVED IN: biological_process unknown; LOCATED IN: chloroplast thylakoid membrane, chloroplast; EXPRESSED IN: 22 plant structures; EXPRESSED DURING: 13 growth stages; Has 35 Blast hit	plastid	50625	40723	51426	19433	24973	0	36371	32892	0	22434	60514	24165
AT3G53520.3 UXS1, ATUXS1 UDP-glucuronic acid decarboxylase 1;AT3G53520.2 UXS1, ATUXS1 UDP-glucuronic acid decarboxylase 1;AT3G53520.1 UXS1, ATUXS1 UDP-glucuronic acid decarboxylase 1;AT3G53520.4 UXS1 UDP-glucuronic acid decarboxylase 1	peroxisome	13047	11873	7917.7	13610	6628.7	10328	3934.1	8863.7	0	18524	5610.4	3169.8
AT3G53560.1 Tetratricopeptide repeat (TPR)-like superfamily protein	plastid	175290	70584	122280	98949	109600	56107	103690	86419	3640.4	72696	98342	26788
AT3G53610.3 ATRAB8, RAB8 RAB GTPase homolog 8;AT3G53610.2 ATRAB8, RAB8 RAB GTPase homolog 8;AT3G53610.1 ATRAB8, AtRab8B, AtRABE1a, RAB8 RAB GTPase homolog 8	cytosol	31498	14933	12943	36488	23532	9655.1	11657	18917	744.13	32597	25759	8050.9
AT3G53700.1 MEE40 Pentatricopeptide repeat (PPR) superfamily protein	plastid	0	0	0	0	0	0	2127.2	0	0	1419.7	447.71	0
AT3G53870.1 Ribosomal protein S3 family protein	cytosol	25716	18894	31324	48505	19420	10290	12913	27723	0	20506	22814	12584
AT3G53890.2 Ribosomal protein S21e;AT3G53890.1 Ribosomal protein S21e	cytosol	403310	301370	459960	905400	289680	0	323240	392470	44169	403380	338550	170130
AT3G53900.1 UPP, PYRR uracil phosphoribosyltransferase;AT3G53900.2 UPP, PYRR uracil phosphoribosyltransferase	plastid	7379.4	3741.1	6947.7	5779.9	4510.6	0	944.25	4611.4	0	4634.9	4430.4	0
AT3G53990.2 Adenine nucleotide alpha hydrolases-like superfamily protein;AT3G53990.1 Adenine nucleotide alpha hydrolases-like superfamily protein	plasma membrane	84717	58557	87489	111050	58039	62374	96313	78489	0	55937	109610	36589
AT3G54010.1 PAS1, DEI1 FKBP-type peptidyl-prolyl cis-trans isomerase family protein;AT3G54010.2 PAS1, DEI1 FKBP-type peptidyl-prolyl cis-trans isomerase family protein	cytosol	194950	203140	3601.7	0	196020	0	0	234280	412140	140830	234690	460960
AT3G54050.2 HCEF1 high cyclic electron flow 1;AT3G54050.1 HCEF1 high cyclic electron flow 1	plastid	302830	263310	372450	327090	261850	174520	313980	310970	13969	289670	287630	83694
AT3G54085.2 Yos1-like protein;AT3G54085.1 Yos1-like protein	extracellular	14676	7911.9	16587	20263	0	0	0	17363	0	15171	0	7136.9
AT3G54110.1 Plant uncoupling mitochondrial protein 1 (PUMP1)	mitochondrion	563500	618920	163600	322680	449320	559520	408180	422620	190280	719120	437130	291820
AT3G54140.1 ATPTR1, PTR1 peptide transporter 1	plasma membrane	0	1993.1	3317.9	5012.3	0	0	0	3120.5	0	0	1793.7	0
AT3G54210.1 Ribosomal protein L17 family protein	plastid	8678.9	48297	0	19691	9053	0	0	7412.7	0	9922.6	9850.5	0
AT3G54300.2 ATVAMP727, VAMP727 vesicle-associated membrane protein 727;AT3G54300.1 ATVAMP727, VAMP727 vesicle-associated membrane protein 727	plasma membrane	7149.5	5813	0	7508.7	6405	4494.3	6262	6422	0	7527.2	6321.1	5147.3
AT3G54360.1 zinc ion binding	nucleus	0	0	3564.6	5198.4	0	0	0	5030.8	0	0	5176.4	0
AT3G54540.1 ATGCN4, GCN4 general control non-repressible 4	nucleus	1266	0	15088	1550.9	0	0	0	0	0	876.43	0	0
AT3G54660.1 Glutathione reductase 2 (GR2)	plastid	27560	33771	19788	23007	25117	16637	23463	33748	7412.4	48061	25703	16014
AT3G54826.1 Zinc ribbon 3 (ZR3)	mitochondrion	0	18269	0	9434.8	0	7096.4	0	4767.7	0	19297	4354.4	0
AT3G54840.1 ARA6, ATRABF1, ARA-6, ATRAB5C Ras-related small GTP-binding family protein;AT3G54840.2 ARA6, RABF1 Ras-related small GTP-binding family protein	golgi	19105	37391	22506	79284	45705	37829	144720	42404	5114.9	161360	21192	24953
AT3G54860.1 ATVPS33, VPS33 Sec1/munc18-like (SM) proteins superfamily;AT3G54860.2 ATVPS33, VPS33 Sec1/munc18-like (SM) proteins superfamily	golgi	0	0	947.1	1753.6	0	0	0	0	0	0	0	0
AT3G54890.4 LHCA1 photosystem I light harvesting complex gene 1;AT3G54890.1 LHCA1 photosystem I light harvesting complex gene 1;AT3G54890.3 LHCA1 photosystem I light harvesting complex gene 1;AT3G54890.2 LHCA1 photosystem I light harvesting complex gene 1	plastid	3260300	2414700	3359100	4592800	2476900	1500700	2419600	2736000	220700	2575600	2841600	1839900
AT3G54900.1 CXIP1, ATGRXCP CAX interacting protein 1	plastid	33304	0	31725	23407	0	12171	22798	0	0	0	0	0
[truncated: 1,534 more rows]
